# Supplementary material for: hdWGCNA identifies co-expression networks in high-dimensional transcriptomics data
Source: Cell Rep Methods. 2023 Jun 12;3(6):100498. doi: 10.1016/j.crmeth.2023.100498 (PMC10326379; doi:10.1016/j.crmeth.2023.100498)
Supplement: Data S1. Gene co-expression module assignments, related to Figures 1, 3, 4, 5, and 6 [file mmc2.xlsx]

## Sheet: Data S1 Table 1
gene_name	module	color	group
C1orf159	sc-M9	magenta	SEACells
AURKAIP1	sc-M17	green	SEACells
MRPL20	sc-M17	green	SEACells
ATAD3B	sc-M7	yellow	SEACells
SSU72	sc-M18	turquoise	SEACells
FNDC10	sc-M18	turquoise	SEACells
MIB2	sc-M11	salmon	SEACells
NADK	sc-M13	pink	SEACells
GNB1	sc-M14	red	SEACells
PRKCZ	sc-M2	brown	SEACells
MORN1	sc-M10	greenyellow	SEACells
TNFRSF14	sc-M2	brown	SEACells
PRDM16	sc-M2	brown	SEACells
MEGF6	sc-M7	yellow	SEACells
KCNAB2	sc-M14	red	SEACells
RPL22	sc-M18	turquoise	SEACells
DNAJC11	sc-M10	greenyellow	SEACells
VAMP3	sc-M11	salmon	SEACells
PARK7	sc-M17	green	SEACells
RERE	sc-M1	cyan	SEACells
ENO1	sc-M18	turquoise	SEACells
SLC2A5	sc-M1	cyan	SEACells
TMEM201	sc-M9	magenta	SEACells
PIK3CD	sc-M14	red	SEACells
CLSTN1	sc-M1	cyan	SEACells
UBE4B	sc-M6	lightgreen	SEACells
PGD	sc-M18	turquoise	SEACells
DFFA	sc-M18	turquoise	SEACells
PEX14	sc-M7	yellow	SEACells
SRM	sc-M18	turquoise	SEACells
PLOD1	sc-M11	salmon	SEACells
TNFRSF1B	sc-M15	purple	SEACells
VPS13D	sc-M14	red	SEACells
PRDM2	sc-M14	red	SEACells
EFHD2	sc-M15	purple	SEACells
CASP9	sc-M11	salmon	SEACells
DDI2	sc-M19	blue	SEACells
CROCC	sc-M1	cyan	SEACells
IFFO2	sc-M8	black	SEACells
MRTO4	sc-M18	turquoise	SEACells
NBL1	sc-M2	brown	SEACells
HP1BP3	sc-M4	tan	SEACells
LDLRAD2	sc-M12	lightcyan	SEACells
HSPG2	sc-M10	greenyellow	SEACells
CDC42	sc-M11	salmon	SEACells
KDM1A	sc-M10	greenyellow	SEACells
LUZP1	sc-M1	cyan	SEACells
RPL11	sc-M18	turquoise	SEACells
SRSF10	sc-M5	grey60	SEACells
RUNX3	sc-M14	red	SEACells
LDLRAP1	sc-M11	salmon	SEACells
STMN1	sc-M4	tan	SEACells
PDIK1L	sc-M19	blue	SEACells
ZNF593	sc-M18	turquoise	SEACells
SH3BGRL3	sc-M15	purple	SEACells
UBXN11	sc-M11	salmon	SEACells
CD52	sc-M2	brown	SEACells
HMGN2	sc-M4	tan	SEACells
ZDHHC18	sc-M20	lightyellow	SEACells
NUDC	sc-M17	green	SEACells
WASF2	sc-M13	pink	SEACells
AHDC1	sc-M12	lightcyan	SEACells
IFI6	sc-M2	brown	SEACells
THEMIS2	sc-M15	purple	SEACells
RPA2	sc-M17	green	SEACells
SMPDL3B	sc-M16	midnightblue	SEACells
DNAJC8	sc-M17	green	SEACells
ATP5IF1	sc-M19	blue	SEACells
PHACTR4	sc-M16	midnightblue	SEACells
SNHG3	sc-M19	blue	SEACells
MECR	sc-M19	blue	SEACells
LAPTM5	sc-M15	purple	SEACells
PUM1	sc-M7	yellow	SEACells
PTP4A2	sc-M17	green	SEACells
CCDC28B	sc-M19	blue	SEACells
EIF3I	sc-M18	turquoise	SEACells
MARCKSL1	sc-M19	blue	SEACells
ZBTB8A	sc-M2	brown	SEACells
YARS	sc-M19	blue	SEACells
S100PBP	sc-M6	lightgreen	SEACells
SMIM12	sc-M18	turquoise	SEACells
ZMYM6	sc-M8	black	SEACells
ZMYM4	sc-M7	yellow	SEACells
PSMB2	sc-M17	green	SEACells
CLSPN	sc-M5	grey60	SEACells
AGO4	sc-M7	yellow	SEACells
AGO3	sc-M7	yellow	SEACells
SH3D21	sc-M7	yellow	SEACells
EVA1B	sc-M2	brown	SEACells
LSM10	sc-M18	turquoise	SEACells
MRPS15	sc-M17	green	SEACells
CSF3R	sc-M7	yellow	SEACells
CDCA8	sc-M4	tan	SEACells
SF3A3	sc-M18	turquoise	SEACells
FHL3	sc-M18	turquoise	SEACells
MYCBP	sc-M17	green	SEACells
AKIRIN1	sc-M11	salmon	SEACells
NDUFS5	sc-M18	turquoise	SEACells
MACF1	sc-M2	brown	SEACells
PABPC4	sc-M18	turquoise	SEACells
PPIE	sc-M18	turquoise	SEACells
CAP1	sc-M15	purple	SEACells
PPT1	sc-M20	lightyellow	SEACells
SMAP2	sc-M11	salmon	SEACells
SLFNL1-AS1	sc-M1	cyan	SEACells
SCMH1	sc-M12	lightcyan	SEACells
HIVEP3	sc-M3	royalblue	SEACells
FOXJ3	sc-M14	red	SEACells
YBX1	sc-M18	turquoise	SEACells
EBNA1BP2	sc-M18	turquoise	SEACells
TIE1	sc-M2	brown	SEACells
CDC20	sc-M4	tan	SEACells
ST3GAL3	sc-M7	yellow	SEACells
DPH2	sc-M18	turquoise	SEACells
ATP6V0B	sc-M15	purple	SEACells
B4GALT2	sc-M18	turquoise	SEACells
ERI3	sc-M10	greenyellow	SEACells
RNF220	sc-M2	brown	SEACells
ARMH1	sc-M1	cyan	SEACells
KIF2C	sc-M4	tan	SEACells
RPS8	sc-M18	turquoise	SEACells
PLK3	sc-M11	salmon	SEACells
PTCH2	sc-M11	salmon	SEACells
EIF2B3	sc-M9	magenta	SEACells
UROD	sc-M19	blue	SEACells
ZSWIM5	sc-M2	brown	SEACells
HPDL	sc-M18	turquoise	SEACells
GPBP1L1	sc-M10	greenyellow	SEACells
TMEM69	sc-M18	turquoise	SEACells
PIK3R3	sc-M16	midnightblue	SEACells
RAD54L	sc-M5	grey60	SEACells
UQCRH	sc-M18	turquoise	SEACells
FAAH	sc-M12	lightcyan	SEACells
TAL1	sc-M19	blue	SEACells
STIL	sc-M5	grey60	SEACells
SPATA6	sc-M1	cyan	SEACells
CDKN2C	sc-M4	tan	SEACells
OSBPL9	sc-M7	yellow	SEACells
ORC1	sc-M5	grey60	SEACells
TUT4	sc-M1	cyan	SEACells
MAGOH	sc-M18	turquoise	SEACells
NDC1	sc-M4	tan	SEACells
MRPL37	sc-M18	turquoise	SEACells
SSBP3	sc-M2	brown	SEACells
ACOT11	sc-M7	yellow	SEACells
MROH7	sc-M2	brown	SEACells
DAB1	sc-M2	brown	SEACells
HOOK1	sc-M19	blue	SEACells
NFIA	sc-M19	blue	SEACells
PATJ	sc-M3	royalblue	SEACells
USP1	sc-M4	tan	SEACells
DOCK7	sc-M10	greenyellow	SEACells
RAVER2	sc-M10	greenyellow	SEACells
AK4	sc-M9	magenta	SEACells
DNAJC6	sc-M19	blue	SEACells
LEPROT	sc-M16	midnightblue	SEACells
PDE4B	sc-M13	pink	SEACells
SGIP1	sc-M2	brown	SEACells
TCTEX1D1	sc-M2	brown	SEACells
MIER1	sc-M8	black	SEACells
SLC35D1	sc-M14	red	SEACells
IL12RB2	sc-M2	brown	SEACells
SERBP1	sc-M18	turquoise	SEACells
LRRC7	sc-M19	blue	SEACells
SRSF11	sc-M7	yellow	SEACells
ZRANB2	sc-M7	yellow	SEACells
ZRANB2-AS2	sc-M12	lightcyan	SEACells
NEGR1	sc-M12	lightcyan	SEACells
FPGT	sc-M2	brown	SEACells
TYW3	sc-M10	greenyellow	SEACells
ST6GALNAC3	sc-M7	yellow	SEACells
MIGA1	sc-M6	lightgreen	SEACells
IFI44L	sc-M3	royalblue	SEACells
PRKACB	sc-M16	midnightblue	SEACells
GNG5	sc-M17	green	SEACells
MCOLN2	sc-M13	pink	SEACells
BCL10	sc-M11	salmon	SEACells
ZNHIT6	sc-M10	greenyellow	SEACells
COL24A1	sc-M1	cyan	SEACells
PKN2	sc-M7	yellow	SEACells
GBP4	sc-M2	brown	SEACells
LRRC8C	sc-M14	red	SEACells
LRRC8D	sc-M14	red	SEACells
ZNF644	sc-M14	red	SEACells
HFM1	sc-M2	brown	SEACells
GLMN	sc-M7	yellow	SEACells
EVI5	sc-M11	salmon	SEACells
RPL5	sc-M18	turquoise	SEACells
DIPK1A	sc-M13	pink	SEACells
MTF2	sc-M7	yellow	SEACells
TMED5	sc-M14	red	SEACells
CCDC18-AS1	sc-M2	brown	SEACells
DR1	sc-M20	lightyellow	SEACells
BCAR3	sc-M12	lightcyan	SEACells
GCLM	sc-M2	brown	SEACells
PTBP2	sc-M7	yellow	SEACells
DPYD	sc-M1	cyan	SEACells
DPYD-AS1	sc-M3	royalblue	SEACells
TRMT13	sc-M10	greenyellow	SEACells
RTCA-AS1	sc-M2	brown	SEACells
SLC30A7	sc-M7	yellow	SEACells
DPH5	sc-M18	turquoise	SEACells
VAV3	sc-M3	royalblue	SEACells
FAM102B	sc-M8	black	SEACells
SARS	sc-M20	lightyellow	SEACells
PSMA5	sc-M17	green	SEACells
GSTM3	sc-M19	blue	SEACells
CSF1	sc-M19	blue	SEACells
AHCYL1	sc-M19	blue	SEACells
RBM15	sc-M4	tan	SEACells
LAMTOR5	sc-M17	green	SEACells
CD53	sc-M14	red	SEACells
WDR77	sc-M18	turquoise	SEACells
ATP5PB	sc-M17	green	SEACells
INKA2	sc-M11	salmon	SEACells
ST7L	sc-M10	greenyellow	SEACells
CAPZA1	sc-M8	black	SEACells
SLC16A1	sc-M9	magenta	SEACells
PHTF1	sc-M16	midnightblue	SEACells
RSBN1	sc-M16	midnightblue	SEACells
HIPK1	sc-M8	black	SEACells
TRIM33	sc-M7	yellow	SEACells
SLC22A15	sc-M8	black	SEACells
ATP1A1	sc-M11	salmon	SEACells
CD58	sc-M7	yellow	SEACells
TTF2	sc-M4	tan	SEACells
MAN1A2	sc-M1	cyan	SEACells
TENT5C	sc-M19	blue	SEACells
RBM8A	sc-M17	green	SEACells
POLR3GL	sc-M18	turquoise	SEACells
TXNIP	sc-M18	turquoise	SEACells
NBPF12	sc-M13	pink	SEACells
LINC00624	sc-M10	greenyellow	SEACells
LINC01138	sc-M7	yellow	SEACells
HIST2H2AC	sc-M4	tan	SEACells
SV2A	sc-M2	brown	SEACells
PLEKHO1	sc-M15	purple	SEACells
ANP32E	sc-M4	tan	SEACells
APH1A	sc-M17	green	SEACells
MRPS21	sc-M18	turquoise	SEACells
ADAMTSL4-AS1	sc-M8	black	SEACells
MCL1	sc-M8	black	SEACells
CTSS	sc-M15	purple	SEACells
CERS2	sc-M18	turquoise	SEACells
CDC42SE1	sc-M20	lightyellow	SEACells
SCNM1	sc-M20	lightyellow	SEACells
VPS72	sc-M19	blue	SEACells
PIP5K1A	sc-M14	red	SEACells
PSMD4	sc-M18	turquoise	SEACells
PSMB4	sc-M17	green	SEACells
POGZ	sc-M7	yellow	SEACells
SNX27	sc-M8	black	SEACells
MRPL9	sc-M18	turquoise	SEACells
S100A10	sc-M15	purple	SEACells
S100A11	sc-M15	purple	SEACells
S100A6	sc-M20	lightyellow	SEACells
S100A4	sc-M20	lightyellow	SEACells
ILF2	sc-M17	green	SEACells
DENND4B	sc-M14	red	SEACells
CREB3L4	sc-M2	brown	SEACells
JTB	sc-M17	green	SEACells
RAB13	sc-M18	turquoise	SEACells
RPS27	sc-M18	turquoise	SEACells
TPM3	sc-M15	purple	SEACells
HAX1	sc-M18	turquoise	SEACells
ATP8B2	sc-M3	royalblue	SEACells
IL6R	sc-M15	purple	SEACells
PMVK	sc-M18	turquoise	SEACells
PBXIP1	sc-M3	royalblue	SEACells
CKS1B	sc-M4	tan	SEACells
FLAD1	sc-M19	blue	SEACells
ADAM15	sc-M7	yellow	SEACells
DPM3	sc-M18	turquoise	SEACells
MTX1	sc-M18	turquoise	SEACells
GBA	sc-M11	salmon	SEACells
FAM189B	sc-M18	turquoise	SEACells
MSTO1	sc-M9	magenta	SEACells
DAP3	sc-M19	blue	SEACells
UBQLN4	sc-M19	blue	SEACells
LAMTOR2	sc-M17	green	SEACells
SEMA4A	sc-M15	purple	SEACells
CCT3	sc-M18	turquoise	SEACells
MEF2D	sc-M14	red	SEACells
IQGAP3	sc-M4	tan	SEACells
NAXE	sc-M18	turquoise	SEACells
GPATCH4	sc-M19	blue	SEACells
MRPL24	sc-M18	turquoise	SEACells
FCER1A	sc-M20	lightyellow	SEACells
DUSP23	sc-M18	turquoise	SEACells
TAGLN2	sc-M17	green	SEACells
PEX19	sc-M18	turquoise	SEACells
COPA	sc-M8	black	SEACells
CD48	sc-M20	lightyellow	SEACells
TSTD1	sc-M18	turquoise	SEACells
USF1	sc-M14	red	SEACells
ARHGAP30	sc-M15	purple	SEACells
PFDN2	sc-M17	green	SEACells
UFC1	sc-M18	turquoise	SEACells
PPOX	sc-M19	blue	SEACells
NDUFS2	sc-M18	turquoise	SEACells
FCER1G	sc-M15	purple	SEACells
NUF2	sc-M4	tan	SEACells
PBX1	sc-M16	midnightblue	SEACells
POGK	sc-M11	salmon	SEACells
CREG1	sc-M19	blue	SEACells
RCSD1	sc-M12	lightcyan	SEACells
MPZL1	sc-M13	pink	SEACells
MPC2	sc-M19	blue	SEACells
TIPRL	sc-M19	blue	SEACells
SFT2D2	sc-M13	pink	SEACells
NME7	sc-M10	greenyellow	SEACells
BLZF1	sc-M9	magenta	SEACells
SLC19A2	sc-M9	magenta	SEACells
KIFAP3	sc-M19	blue	SEACells
EEF1AKNMT	sc-M18	turquoise	SEACells
DNM3	sc-M16	midnightblue	SEACells
SUCO	sc-M14	red	SEACells
PRDX6	sc-M18	turquoise	SEACells
CENPL	sc-M4	tan	SEACells
RC3H1	sc-M8	black	SEACells
RABGAP1L	sc-M13	pink	SEACells
CACYBP	sc-M17	green	SEACells
COP1	sc-M8	black	SEACells
SOAT1	sc-M8	black	SEACells
TOR1AIP1	sc-M13	pink	SEACells
CEP350	sc-M8	black	SEACells
QSOX1	sc-M8	black	SEACells
ACBD6	sc-M10	greenyellow	SEACells
IER5	sc-M20	lightyellow	SEACells
GLUL	sc-M9	magenta	SEACells
LAMC1	sc-M6	lightgreen	SEACells
SMG7	sc-M14	red	SEACells
NCF2	sc-M15	purple	SEACells
ARPC5	sc-M15	purple	SEACells
C1orf21	sc-M2	brown	SEACells
EDEM3	sc-M8	black	SEACells
SWT1	sc-M16	midnightblue	SEACells
IVNS1ABP	sc-M8	black	SEACells
RGS1	sc-M13	pink	SEACells
RGS2	sc-M13	pink	SEACells
CFH	sc-M2	brown	SEACells
ASPM	sc-M4	tan	SEACells
DENND1B	sc-M7	yellow	SEACells
PTPRC	sc-M1	cyan	SEACells
MIR181A1HG	sc-M12	lightcyan	SEACells
KIF14	sc-M4	tan	SEACells
TMEM9	sc-M19	blue	SEACells
CSRP1	sc-M18	turquoise	SEACells
NAV1	sc-M7	yellow	SEACells
UBE2T	sc-M4	tan	SEACells
PPP1R12B	sc-M8	black	SEACells
KDM5B	sc-M2	brown	SEACells
BTG2	sc-M13	pink	SEACells
ATP2B4	sc-M14	red	SEACells
SNRPE	sc-M18	turquoise	SEACells
DSTYK	sc-M7	yellow	SEACells
NUCKS1	sc-M4	tan	SEACells
RHEX	sc-M13	pink	SEACells
SRGAP2	sc-M15	purple	SEACells
RASSF5	sc-M15	purple	SEACells
EIF2D	sc-M18	turquoise	SEACells
DYRK3	sc-M12	lightcyan	SEACells
MAPKAPK2	sc-M13	pink	SEACells
CD55	sc-M11	salmon	SEACells
CD46	sc-M19	blue	SEACells
MIR29B2CHG	sc-M1	cyan	SEACells
CD34	sc-M2	brown	SEACells
HHAT	sc-M13	pink	SEACells
TRAF5	sc-M2	brown	SEACells
INTS7	sc-M9	magenta	SEACells
DTL	sc-M5	grey60	SEACells
NENF	sc-M18	turquoise	SEACells
ATF3	sc-M11	salmon	SEACells
RPS6KC1	sc-M7	yellow	SEACells
PTPN14	sc-M7	yellow	SEACells
CENPF	sc-M4	tan	SEACells
KCTD3	sc-M7	yellow	SEACells
RRP15	sc-M10	greenyellow	SEACells
EPRS	sc-M18	turquoise	SEACells
RAB3GAP2	sc-M7	yellow	SEACells
DUSP10	sc-M14	red	SEACells
DISP1	sc-M6	lightgreen	SEACells
CAPN2	sc-M15	purple	SEACells
DNAH14	sc-M10	greenyellow	SEACells
SRP9	sc-M17	green	SEACells
PYCR2	sc-M18	turquoise	SEACells
H3F3A	sc-M18	turquoise	SEACells
LIN9	sc-M5	grey60	SEACells
PARP1	sc-M18	turquoise	SEACells
COQ8A	sc-M19	blue	SEACells
CDC42BPA	sc-M19	blue	SEACells
GUK1	sc-M17	green	SEACells
OBSCN	sc-M2	brown	SEACells
RNF187	sc-M18	turquoise	SEACells
ABCB10	sc-M9	magenta	SEACells
TTC13	sc-M9	magenta	SEACells
ARV1	sc-M19	blue	SEACells
DISC1	sc-M8	black	SEACells
PCNX2	sc-M1	cyan	SEACells
TARBP1	sc-M2	brown	SEACells
IRF2BP2	sc-M13	pink	SEACells
TOMM20	sc-M18	turquoise	SEACells
LYST	sc-M8	black	SEACells
GPR137B	sc-M8	black	SEACells
ERO1B	sc-M14	red	SEACells
HEATR1	sc-M9	magenta	SEACells
MTR	sc-M10	greenyellow	SEACells
CHRM3	sc-M2	brown	SEACells
CHRM3-AS2	sc-M2	brown	SEACells
FH	sc-M18	turquoise	SEACells
OPN3	sc-M13	pink	SEACells
EXO1	sc-M5	grey60	SEACells
CEP170	sc-M7	yellow	SEACells
SDCCAG8	sc-M7	yellow	SEACells
AKT3	sc-M1	cyan	SEACells
ZBTB18	sc-M13	pink	SEACells
EFCAB2	sc-M8	black	SEACells
SMYD3	sc-M10	greenyellow	SEACells
TFB2M	sc-M9	magenta	SEACells
CNST	sc-M2	brown	SEACells
AHCTF1	sc-M7	yellow	SEACells
ZNF670	sc-M19	blue	SEACells
NLRP3	sc-M8	black	SEACells
TRIM58	sc-M19	blue	SEACells
LARP4B	sc-M8	black	SEACells
GTPBP4	sc-M9	magenta	SEACells
WDR37	sc-M11	salmon	SEACells
KLF6	sc-M14	red	SEACells
NET1	sc-M19	blue	SEACells
ASB13	sc-M10	greenyellow	SEACells
GDI2	sc-M17	green	SEACells
PRKCQ	sc-M16	midnightblue	SEACells
PRKCQ-AS1	sc-M19	blue	SEACells
SFMBT2	sc-M14	red	SEACells
ATP5F1C	sc-M18	turquoise	SEACells
CELF2	sc-M14	red	SEACells
DHTKD1	sc-M13	pink	SEACells
SEC61A2	sc-M13	pink	SEACells
OPTN	sc-M2	brown	SEACells
MCM10	sc-M5	grey60	SEACells
BEND7	sc-M2	brown	SEACells
FRMD4A	sc-M12	lightcyan	SEACells
FAM107B	sc-M14	red	SEACells
CUBN	sc-M1	cyan	SEACells
TRDMT1	sc-M14	red	SEACells
VIM	sc-M15	purple	SEACells
ST8SIA6	sc-M16	midnightblue	SEACells
ST8SIA6-AS1	sc-M2	brown	SEACells
HACD1	sc-M19	blue	SEACells
STAM	sc-M19	blue	SEACells
CACNB2	sc-M2	brown	SEACells
MALRD1	sc-M2	brown	SEACells
MLLT10	sc-M7	yellow	SEACells
DNAJC1	sc-M12	lightcyan	SEACells
PIP4K2A	sc-M19	blue	SEACells
OTUD1	sc-M11	salmon	SEACells
ARHGAP21	sc-M16	midnightblue	SEACells
APBB1IP	sc-M12	lightcyan	SEACells
PDSS1	sc-M9	magenta	SEACells
ABI1	sc-M14	red	SEACells
YME1L1	sc-M14	red	SEACells
MASTL	sc-M4	tan	SEACells
ACBD5	sc-M13	pink	SEACells
ARMC4	sc-M7	yellow	SEACells
SVIL	sc-M1	cyan	SEACells
MTPAP	sc-M9	magenta	SEACells
MAP3K8	sc-M15	purple	SEACells
ZNF438	sc-M8	black	SEACells
CCDC7	sc-M7	yellow	SEACells
ITGB1	sc-M19	blue	SEACells
PARD3	sc-M3	royalblue	SEACells
ZNF33B	sc-M10	greenyellow	SEACells
BMS1	sc-M9	magenta	SEACells
CSGALNACT2	sc-M14	red	SEACells
ZNF487	sc-M14	red	SEACells
ZNF22	sc-M18	turquoise	SEACells
TIMM23	sc-M9	magenta	SEACells
NCOA4	sc-M9	magenta	SEACells
MAPK8	sc-M7	yellow	SEACells
ARHGAP22	sc-M16	midnightblue	SEACells
WDFY4	sc-M13	pink	SEACells
WASHC2A	sc-M8	black	SEACells
SGMS1	sc-M19	blue	SEACells
PRKG1	sc-M16	midnightblue	SEACells
LNCAROD	sc-M1	cyan	SEACells
ZWINT	sc-M4	tan	SEACells
IPMK	sc-M8	black	SEACells
UBE2D1	sc-M11	salmon	SEACells
SLC16A9	sc-M2	brown	SEACells
ANK3	sc-M2	brown	SEACells
CDK1	sc-M4	tan	SEACells
ARID5B	sc-M2	brown	SEACells
RTKN2	sc-M4	tan	SEACells
JMJD1C	sc-M14	red	SEACells
LINC01515	sc-M2	brown	SEACells
DNA2	sc-M5	grey60	SEACells
DDX21	sc-M9	magenta	SEACells
SRGN	sc-M8	black	SEACells
HK1	sc-M11	salmon	SEACells
PPA1	sc-M18	turquoise	SEACells
PALD1	sc-M13	pink	SEACells
PCBD1	sc-M18	turquoise	SEACells
VSIR	sc-M15	purple	SEACells
ANAPC16	sc-M18	turquoise	SEACells
MICU1	sc-M9	magenta	SEACells
MCU	sc-M9	magenta	SEACells
MRPS16	sc-M17	green	SEACells
ANXA7	sc-M16	midnightblue	SEACells
CHCHD1	sc-M17	green	SEACells
ADK	sc-M7	yellow	SEACells
KAT6B	sc-M1	cyan	SEACells
VDAC2	sc-M17	green	SEACells
LRMDA	sc-M7	yellow	SEACells
RPS24	sc-M18	turquoise	SEACells
ZMIZ1	sc-M3	royalblue	SEACells
TSPAN14	sc-M12	lightcyan	SEACells
GHITM	sc-M17	green	SEACells
CCSER2	sc-M1	cyan	SEACells
SHLD2	sc-M7	yellow	SEACells
NUTM2A-AS1	sc-M16	midnightblue	SEACells
LINC00863	sc-M19	blue	SEACells
MINPP1	sc-M19	blue	SEACells
ATAD1	sc-M9	magenta	SEACells
PTEN	sc-M14	red	SEACells
ACTA2	sc-M13	pink	SEACells
KIF20B	sc-M4	tan	SEACells
TNKS2	sc-M14	red	SEACells
BTAF1	sc-M14	red	SEACells
2022-03-05	sc-M6	lightgreen	SEACells
KIF11	sc-M4	tan	SEACells
EXOC6	sc-M6	lightgreen	SEACells
CEP55	sc-M4	tan	SEACells
FRA10AC1	sc-M16	midnightblue	SEACells
HELLS	sc-M5	grey60	SEACells
SORBS1	sc-M16	midnightblue	SEACells
TCTN3	sc-M8	black	SEACells
CCNJ	sc-M9	magenta	SEACells
ZNF518A	sc-M14	red	SEACells
BLNK	sc-M13	pink	SEACells
DNTT	sc-M12	lightcyan	SEACells
TM9SF3	sc-M14	red	SEACells
PIK3AP1	sc-M14	red	SEACells
ARHGAP19	sc-M4	tan	SEACells
RRP12	sc-M8	black	SEACells
PGAM1	sc-M17	green	SEACells
ZDHHC16	sc-M18	turquoise	SEACells
MMS19	sc-M9	magenta	SEACells
MARVELD1	sc-M18	turquoise	SEACells
DNMBP	sc-M11	salmon	SEACells
ERLIN1	sc-M7	yellow	SEACells
SCD	sc-M18	turquoise	SEACells
NDUFB8	sc-M18	turquoise	SEACells
MRPL43	sc-M18	turquoise	SEACells
TWNK	sc-M18	turquoise	SEACells
NPM3	sc-M18	turquoise	SEACells
ARMH3	sc-M8	black	SEACells
LDB1	sc-M19	blue	SEACells
NOLC1	sc-M9	magenta	SEACells
NFKB2	sc-M11	salmon	SEACells
CUEDC2	sc-M18	turquoise	SEACells
RPARP-AS1	sc-M18	turquoise	SEACells
CNNM2	sc-M19	blue	SEACells
NT5C2	sc-M1	cyan	SEACells
PCGF6	sc-M19	blue	SEACells
ATP5MD	sc-M17	green	SEACells
PDCD11	sc-M19	blue	SEACells
GSTO1	sc-M18	turquoise	SEACells
GSTO2	sc-M2	brown	SEACells
ITPRIP	sc-M15	purple	SEACells
ADD3	sc-M14	red	SEACells
MXI1	sc-M10	greenyellow	SEACells
SMC3	sc-M17	green	SEACells
PDCD4	sc-M19	blue	SEACells
SHOC2	sc-M14	red	SEACells
VTI1A	sc-M14	red	SEACells
TCF7L2	sc-M2	brown	SEACells
CCDC186	sc-M13	pink	SEACells
ABLIM1	sc-M2	brown	SEACells
FAM160B1	sc-M7	yellow	SEACells
SHTN1	sc-M15	purple	SEACells
SLC18A2	sc-M16	midnightblue	SEACells
PDZD8	sc-M19	blue	SEACells
EIF3A	sc-M9	magenta	SEACells
SFXN4	sc-M10	greenyellow	SEACells
PRDX3	sc-M17	green	SEACells
GRK5	sc-M11	salmon	SEACells
ATE1	sc-M7	yellow	SEACells
BUB3	sc-M4	tan	SEACells
FAM53B	sc-M13	pink	SEACells
CTBP2	sc-M11	salmon	SEACells
UROS	sc-M19	blue	SEACells
DHX32	sc-M10	greenyellow	SEACells
DOCK1	sc-M1	cyan	SEACells
PTPRE	sc-M15	purple	SEACells
MKI67	sc-M4	tan	SEACells
MGMT	sc-M6	lightgreen	SEACells
BNIP3	sc-M19	blue	SEACells
STK32C	sc-M19	blue	SEACells
INPP5A	sc-M7	yellow	SEACells
ADAM8	sc-M11	salmon	SEACells
ECHS1	sc-M17	green	SEACells
PSMD13	sc-M17	green	SEACells
IFITM2	sc-M18	turquoise	SEACells
RNH1	sc-M15	purple	SEACells
IRF7	sc-M13	pink	SEACells
TALDO1	sc-M18	turquoise	SEACells
RPLP2	sc-M18	turquoise	SEACells
CD151	sc-M16	midnightblue	SEACells
POLR2L	sc-M17	green	SEACells
TSPAN4	sc-M19	blue	SEACells
LSP1	sc-M15	purple	SEACells
MRPL23	sc-M18	turquoise	SEACells
KCNQ1OT1	sc-M2	brown	SEACells
CARS	sc-M11	salmon	SEACells
OSBPL5	sc-M14	red	SEACells
NUP98	sc-M9	magenta	SEACells
PGAP2	sc-M19	blue	SEACells
RHOG	sc-M20	lightyellow	SEACells
STIM1	sc-M12	lightcyan	SEACells
RRM1	sc-M5	grey60	SEACells
HBB	sc-M19	blue	SEACells
HBD	sc-M19	blue	SEACells
TRIM22	sc-M14	red	SEACells
TAF10	sc-M17	green	SEACells
TPP1	sc-M15	purple	SEACells
MRPL17	sc-M18	turquoise	SEACells
EIF3F	sc-M18	turquoise	SEACells
RIC3	sc-M2	brown	SEACells
STK33	sc-M2	brown	SEACells
RPL27A	sc-M18	turquoise	SEACells
TMEM9B	sc-M20	lightyellow	SEACells
DENND5A	sc-M1	cyan	SEACells
IPO7	sc-M9	magenta	SEACells
SBF2	sc-M1	cyan	SEACells
MTRNR2L8	sc-M8	black	SEACells
ZBED5	sc-M1	cyan	SEACells
MICAL2	sc-M19	blue	SEACells
BTBD10	sc-M1	cyan	SEACells
FAR1	sc-M8	black	SEACells
PDE3B	sc-M8	black	SEACells
RPS13	sc-M18	turquoise	SEACells
NUCB2	sc-M6	lightgreen	SEACells
SAAL1	sc-M9	magenta	SEACells
HPS5	sc-M8	black	SEACells
LDHA	sc-M18	turquoise	SEACells
E2F8	sc-M4	tan	SEACells
PRMT3	sc-M10	greenyellow	SEACells
KIF18A	sc-M4	tan	SEACells
METTL15	sc-M7	yellow	SEACells
MPPED2	sc-M2	brown	SEACells
RCN1	sc-M10	greenyellow	SEACells
EIF3M	sc-M18	turquoise	SEACells
PRRG4	sc-M7	yellow	SEACells
TCP11L1	sc-M13	pink	SEACells
HIPK3	sc-M8	black	SEACells
LMO2	sc-M19	blue	SEACells
CAPRIN1	sc-M9	magenta	SEACells
CAT	sc-M18	turquoise	SEACells
CD44	sc-M14	red	SEACells
LDLRAD3	sc-M9	magenta	SEACells
TTC17	sc-M7	yellow	SEACells
HSD17B12	sc-M19	blue	SEACells
CD82	sc-M19	blue	SEACells
PEX16	sc-M11	salmon	SEACells
PHF21A	sc-M1	cyan	SEACells
DGKZ	sc-M13	pink	SEACells
MDK	sc-M2	brown	SEACells
AMBRA1	sc-M7	yellow	SEACells
ATG13	sc-M14	red	SEACells
ARHGAP1	sc-M13	pink	SEACells
CKAP5	sc-M4	tan	SEACells
C11orf49	sc-M7	yellow	SEACells
ACP2	sc-M16	midnightblue	SEACells
SPI1	sc-M11	salmon	SEACells
PSMC3	sc-M17	green	SEACells
CELF1	sc-M8	black	SEACells
NDUFS3	sc-M17	green	SEACells
PTPMT1	sc-M18	turquoise	SEACells
C1QTNF4	sc-M7	yellow	SEACells
FNBP4	sc-M8	black	SEACells
PTPRJ	sc-M15	purple	SEACells
SSRP1	sc-M17	green	SEACells
SLC43A1	sc-M10	greenyellow	SEACells
TIMM10	sc-M17	green	SEACells
UBE2L6	sc-M18	turquoise	SEACells
SELENOH	sc-M18	turquoise	SEACells
LPXN	sc-M13	pink	SEACells
GLYATL1	sc-M2	brown	SEACells
FAM111A	sc-M4	tan	SEACells
MRPL16	sc-M18	turquoise	SEACells
PRPF19	sc-M17	green	SEACells
TMEM109	sc-M17	green	SEACells
VPS37C	sc-M8	black	SEACells
VWCE	sc-M10	greenyellow	SEACells
CYB561A3	sc-M13	pink	SEACells
FADS2	sc-M19	blue	SEACells
FADS3	sc-M19	blue	SEACells
FTH1	sc-M20	lightyellow	SEACells
INCENP	sc-M4	tan	SEACells
AHNAK	sc-M15	purple	SEACells
EEF1G	sc-M18	turquoise	SEACells
INTS5	sc-M11	salmon	SEACells
CSKMT	sc-M9	magenta	SEACells
UBXN1	sc-M18	turquoise	SEACells
POLR2G	sc-M17	green	SEACells
TMEM223	sc-M18	turquoise	SEACells
SNHG1	sc-M9	magenta	SEACells
RTN3	sc-M19	blue	SEACells
COX8A	sc-M17	green	SEACells
MACROD1	sc-M19	blue	SEACells
NUDT22	sc-M13	pink	SEACells
VEGFB	sc-M13	pink	SEACells
ESRRA	sc-M11	salmon	SEACells
PRDX5	sc-M18	turquoise	SEACells
TRMT112	sc-M17	green	SEACells
CCDC88B	sc-M14	red	SEACells
RPS6KA4	sc-M13	pink	SEACells
SF1	sc-M1	cyan	SEACells
ATG2A	sc-M11	salmon	SEACells
ARL2	sc-M18	turquoise	SEACells
CDCA5	sc-M4	tan	SEACells
VPS51	sc-M2	brown	SEACells
FAU	sc-M18	turquoise	SEACells
SYVN1	sc-M13	pink	SEACells
POLA2	sc-M5	grey60	SEACells
NEAT1	sc-M11	salmon	SEACells
LTBP3	sc-M2	brown	SEACells
EHBP1L1	sc-M15	purple	SEACells
CFL1	sc-M17	green	SEACells
CTSW	sc-M18	turquoise	SEACells
FIBP	sc-M17	green	SEACells
CCDC85B	sc-M18	turquoise	SEACells
FOSL1	sc-M7	yellow	SEACells
DRAP1	sc-M18	turquoise	SEACells
C11orf68	sc-M18	turquoise	SEACells
BANF1	sc-M17	green	SEACells
PACS1	sc-M2	brown	SEACells
YIF1A	sc-M18	turquoise	SEACells
MRPL11	sc-M18	turquoise	SEACells
CTSF	sc-M2	brown	SEACells
LRFN4	sc-M19	blue	SEACells
KDM2A	sc-M8	black	SEACells
ANKRD13D	sc-M8	black	SEACells
PPP1CA	sc-M17	green	SEACells
RPS6KB2	sc-M20	lightyellow	SEACells
CORO1B	sc-M20	lightyellow	SEACells
TMEM134	sc-M18	turquoise	SEACells
CDK2AP2	sc-M13	pink	SEACells
GSTP1	sc-M18	turquoise	SEACells
NDUFV1	sc-M18	turquoise	SEACells
UNC93B1	sc-M15	purple	SEACells
ALDH3B1	sc-M11	salmon	SEACells
NDUFS8	sc-M17	green	SEACells
TCIRG1	sc-M15	purple	SEACells
CHKA	sc-M7	yellow	SEACells
LRP5	sc-M19	blue	SEACells
PPP6R3	sc-M7	yellow	SEACells
TESMIN	sc-M19	blue	SEACells
MRPL21	sc-M18	turquoise	SEACells
TPCN2	sc-M19	blue	SEACells
NUMA1	sc-M4	tan	SEACells
LAMTOR1	sc-M18	turquoise	SEACells
ANAPC15	sc-M17	green	SEACells
ARAP1	sc-M11	salmon	SEACells
ATG16L2	sc-M14	red	SEACells
FCHSD2	sc-M13	pink	SEACells
ARHGEF17	sc-M3	royalblue	SEACells
RELT	sc-M15	purple	SEACells
COA4	sc-M17	green	SEACells
UCP2	sc-M13	pink	SEACells
RNF169	sc-M19	blue	SEACells
XRRA1	sc-M7	yellow	SEACells
RPS3	sc-M18	turquoise	SEACells
UVRAG	sc-M14	red	SEACells
ACER3	sc-M15	purple	SEACells
PAK1	sc-M14	red	SEACells
CLNS1A	sc-M18	turquoise	SEACells
NDUFC2	sc-M17	green	SEACells
ALG8	sc-M9	magenta	SEACells
GAB2	sc-M12	lightcyan	SEACells
NARS2	sc-M10	greenyellow	SEACells
DLG2	sc-M2	brown	SEACells
PICALM	sc-M11	salmon	SEACells
ME3	sc-M10	greenyellow	SEACells
TMEM135	sc-M1	cyan	SEACells
DISC1FP1	sc-M2	brown	SEACells
SLC36A4	sc-M7	yellow	SEACells
SMCO4	sc-M13	pink	SEACells
CEP295	sc-M5	grey60	SEACells
TAF1D	sc-M10	greenyellow	SEACells
MED17	sc-M7	yellow	SEACells
PANX1	sc-M11	salmon	SEACells
SRSF8	sc-M18	turquoise	SEACells
SESN3	sc-M2	brown	SEACells
MAML2	sc-M3	royalblue	SEACells
ARHGAP42	sc-M13	pink	SEACells
CEP126	sc-M2	brown	SEACells
BIRC3	sc-M2	brown	SEACells
DCUN1D5	sc-M18	turquoise	SEACells
PDGFD	sc-M2	brown	SEACells
CASP1	sc-M11	salmon	SEACells
CARD16	sc-M20	lightyellow	SEACells
AASDHPPT	sc-M19	blue	SEACells
ALKBH8	sc-M10	greenyellow	SEACells
SLC35F2	sc-M7	yellow	SEACells
ACAT1	sc-M19	blue	SEACells
NPAT	sc-M19	blue	SEACells
DDX10	sc-M9	magenta	SEACells
ZC3H12C	sc-M2	brown	SEACells
FDX1	sc-M8	black	SEACells
SIK2	sc-M8	black	SEACells
ALG9	sc-M9	magenta	SEACells
C11orf1	sc-M18	turquoise	SEACells
SDHD	sc-M17	green	SEACells
TIMM8B	sc-M17	green	SEACells
ZBTB16	sc-M16	midnightblue	SEACells
REXO2	sc-M19	blue	SEACells
SIK3	sc-M8	black	SEACells
SIDT2	sc-M11	salmon	SEACells
JAML	sc-M15	purple	SEACells
ATP5MG	sc-M17	green	SEACells
RPS25	sc-M18	turquoise	SEACells
SLC37A4	sc-M18	turquoise	SEACells
HMBS	sc-M19	blue	SEACells
H2AFX	sc-M4	tan	SEACells
CBL	sc-M15	purple	SEACells
OAF	sc-M7	yellow	SEACells
ARHGEF12	sc-M19	blue	SEACells
SORL1	sc-M1	cyan	SEACells
UBASH3B	sc-M12	lightcyan	SEACells
HSPA8	sc-M17	green	SEACells
GRAMD1B	sc-M13	pink	SEACells
SIAE	sc-M2	brown	SEACells
ROBO3	sc-M2	brown	SEACells
ROBO4	sc-M2	brown	SEACells
TMEM218	sc-M18	turquoise	SEACells
CHEK1	sc-M5	grey60	SEACells
DCPS	sc-M13	pink	SEACells
ST3GAL4	sc-M13	pink	SEACells
ETS1	sc-M13	pink	SEACells
APLP2	sc-M7	yellow	SEACells
SNX19	sc-M6	lightgreen	SEACells
JAM3	sc-M2	brown	SEACells
NCAPD3	sc-M5	grey60	SEACells
THYN1	sc-M18	turquoise	SEACells
ERC1	sc-M7	yellow	SEACells
ADIPOR2	sc-M9	magenta	SEACells
CACNA1C-AS2	sc-M18	turquoise	SEACells
FKBP4	sc-M18	turquoise	SEACells
FOXM1	sc-M4	tan	SEACells
TIGAR	sc-M15	purple	SEACells
RAD51AP1	sc-M4	tan	SEACells
CD9	sc-M16	midnightblue	SEACells
NCAPD2	sc-M4	tan	SEACells
MRPL51	sc-M17	green	SEACells
GAPDH	sc-M17	green	SEACells
IFFO1	sc-M11	salmon	SEACells
CDCA3	sc-M4	tan	SEACells
TPI1	sc-M18	turquoise	SEACells
ENO2	sc-M16	midnightblue	SEACells
C12orf57	sc-M18	turquoise	SEACells
PHB2	sc-M18	turquoise	SEACells
EMG1	sc-M18	turquoise	SEACells
LPCAT3	sc-M19	blue	SEACells
C1RL	sc-M2	brown	SEACells
SLC2A3	sc-M11	salmon	SEACells
RIMKLB	sc-M2	brown	SEACells
M6PR	sc-M20	lightyellow	SEACells
CD69	sc-M2	brown	SEACells
CLEC2B	sc-M2	brown	SEACells
CLEC9A	sc-M2	brown	SEACells
MAGOHB	sc-M17	green	SEACells
YBX3	sc-M7	yellow	SEACells
PRH1	sc-M7	yellow	SEACells
PRB1	sc-M3	royalblue	SEACells
ETV6	sc-M1	cyan	SEACells
BCL2L14	sc-M2	brown	SEACells
LRP6	sc-M2	brown	SEACells
BORCS5	sc-M15	purple	SEACells
HEBP1	sc-M18	turquoise	SEACells
ATF7IP	sc-M7	yellow	SEACells
ARHGDIB	sc-M18	turquoise	SEACells
MGST1	sc-M7	yellow	SEACells
PLEKHA5	sc-M2	brown	SEACells
AEBP2	sc-M1	cyan	SEACells
PDE3A	sc-M16	midnightblue	SEACells
LDHB	sc-M18	turquoise	SEACells
CMAS	sc-M19	blue	SEACells
BCAT1	sc-M2	brown	SEACells
LRMP	sc-M14	red	SEACells
TM7SF3	sc-M10	greenyellow	SEACells
STK38L	sc-M11	salmon	SEACells
ARNTL2	sc-M10	greenyellow	SEACells
ARNTL2-AS1	sc-M2	brown	SEACells
PPFIBP1	sc-M2	brown	SEACells
MRPS35	sc-M19	blue	SEACells
CCDC91	sc-M14	red	SEACells
ERGIC2	sc-M6	lightgreen	SEACells
CAPRIN2	sc-M19	blue	SEACells
DDX11	sc-M5	grey60	SEACells
BICD1	sc-M1	cyan	SEACells
FGD4	sc-M11	salmon	SEACells
DNM1L	sc-M8	black	SEACells
YARS2	sc-M10	greenyellow	SEACells
PKP2	sc-M8	black	SEACells
KIF21A	sc-M10	greenyellow	SEACells
C12orf40	sc-M9	magenta	SEACells
SLC2A13	sc-M7	yellow	SEACells
PDZRN4	sc-M2	brown	SEACells
ZCRB1	sc-M18	turquoise	SEACells
PUS7L	sc-M10	greenyellow	SEACells
TMEM117	sc-M16	midnightblue	SEACells
ANO6	sc-M14	red	SEACells
ARID2	sc-M7	yellow	SEACells
SCAF11	sc-M14	red	SEACells
SLC38A1	sc-M14	red	SEACells
PCED1B	sc-M13	pink	SEACells
SLC48A1	sc-M19	blue	SEACells
HDAC7	sc-M19	blue	SEACells
PFKM	sc-M19	blue	SEACells
ADCY6	sc-M16	midnightblue	SEACells
FKBP11	sc-M10	greenyellow	SEACells
TUBA1B	sc-M4	tan	SEACells
TROAP	sc-M4	tan	SEACells
FMNL3	sc-M13	pink	SEACells
RACGAP1	sc-M4	tan	SEACells
COX14	sc-M17	green	SEACells
DIP2B	sc-M7	yellow	SEACells
SLC11A2	sc-M19	blue	SEACells
BIN2	sc-M16	midnightblue	SEACells
SLC4A8	sc-M2	brown	SEACells
ACVR1B	sc-M1	cyan	SEACells
GRASP	sc-M15	purple	SEACells
ATG101	sc-M13	pink	SEACells
KRT8	sc-M2	brown	SEACells
KRT18	sc-M2	brown	SEACells
EIF4B	sc-M18	turquoise	SEACells
ESPL1	sc-M4	tan	SEACells
PFDN5	sc-M18	turquoise	SEACells
C12orf10	sc-M18	turquoise	SEACells
PRR13	sc-M18	turquoise	SEACells
ATF7	sc-M6	lightgreen	SEACells
ATP5MC2	sc-M18	turquoise	SEACells
SMUG1	sc-M20	lightyellow	SEACells
HNRNPA1	sc-M18	turquoise	SEACells
NFE2	sc-M19	blue	SEACells
COPZ1	sc-M17	green	SEACells
ZNF385A	sc-M20	lightyellow	SEACells
ITGA5	sc-M8	black	SEACells
NCKAP1L	sc-M14	red	SEACells
TESPA1	sc-M2	brown	SEACells
BLOC1S1	sc-M17	green	SEACells
GDF11	sc-M19	blue	SEACells
RPS26	sc-M18	turquoise	SEACells
PA2G4	sc-M18	turquoise	SEACells
RPL41	sc-M18	turquoise	SEACells
ESYT1	sc-M20	lightyellow	SEACells
MYL6	sc-M15	purple	SEACells
NABP2	sc-M18	turquoise	SEACells
TIMELESS	sc-M5	grey60	SEACells
RBMS2	sc-M8	black	SEACells
ATP5F1B	sc-M18	turquoise	SEACells
PTGES3	sc-M18	turquoise	SEACells
NACA	sc-M18	turquoise	SEACells
STAT6	sc-M15	purple	SEACells
SHMT2	sc-M17	green	SEACells
MBD6	sc-M11	salmon	SEACells
DCTN2	sc-M18	turquoise	SEACells
DTX3	sc-M2	brown	SEACells
CDK4	sc-M18	turquoise	SEACells
2022-03-09	sc-M13	pink	SEACells
TSFM	sc-M18	turquoise	SEACells
GIHCG	sc-M19	blue	SEACells
SLC16A7	sc-M1	cyan	SEACells
PPM1H	sc-M2	brown	SEACells
DPY19L2	sc-M10	greenyellow	SEACells
SRGAP1	sc-M16	midnightblue	SEACells
XPOT	sc-M9	magenta	SEACells
MSRB3	sc-M2	brown	SEACells
HMGA2	sc-M2	brown	SEACells
IRAK3	sc-M7	yellow	SEACells
MDM1	sc-M9	magenta	SEACells
NUP107	sc-M9	magenta	SEACells
CPSF6	sc-M7	yellow	SEACells
LYZ	sc-M15	purple	SEACells
CCT2	sc-M9	magenta	SEACells
RAB3IP	sc-M7	yellow	SEACells
CNOT2	sc-M7	yellow	SEACells
ZFC3H1	sc-M14	red	SEACells
OSBPL8	sc-M15	purple	SEACells
ZDHHC17	sc-M13	pink	SEACells
E2F7	sc-M4	tan	SEACells
SYT1	sc-M2	brown	SEACells
PAWR	sc-M2	brown	SEACells
PPP1R12A	sc-M9	magenta	SEACells
TMTC2	sc-M8	black	SEACells
C12orf29	sc-M19	blue	SEACells
CEP290	sc-M10	greenyellow	SEACells
TMTC3	sc-M10	greenyellow	SEACells
DUSP6	sc-M12	lightcyan	SEACells
ATP2B1	sc-M8	black	SEACells
ATP2B1-AS1	sc-M11	salmon	SEACells
LINC01619	sc-M14	red	SEACells
EEA1	sc-M9	magenta	SEACells
MRPL42	sc-M19	blue	SEACells
CEP83	sc-M7	yellow	SEACells
NDUFA12	sc-M17	green	SEACells
FGD6	sc-M12	lightcyan	SEACells
METAP2	sc-M9	magenta	SEACells
SNRPF	sc-M17	green	SEACells
ELK3	sc-M2	brown	SEACells
CDK17	sc-M2	brown	SEACells
TMPO	sc-M4	tan	SEACells
SLC25A3	sc-M17	green	SEACells
APAF1	sc-M15	purple	SEACells
UHRF1BP1L	sc-M14	red	SEACells
UTP20	sc-M9	magenta	SEACells
CHPT1	sc-M19	blue	SEACells
GNPTAB	sc-M1	cyan	SEACells
DRAM1	sc-M2	brown	SEACells
PARPBP	sc-M4	tan	SEACells
NT5DC3	sc-M8	black	SEACells
TXNRD1	sc-M9	magenta	SEACells
CHST11	sc-M1	cyan	SEACells
WASHC4	sc-M1	cyan	SEACells
APPL2	sc-M3	royalblue	SEACells
C12orf75	sc-M13	pink	SEACells
TCP11L2	sc-M2	brown	SEACells
POLR3B	sc-M8	black	SEACells
TMEM263	sc-M12	lightcyan	SEACells
CRY1	sc-M2	brown	SEACells
BTBD11	sc-M7	yellow	SEACells
CORO1C	sc-M13	pink	SEACells
ALKBH2	sc-M19	blue	SEACells
ACACB	sc-M7	yellow	SEACells
TCHP	sc-M14	red	SEACells
GIT2	sc-M14	red	SEACells
ATP2A2	sc-M8	black	SEACells
ARPC3	sc-M17	green	SEACells
PPTC7	sc-M8	black	SEACells
HVCN1	sc-M14	red	SEACells
PPP1CC	sc-M18	turquoise	SEACells
SH2B3	sc-M15	purple	SEACells
ALDH2	sc-M15	purple	SEACells
ERP29	sc-M13	pink	SEACells
RPL6	sc-M18	turquoise	SEACells
RBM19	sc-M9	magenta	SEACells
MED13L	sc-M12	lightcyan	SEACells
LINC00173	sc-M3	royalblue	SEACells
VSIG10	sc-M2	brown	SEACells
PEBP1	sc-M18	turquoise	SEACells
TAOK3	sc-M2	brown	SEACells
PRKAB1	sc-M19	blue	SEACells
CIT	sc-M4	tan	SEACells
GCN1	sc-M9	magenta	SEACells
RPLP0	sc-M18	turquoise	SEACells
COX6A1	sc-M17	green	SEACells
TRIAP1	sc-M18	turquoise	SEACells
SRSF9	sc-M17	green	SEACells
DYNLL1	sc-M17	green	SEACells
POP5	sc-M17	green	SEACells
SPPL3	sc-M8	black	SEACells
C12orf43	sc-M19	blue	SEACells
P2RX7	sc-M11	salmon	SEACells
CAMKK2	sc-M9	magenta	SEACells
ANAPC5	sc-M9	magenta	SEACells
ORAI1	sc-M16	midnightblue	SEACells
RHOF	sc-M13	pink	SEACells
BCL7A	sc-M13	pink	SEACells
MLXIP	sc-M14	red	SEACells
CLIP1	sc-M1	cyan	SEACells
KNTC1	sc-M5	grey60	SEACells
HIP1R	sc-M2	brown	SEACells
VPS37B	sc-M16	midnightblue	SEACells
ABCB9	sc-M10	greenyellow	SEACells
OGFOD2	sc-M19	blue	SEACells
ARL6IP4	sc-M18	turquoise	SEACells
CDK2AP1	sc-M18	turquoise	SEACells
RILPL2	sc-M11	salmon	SEACells
ATP6V0A2	sc-M16	midnightblue	SEACells
NCOR2	sc-M14	red	SEACells
SLC15A4	sc-M13	pink	SEACells
RAN	sc-M17	green	SEACells
ULK1	sc-M13	pink	SEACells
PUS1	sc-M19	blue	SEACells
POLE	sc-M5	grey60	SEACells
PXMP2	sc-M18	turquoise	SEACells
ZNF10	sc-M6	lightgreen	SEACells
ZMYM2	sc-M7	yellow	SEACells
CRYL1	sc-M2	brown	SEACells
IFT88	sc-M7	yellow	SEACells
XPO4	sc-M7	yellow	SEACells
LATS2	sc-M7	yellow	SEACells
SAP18	sc-M17	green	SEACells
SKA3	sc-M4	tan	SEACells
LINC00539	sc-M1	cyan	SEACells
MICU2	sc-M7	yellow	SEACells
MIPEP	sc-M9	magenta	SEACells
SPATA13	sc-M13	pink	SEACells
MTMR6	sc-M14	red	SEACells
USP12	sc-M19	blue	SEACells
RPL21	sc-M18	turquoise	SEACells
GTF3A	sc-M18	turquoise	SEACells
LNX2	sc-M19	blue	SEACells
POLR1D	sc-M18	turquoise	SEACells
FLT3	sc-M12	lightcyan	SEACells
PAN3	sc-M1	cyan	SEACells
POMP	sc-M17	green	SEACells
KATNAL1	sc-M12	lightcyan	SEACells
LINC00426	sc-M12	lightcyan	SEACells
HMGB1	sc-M17	green	SEACells
ALOX5AP	sc-M13	pink	SEACells
FRY	sc-M8	black	SEACells
BRCA2	sc-M5	grey60	SEACells
RFC3	sc-M5	grey60	SEACells
NBEA	sc-M2	brown	SEACells
CCDC169	sc-M10	greenyellow	SEACells
SPART	sc-M10	greenyellow	SEACells
FOXO1	sc-M2	brown	SEACells
MRPS31	sc-M18	turquoise	SEACells
SLC25A15	sc-M19	blue	SEACells
NAA16	sc-M9	magenta	SEACells
RGCC	sc-M8	black	SEACells
DGKH	sc-M7	yellow	SEACells
EPSTI1	sc-M19	blue	SEACells
NUFIP1	sc-M9	magenta	SEACells
GTF2F2	sc-M9	magenta	SEACells
TPT1	sc-M18	turquoise	SEACells
CPB2-AS1	sc-M14	red	SEACells
LCP1	sc-M15	purple	SEACells
LRCH1	sc-M1	cyan	SEACells
ESD	sc-M18	turquoise	SEACells
RB1	sc-M14	red	SEACells
FNDC3A	sc-M7	yellow	SEACells
CDADC1	sc-M10	greenyellow	SEACells
RCBTB1	sc-M10	greenyellow	SEACells
WDFY2	sc-M8	black	SEACells
ATP7B	sc-M19	blue	SEACells
DIAPH3	sc-M4	tan	SEACells
PCDH9	sc-M2	brown	SEACells
DACH1	sc-M1	cyan	SEACells
PIBF1	sc-M7	yellow	SEACells
KLF5	sc-M2	brown	SEACells
COMMD6	sc-M18	turquoise	SEACells
SLAIN1	sc-M10	greenyellow	SEACells
RBM26	sc-M7	yellow	SEACells
GPC5	sc-M2	brown	SEACells
ABCC4	sc-M19	blue	SEACells
CLDN10	sc-M2	brown	SEACells
DNAJC3	sc-M14	red	SEACells
UGGT2	sc-M7	yellow	SEACells
IPO5	sc-M18	turquoise	SEACells
UBAC2	sc-M12	lightcyan	SEACells
GPR183	sc-M15	purple	SEACells
TM9SF2	sc-M13	pink	SEACells
CLYBL	sc-M6	lightgreen	SEACells
TPP2	sc-M7	yellow	SEACells
BIVM	sc-M10	greenyellow	SEACells
TNFSF13B	sc-M8	black	SEACells
ANKRD10	sc-M6	lightgreen	SEACells
ARHGEF7	sc-M13	pink	SEACells
TUBGCP3	sc-M14	red	SEACells
PCID2	sc-M10	greenyellow	SEACells
UPF3A	sc-M19	blue	SEACells
CCNB1IP1	sc-M18	turquoise	SEACells
TEP1	sc-M13	pink	SEACells
APEX1	sc-M18	turquoise	SEACells
PNP	sc-M11	salmon	SEACells
RNASE6	sc-M13	pink	SEACells
RNASE2	sc-M8	black	SEACells
ARHGEF40	sc-M1	cyan	SEACells
MRPL52	sc-M17	green	SEACells
PRMT5	sc-M19	blue	SEACells
HAUS4	sc-M17	green	SEACells
PSMB5	sc-M18	turquoise	SEACells
PABPN1	sc-M9	magenta	SEACells
DHRS4	sc-M18	turquoise	SEACells
PSME1	sc-M18	turquoise	SEACells
PSME2	sc-M17	green	SEACells
REC8	sc-M18	turquoise	SEACells
CHMP4A	sc-M20	lightyellow	SEACells
NEDD8	sc-M17	green	SEACells
GMPR2	sc-M18	turquoise	SEACells
CTSG	sc-M8	black	SEACells
PRKD1	sc-M16	midnightblue	SEACells
SCFD1	sc-M14	red	SEACells
COCH	sc-M19	blue	SEACells
NUBPL	sc-M7	yellow	SEACells
AKAP6	sc-M2	brown	SEACells
BAZ1A	sc-M8	black	SEACells
PSMA6	sc-M12	lightcyan	SEACells
NFKBIA	sc-M11	salmon	SEACells
SLC25A21	sc-M19	blue	SEACells
MIPOL1	sc-M2	brown	SEACells
TRAPPC6B	sc-M19	blue	SEACells
PNN	sc-M10	greenyellow	SEACells
MIA2	sc-M14	red	SEACells
PRPF39	sc-M10	greenyellow	SEACells
FKBP3	sc-M17	green	SEACells
MDGA2	sc-M2	brown	SEACells
RPS29	sc-M18	turquoise	SEACells
LRR1	sc-M4	tan	SEACells
RPL36AL	sc-M17	green	SEACells
ARF6	sc-M17	green	SEACells
SOS2	sc-M14	red	SEACells
MAP4K5	sc-M10	greenyellow	SEACells
ATL1	sc-M2	brown	SEACells
NIN	sc-M14	red	SEACells
PYGL	sc-M7	yellow	SEACells
GNG2	sc-M14	red	SEACells
RTRAF	sc-M18	turquoise	SEACells
DDHD1	sc-M14	red	SEACells
CDKN3	sc-M4	tan	SEACells
CGRRF1	sc-M2	brown	SEACells
SAMD4A	sc-M2	brown	SEACells
WDHD1	sc-M5	grey60	SEACells
DLGAP5	sc-M4	tan	SEACells
FBXO34	sc-M8	black	SEACells
PSMA3-AS1	sc-M1	cyan	SEACells
ARID4A	sc-M14	red	SEACells
TIMM9	sc-M18	turquoise	SEACells
L3HYPDH	sc-M16	midnightblue	SEACells
CCDC175	sc-M2	brown	SEACells
PCNX4	sc-M9	magenta	SEACells
MNAT1	sc-M6	lightgreen	SEACells
PRKCH	sc-M2	brown	SEACells
SGPP1	sc-M19	blue	SEACells
FUT8	sc-M10	greenyellow	SEACells
CCDC196	sc-M2	brown	SEACells
GPHN	sc-M10	greenyellow	SEACells
PIGH	sc-M19	blue	SEACells
ARG2	sc-M2	brown	SEACells
RAD51B	sc-M7	yellow	SEACells
ZFP36L1	sc-M19	blue	SEACells
ACTN1	sc-M9	magenta	SEACells
ERH	sc-M17	green	SEACells
SUSD6	sc-M15	purple	SEACells
SLC8A3	sc-M2	brown	SEACells
SYNJ2BP	sc-M10	greenyellow	SEACells
PCNX1	sc-M14	red	SEACells
SIPA1L1	sc-M8	black	SEACells
RBM25	sc-M8	black	SEACells
PSEN1	sc-M8	black	SEACells
ELMSAN1	sc-M14	red	SEACells
NPC2	sc-M15	purple	SEACells
TMED10	sc-M13	pink	SEACells
JDP2	sc-M8	black	SEACells
TTLL5	sc-M7	yellow	SEACells
ERG28	sc-M18	turquoise	SEACells
GPATCH2L	sc-M7	yellow	SEACells
VASH1	sc-M15	purple	SEACells
AHSA1	sc-M18	turquoise	SEACells
ADCK1	sc-M9	magenta	SEACells
STON2	sc-M16	midnightblue	SEACells
LINC02328	sc-M1	cyan	SEACells
ZC3H14	sc-M9	magenta	SEACells
TTC8	sc-M19	blue	SEACells
PSMC1	sc-M19	blue	SEACells
CALM1	sc-M17	green	SEACells
TTC7B	sc-M16	midnightblue	SEACells
RPS6KA5	sc-M7	yellow	SEACells
TC2N	sc-M16	midnightblue	SEACells
NDUFB1	sc-M17	green	SEACells
LGMN	sc-M13	pink	SEACells
ITPK1	sc-M8	black	SEACells
TMEM251	sc-M18	turquoise	SEACells
SYNE3	sc-M14	red	SEACells
GLRX5	sc-M17	green	SEACells
VRK1	sc-M5	grey60	SEACells
WARS	sc-M11	salmon	SEACells
MEG3	sc-M2	brown	SEACells
HSP90AA1	sc-M17	green	SEACells
RCOR1	sc-M8	black	SEACells
TNFAIP2	sc-M11	salmon	SEACells
EIF5	sc-M8	black	SEACells
MARK3	sc-M7	yellow	SEACells
TRMT61A	sc-M19	blue	SEACells
ZFYVE21	sc-M19	blue	SEACells
ATP5MPL	sc-M17	green	SEACells
SIVA1	sc-M17	green	SEACells
PLD4	sc-M13	pink	SEACells
CDCA4	sc-M4	tan	SEACells
BRF1	sc-M12	lightcyan	SEACells
PACS2	sc-M13	pink	SEACells
CRIP1	sc-M15	purple	SEACells
FAM30A	sc-M3	royalblue	SEACells
TUBGCP5	sc-M9	magenta	SEACells
NDN	sc-M18	turquoise	SEACells
SNRPN	sc-M18	turquoise	SEACells
ATP10A	sc-M14	red	SEACells
HERC2	sc-M10	greenyellow	SEACells
ARHGAP11B	sc-M4	tan	SEACells
FAN1	sc-M10	greenyellow	SEACells
KLF13	sc-M13	pink	SEACells
ARHGAP11A	sc-M4	tan	SEACells
FMN1	sc-M15	purple	SEACells
RYR3	sc-M19	blue	SEACells
EMC4	sc-M18	turquoise	SEACells
SLC12A6	sc-M19	blue	SEACells
NOP10	sc-M18	turquoise	SEACells
GOLGA8A	sc-M2	brown	SEACells
GOLGA8B	sc-M10	greenyellow	SEACells
C15orf41	sc-M10	greenyellow	SEACells
SPRED1	sc-M10	greenyellow	SEACells
FAM98B	sc-M10	greenyellow	SEACells
RASGRP1	sc-M3	royalblue	SEACells
EIF2AK4	sc-M14	red	SEACells
SRP14	sc-M17	green	SEACells
BUB1B	sc-M4	tan	SEACells
PLCB2	sc-M11	salmon	SEACells
KNSTRN	sc-M4	tan	SEACells
KNL1	sc-M4	tan	SEACells
RAD51-AS1	sc-M2	brown	SEACells
RAD51	sc-M5	grey60	SEACells
SPINT1	sc-M2	brown	SEACells
VPS18	sc-M11	salmon	SEACells
INO80	sc-M7	yellow	SEACells
CHP1	sc-M11	salmon	SEACells
OIP5	sc-M4	tan	SEACells
NUSAP1	sc-M4	tan	SEACells
RTF1	sc-M18	turquoise	SEACells
RPAP1	sc-M9	magenta	SEACells
MAPKBP1	sc-M1	cyan	SEACells
CAPN3	sc-M8	black	SEACells
STARD9	sc-M2	brown	SEACells
TTBK2	sc-M6	lightgreen	SEACells
TUBGCP4	sc-M10	greenyellow	SEACells
TP53BP1	sc-M1	cyan	SEACells
MAP1A	sc-M13	pink	SEACells
SERF2	sc-M17	green	SEACells
WDR76	sc-M5	grey60	SEACells
EIF3J-DT	sc-M16	midnightblue	SEACells
EIF3J	sc-M19	blue	SEACells
SORD	sc-M19	blue	SEACells
FBN1	sc-M16	midnightblue	SEACells
CEP152	sc-M4	tan	SEACells
EID1	sc-M18	turquoise	SEACells
COPS2	sc-M9	magenta	SEACells
GALK2	sc-M10	greenyellow	SEACells
ATP8B4	sc-M7	yellow	SEACells
SLC27A2	sc-M19	blue	SEACells
GABPB1	sc-M7	yellow	SEACells
TRPM7	sc-M7	yellow	SEACells
SPPL2A	sc-M14	red	SEACells
DMXL2	sc-M14	red	SEACells
LYSMD2	sc-M2	brown	SEACells
TMOD3	sc-M9	magenta	SEACells
GNB5	sc-M12	lightcyan	SEACells
CERNA1	sc-M2	brown	SEACells
MYO5C	sc-M2	brown	SEACells
MYO5A	sc-M14	red	SEACells
RSL24D1	sc-M18	turquoise	SEACells
RAB27A	sc-M8	black	SEACells
CCPG1	sc-M2	brown	SEACells
NEDD4	sc-M10	greenyellow	SEACells
RFX7	sc-M10	greenyellow	SEACells
TEX9	sc-M10	greenyellow	SEACells
TCF12	sc-M7	yellow	SEACells
ADAM10	sc-M14	red	SEACells
SLTM	sc-M7	yellow	SEACells
CCNB2	sc-M4	tan	SEACells
MYO1E	sc-M13	pink	SEACells
GTF2A2	sc-M18	turquoise	SEACells
ANXA2	sc-M15	purple	SEACells
ICE2	sc-M10	greenyellow	SEACells
RORA	sc-M2	brown	SEACells
VPS13C	sc-M14	red	SEACells
TLN2	sc-M10	greenyellow	SEACells
TPM1	sc-M19	blue	SEACells
LACTB	sc-M11	salmon	SEACells
RPS27L	sc-M18	turquoise	SEACells
USP3	sc-M15	purple	SEACells
USP3-AS1	sc-M15	purple	SEACells
CIAO2A	sc-M17	green	SEACells
ZNF609	sc-M7	yellow	SEACells
PDCD7	sc-M18	turquoise	SEACells
HACD3	sc-M10	greenyellow	SEACells
DENND4A	sc-M8	black	SEACells
DIS3L	sc-M9	magenta	SEACells
MAP2K1	sc-M15	purple	SEACells
RPL4	sc-M18	turquoise	SEACells
PIAS1	sc-M14	red	SEACells
GLCE	sc-M13	pink	SEACells
KIF23	sc-M4	tan	SEACells
RPLP1	sc-M18	turquoise	SEACells
MYO9A	sc-M14	red	SEACells
ADPGK	sc-M8	black	SEACells
ARID3B	sc-M11	salmon	SEACells
CSK	sc-M15	purple	SEACells
ULK3	sc-M19	blue	SEACells
SCAMP2	sc-M13	pink	SEACells
COX5A	sc-M17	green	SEACells
PPCDC	sc-M13	pink	SEACells
C15orf39	sc-M13	pink	SEACells
UBE2Q2	sc-M8	black	SEACells
FBXO22	sc-M7	yellow	SEACells
NRG4	sc-M8	black	SEACells
SCAPER	sc-M1	cyan	SEACells
RCN2	sc-M3	royalblue	SEACells
PSTPIP1	sc-M15	purple	SEACells
TBC1D2B	sc-M14	red	SEACells
IDH3A	sc-M13	pink	SEACells
DNAJA4	sc-M19	blue	SEACells
PSMA4	sc-M17	green	SEACells
ABHD17C	sc-M7	yellow	SEACells
IL16	sc-M15	purple	SEACells
RPS17	sc-M18	turquoise	SEACells
WHAMM	sc-M14	red	SEACells
BTBD1	sc-M14	red	SEACells
SEC11A	sc-M17	green	SEACells
AKAP13	sc-M14	red	SEACells
MRPL46	sc-M19	blue	SEACells
MRPS11	sc-M17	green	SEACells
FANCI	sc-M5	grey60	SEACells
TICRR	sc-M4	tan	SEACells
KIF7	sc-M7	yellow	SEACells
ZNF710	sc-M15	purple	SEACells
CIB1	sc-M17	green	SEACells
IQGAP1	sc-M15	purple	SEACells
BLM	sc-M5	grey60	SEACells
FURIN	sc-M19	blue	SEACells
FES	sc-M11	salmon	SEACells
MAN2A2	sc-M19	blue	SEACells
HDDC3	sc-M18	turquoise	SEACells
PRC1-AS1	sc-M4	tan	SEACells
PRC1	sc-M4	tan	SEACells
SLCO3A1	sc-M8	black	SEACells
MCTP2	sc-M2	brown	SEACells
IGF1R	sc-M10	greenyellow	SEACells
LRRC28	sc-M12	lightcyan	SEACells
MEF2A	sc-M14	red	SEACells
LRRK1	sc-M14	red	SEACells
CHSY1	sc-M7	yellow	SEACells
SELENOS	sc-M13	pink	SEACells
TM2D3	sc-M2	brown	SEACells
TARSL2	sc-M16	midnightblue	SEACells
POLR3K	sc-M17	green	SEACells
SNRNP25	sc-M17	green	SEACells
MPG	sc-M18	turquoise	SEACells
LUC7L	sc-M7	yellow	SEACells
FAM234A	sc-M10	greenyellow	SEACells
MRPL28	sc-M17	green	SEACells
NME4	sc-M18	turquoise	SEACells
RAB11FIP3	sc-M9	magenta	SEACells
MCRIP2	sc-M18	turquoise	SEACells
METTL26	sc-M18	turquoise	SEACells
STUB1	sc-M17	green	SEACells
METRN	sc-M18	turquoise	SEACells
HAGHL	sc-M19	blue	SEACells
CHTF18	sc-M5	grey60	SEACells
TSR3	sc-M17	green	SEACells
TELO2	sc-M9	magenta	SEACells
MAPK8IP3	sc-M1	cyan	SEACells
EME2	sc-M11	salmon	SEACells
MRPS34	sc-M18	turquoise	SEACells
NUBP2	sc-M17	green	SEACells
FAHD1	sc-M18	turquoise	SEACells
NDUFB10	sc-M17	green	SEACells
RPS2	sc-M18	turquoise	SEACells
TBL3	sc-M19	blue	SEACells
NPW	sc-M19	blue	SEACells
NTHL1	sc-M18	turquoise	SEACells
TRAF7	sc-M9	magenta	SEACells
SNHG19	sc-M18	turquoise	SEACells
ECI1	sc-M17	green	SEACells
ATP6V0C	sc-M13	pink	SEACells
PDPK1	sc-M13	pink	SEACells
KCTD5	sc-M13	pink	SEACells
ELOB	sc-M17	green	SEACells
PRSS21	sc-M10	greenyellow	SEACells
FLYWCH2	sc-M18	turquoise	SEACells
PKMYT1	sc-M4	tan	SEACells
THOC6	sc-M17	green	SEACells
TRAP1	sc-M19	blue	SEACells
CREBBP	sc-M14	red	SEACells
TFAP4	sc-M18	turquoise	SEACells
PAM16	sc-M9	magenta	SEACells
CORO7	sc-M13	pink	SEACells
NMRAL1	sc-M18	turquoise	SEACells
UBALD1	sc-M19	blue	SEACells
MGRN1	sc-M8	black	SEACells
NAGPA	sc-M11	salmon	SEACells
ABAT	sc-M1	cyan	SEACells
CIITA	sc-M15	purple	SEACells
CLEC16A	sc-M14	red	SEACells
LITAF	sc-M15	purple	SEACells
TXNDC11	sc-M8	black	SEACells
RSL1D1	sc-M18	turquoise	SEACells
GSPT1	sc-M19	blue	SEACells
SNX29	sc-M14	red	SEACells
NDE1	sc-M1	cyan	SEACells
ABCC1	sc-M2	brown	SEACells
XYLT1	sc-M12	lightcyan	SEACells
RPS15A	sc-M18	turquoise	SEACells
ARL6IP1	sc-M4	tan	SEACells
GDE1	sc-M18	turquoise	SEACells
VPS35L	sc-M7	yellow	SEACells
ACSM3	sc-M19	blue	SEACells
ACSM1	sc-M19	blue	SEACells
THUMPD1	sc-M19	blue	SEACells
METTL9	sc-M18	turquoise	SEACells
UQCRC2	sc-M18	turquoise	SEACells
EEF2K	sc-M9	magenta	SEACells
POLR3E	sc-M16	midnightblue	SEACells
NPIPB5	sc-M8	black	SEACells
GGA2	sc-M13	pink	SEACells
NDUFAB1	sc-M18	turquoise	SEACells
PLK1	sc-M4	tan	SEACells
PRKCB	sc-M14	red	SEACells
NSMCE1	sc-M18	turquoise	SEACells
XPO6	sc-M11	salmon	SEACells
CLN3	sc-M20	lightyellow	SEACells
SULT1A1	sc-M10	greenyellow	SEACells
TUFM	sc-M18	turquoise	SEACells
RABEP2	sc-M14	red	SEACells
SPN	sc-M19	blue	SEACells
KIF22	sc-M4	tan	SEACells
MAZ	sc-M17	green	SEACells
PAGR1	sc-M17	green	SEACells
KCTD13	sc-M6	lightgreen	SEACells
TMEM219	sc-M18	turquoise	SEACells
HIRIP3	sc-M17	green	SEACells
ALDOA	sc-M18	turquoise	SEACells
PPP4C	sc-M17	green	SEACells
YPEL3	sc-M2	brown	SEACells
CORO1A	sc-M15	purple	SEACells
DCTPP1	sc-M18	turquoise	SEACells
ITGAL	sc-M14	red	SEACells
CCDC189	sc-M13	pink	SEACells
VKORC1	sc-M18	turquoise	SEACells
BCKDK	sc-M18	turquoise	SEACells
PYCARD	sc-M15	purple	SEACells
C16orf58	sc-M10	greenyellow	SEACells
AHSP	sc-M19	blue	SEACells
SHCBP1	sc-M4	tan	SEACells
ORC6	sc-M5	grey60	SEACells
PHKB	sc-M7	yellow	SEACells
LONP2	sc-M1	cyan	SEACells
TENT4B	sc-M8	black	SEACells
ADCY7	sc-M15	purple	SEACells
CYLD	sc-M1	cyan	SEACells
CHD9	sc-M6	lightgreen	SEACells
RBL2	sc-M6	lightgreen	SEACells
FTO	sc-M7	yellow	SEACells
MMP2	sc-M2	brown	SEACells
LPCAT2	sc-M7	yellow	SEACells
MT2A	sc-M18	turquoise	SEACells
HERPUD1	sc-M13	pink	SEACells
NLRC5	sc-M8	black	SEACells
ARL2BP	sc-M18	turquoise	SEACells
COQ9	sc-M18	turquoise	SEACells
ADGRG5	sc-M13	pink	SEACells
KIFC3	sc-M16	midnightblue	SEACells
USB1	sc-M20	lightyellow	SEACells
GINS3	sc-M5	grey60	SEACells
CMTM4	sc-M1	cyan	SEACells
ATP6V0D1	sc-M15	purple	SEACells
CARMIL2	sc-M3	royalblue	SEACells
RANBP10	sc-M19	blue	SEACells
NUTF2	sc-M18	turquoise	SEACells
DPEP2	sc-M11	salmon	SEACells
SLC7A6	sc-M13	pink	SEACells
SLC7A6OS	sc-M13	pink	SEACells
PRMT7	sc-M13	pink	SEACells
UTP4	sc-M9	magenta	SEACells
NOB1	sc-M18	turquoise	SEACells
ST3GAL2	sc-M13	pink	SEACells
DHODH	sc-M19	blue	SEACells
LINC01572	sc-M4	tan	SEACells
GLG1	sc-M14	red	SEACells
MLKL	sc-M10	greenyellow	SEACells
WDR59	sc-M10	greenyellow	SEACells
ZNRF1	sc-M2	brown	SEACells
TMEM170A	sc-M11	salmon	SEACells
TMEM231	sc-M9	magenta	SEACells
CDYL2	sc-M1	cyan	SEACells
CMC2	sc-M4	tan	SEACells
CENPN	sc-M4	tan	SEACells
GCSH	sc-M18	turquoise	SEACells
CMIP	sc-M8	black	SEACells
HSBP1	sc-M17	green	SEACells
COTL1	sc-M15	purple	SEACells
USP10	sc-M9	magenta	SEACells
ZDHHC7	sc-M11	salmon	SEACells
GSE1	sc-M19	blue	SEACells
C16orf74	sc-M8	black	SEACells
COX4I1	sc-M18	turquoise	SEACells
IRF8	sc-M13	pink	SEACells
SLC7A5	sc-M13	pink	SEACells
ZFPM1	sc-M19	blue	SEACells
CYBA	sc-M15	purple	SEACells
RNF166	sc-M15	purple	SEACells
PIEZO1	sc-M9	magenta	SEACells
APRT	sc-M18	turquoise	SEACells
TRAPPC2L	sc-M17	green	SEACells
ACSF3	sc-M6	lightgreen	SEACells
ANKRD11	sc-M14	red	SEACells
RPL13	sc-M18	turquoise	SEACells
CDK10	sc-M9	magenta	SEACells
FANCA	sc-M5	grey60	SEACells
TCF25	sc-M8	black	SEACells
RPH3AL	sc-M13	pink	SEACells
C17orf97	sc-M1	cyan	SEACells
RFLNB	sc-M7	yellow	SEACells
VPS53	sc-M8	black	SEACells
ABR	sc-M15	purple	SEACells
INPP5K	sc-M13	pink	SEACells
PITPNA	sc-M8	black	SEACells
SCARF1	sc-M2	brown	SEACells
RILP	sc-M19	blue	SEACells
TSR1	sc-M9	magenta	SEACells
METTL16	sc-M10	greenyellow	SEACells
CLUH	sc-M9	magenta	SEACells
RAP1GAP2	sc-M14	red	SEACells
EMC6	sc-M18	turquoise	SEACells
P2RX5	sc-M19	blue	SEACells
ITGAE	sc-M20	lightyellow	SEACells
ATP2A3	sc-M12	lightcyan	SEACells
ZZEF1	sc-M14	red	SEACells
SPNS3	sc-M14	red	SEACells
SPNS2	sc-M7	yellow	SEACells
MYBBP1A	sc-M9	magenta	SEACells
ARRB2	sc-M15	purple	SEACells
PSMB6	sc-M17	green	SEACells
MINK1	sc-M11	salmon	SEACells
SLC25A11	sc-M17	green	SEACells
PFN1	sc-M17	green	SEACells
RPAIN	sc-M18	turquoise	SEACells
C1QBP	sc-M18	turquoise	SEACells
DHX33	sc-M9	magenta	SEACells
KIAA0753	sc-M10	greenyellow	SEACells
TXNDC17	sc-M17	green	SEACells
RNASEK	sc-M15	purple	SEACells
C17orf49	sc-M17	green	SEACells
ASGR1	sc-M11	salmon	SEACells
GABARAP	sc-M15	purple	SEACells
CTDNEP1	sc-M17	green	SEACells
EIF5A	sc-M18	turquoise	SEACells
TMEM256	sc-M18	turquoise	SEACells
TNFSF13	sc-M15	purple	SEACells
KDM6B	sc-M11	salmon	SEACells
NAA38	sc-M18	turquoise	SEACells
TRAPPC1	sc-M17	green	SEACells
PER1	sc-M11	salmon	SEACells
AURKB	sc-M4	tan	SEACells
RANGRF	sc-M18	turquoise	SEACells
RPL26	sc-M18	turquoise	SEACells
NDEL1	sc-M11	salmon	SEACells
MYH10	sc-M19	blue	SEACells
PIK3R5	sc-M15	purple	SEACells
GAS7	sc-M14	red	SEACells
SCO1	sc-M9	magenta	SEACells
MAP2K4	sc-M1	cyan	SEACells
CDRT4	sc-M7	yellow	SEACells
TRIM16	sc-M10	greenyellow	SEACells
CENPV	sc-M19	blue	SEACells
UBB	sc-M18	turquoise	SEACells
LRRC75A	sc-M18	turquoise	SEACells
NT5M	sc-M16	midnightblue	SEACells
PEMT	sc-M9	magenta	SEACells
RAI1	sc-M14	red	SEACells
ALDH3A2	sc-M9	magenta	SEACells
WSB1	sc-M11	salmon	SEACells
NLK	sc-M16	midnightblue	SEACells
POLDIP2	sc-M18	turquoise	SEACells
SARM1	sc-M2	brown	SEACells
UNC119	sc-M15	purple	SEACells
SPAG5	sc-M4	tan	SEACells
KIAA0100	sc-M14	red	SEACells
RPL23A	sc-M18	turquoise	SEACells
TRAF4	sc-M13	pink	SEACells
FAM222B	sc-M10	greenyellow	SEACells
ERAL1	sc-M19	blue	SEACells
FLOT2	sc-M20	lightyellow	SEACells
DHRS13	sc-M19	blue	SEACells
PIPOX	sc-M2	brown	SEACells
MYO18A	sc-M1	cyan	SEACells
NUFIP2	sc-M8	black	SEACells
ABHD15	sc-M13	pink	SEACells
TP53I13	sc-M13	pink	SEACells
SSH2	sc-M12	lightcyan	SEACells
BLMH	sc-M9	magenta	SEACells
CPD	sc-M8	black	SEACells
CRLF3	sc-M14	red	SEACells
ATAD5	sc-M5	grey60	SEACells
NF1	sc-M7	yellow	SEACells
SUZ12	sc-M5	grey60	SEACells
LRRC37B	sc-M7	yellow	SEACells
RHOT1	sc-M10	greenyellow	SEACells
MYO1D	sc-M2	brown	SEACells
RFFL	sc-M1	cyan	SEACells
NLE1	sc-M19	blue	SEACells
MMP28	sc-M3	royalblue	SEACells
ZNHIT3	sc-M18	turquoise	SEACells
MYO19	sc-M9	magenta	SEACells
GGNBP2	sc-M14	red	SEACells
DHRS11	sc-M19	blue	SEACells
ACACA	sc-M7	yellow	SEACells
TADA2A	sc-M9	magenta	SEACells
DDX52	sc-M9	magenta	SEACells
MRPL45	sc-M18	turquoise	SEACells
CISD3	sc-M18	turquoise	SEACells
PSMB3	sc-M17	green	SEACells
CWC25	sc-M8	black	SEACells
RPL23	sc-M18	turquoise	SEACells
LASP1	sc-M15	purple	SEACells
RPL19	sc-M18	turquoise	SEACells
CDK12	sc-M7	yellow	SEACells
PSMD3	sc-M17	green	SEACells
CDC6	sc-M5	grey60	SEACells
TOP2A	sc-M4	tan	SEACells
JUP	sc-M3	royalblue	SEACells
KAT2A	sc-M10	greenyellow	SEACells
RAB5C	sc-M20	lightyellow	SEACells
STAT5B	sc-M16	midnightblue	SEACells
STAT5A	sc-M19	blue	SEACells
CAVIN1	sc-M16	midnightblue	SEACells
ATP6V0A1	sc-M16	midnightblue	SEACells
NAGLU	sc-M10	greenyellow	SEACells
VPS25	sc-M17	green	SEACells
COA3	sc-M18	turquoise	SEACells
AARSD1	sc-M19	blue	SEACells
RPL27	sc-M18	turquoise	SEACells
VAT1	sc-M9	magenta	SEACells
BRCA1	sc-M5	grey60	SEACells
LINC00910	sc-M8	black	SEACells
GRN	sc-M15	purple	SEACells
ITGA2B	sc-M19	blue	SEACells
GPATCH8	sc-M14	red	SEACells
KIF18B	sc-M4	tan	SEACells
FMNL1	sc-M15	purple	SEACells
MAP3K14	sc-M13	pink	SEACells
ARHGAP27	sc-M14	red	SEACells
KANSL1	sc-M7	yellow	SEACells
EFCAB13	sc-M2	brown	SEACells
MRPL10	sc-M18	turquoise	SEACells
PNPO	sc-M19	blue	SEACells
SKAP1	sc-M2	brown	SEACells
HOXB-AS3	sc-M2	brown	SEACells
HOXB3	sc-M2	brown	SEACells
CALCOCO2	sc-M14	red	SEACells
ATP5MC1	sc-M18	turquoise	SEACells
SNF8	sc-M17	green	SEACells
PHB	sc-M17	green	SEACells
FAM117A	sc-M2	brown	SEACells
KAT7	sc-M10	greenyellow	SEACells
ACSF2	sc-M20	lightyellow	SEACells
TOB1	sc-M15	purple	SEACells
SPAG9	sc-M8	black	SEACells
NME1	sc-M18	turquoise	SEACells
NME2	sc-M18	turquoise	SEACells
TOM1L1	sc-M2	brown	SEACells
STXBP4	sc-M10	greenyellow	SEACells
HLF	sc-M2	brown	SEACells
PCTP	sc-M19	blue	SEACells
NOG	sc-M2	brown	SEACells
C17orf67	sc-M2	brown	SEACells
SCPEP1	sc-M15	purple	SEACells
AKAP1	sc-M9	magenta	SEACells
MSI2	sc-M2	brown	SEACells
MRPS23	sc-M18	turquoise	SEACells
MKS1	sc-M19	blue	SEACells
MPO	sc-M8	black	SEACells
SUPT4H1	sc-M18	turquoise	SEACells
RNF43	sc-M1	cyan	SEACells
HSF5	sc-M10	greenyellow	SEACells
TEX14	sc-M8	black	SEACells
SKA2	sc-M4	tan	SEACells
PRR11	sc-M4	tan	SEACells
GDPD1	sc-M19	blue	SEACells
YPEL2	sc-M7	yellow	SEACells
VMP1	sc-M8	black	SEACells
BRIP1	sc-M5	grey60	SEACells
INTS2	sc-M7	yellow	SEACells
MED13	sc-M7	yellow	SEACells
TANC2	sc-M9	magenta	SEACells
CYB561	sc-M2	brown	SEACells
LIMD2	sc-M20	lightyellow	SEACells
PSMC5	sc-M18	turquoise	SEACells
CD79B	sc-M12	lightcyan	SEACells
ICAM2	sc-M19	blue	SEACells
SNHG25	sc-M7	yellow	SEACells
PECAM1	sc-M3	royalblue	SEACells
PRKCA	sc-M8	black	SEACells
PSMD12	sc-M8	black	SEACells
BPTF	sc-M1	cyan	SEACells
KPNA2	sc-M4	tan	SEACells
MAP2K6	sc-M13	pink	SEACells
SLC39A11	sc-M8	black	SEACells
SDK2	sc-M12	lightcyan	SEACells
RPL38	sc-M18	turquoise	SEACells
TTYH2	sc-M15	purple	SEACells
CD300LF	sc-M11	salmon	SEACells
SLC9A3R1	sc-M14	red	SEACells
TMEM104	sc-M8	black	SEACells
ATP5PD	sc-M17	green	SEACells
NT5C	sc-M19	blue	SEACells
JPT1	sc-M4	tan	SEACells
SUMO2	sc-M17	green	SEACells
NUP85	sc-M5	grey60	SEACells
MRPS7	sc-M18	turquoise	SEACells
GRB2	sc-M15	purple	SEACells
LLGL2	sc-M13	pink	SEACells
MYO15B	sc-M7	yellow	SEACells
UNC13D	sc-M16	midnightblue	SEACells
TRIM65	sc-M9	magenta	SEACells
MRPL38	sc-M18	turquoise	SEACells
UBALD2	sc-M4	tan	SEACells
RHBDF2	sc-M13	pink	SEACells
SNHG16	sc-M18	turquoise	SEACells
SEC14L1	sc-M11	salmon	SEACells
TNRC6C	sc-M6	lightgreen	SEACells
SYNGR2	sc-M20	lightyellow	SEACells
AFMID	sc-M19	blue	SEACells
BIRC5	sc-M4	tan	SEACells
SOCS3	sc-M15	purple	SEACells
PGS1	sc-M8	black	SEACells
CYTH1	sc-M14	red	SEACells
TIMP2	sc-M14	red	SEACells
CBX4	sc-M14	red	SEACells
TBC1D16	sc-M3	royalblue	SEACells
GAA	sc-M15	purple	SEACells
RPTOR	sc-M7	yellow	SEACells
NDUFAF8	sc-M18	turquoise	SEACells
BAHCC1	sc-M12	lightcyan	SEACells
OXLD1	sc-M18	turquoise	SEACells
MRPL12	sc-M18	turquoise	SEACells
MCRIP1	sc-M4	tan	SEACells
ANAPC11	sc-M17	green	SEACells
ALYREF	sc-M17	green	SEACells
PCYT2	sc-M19	blue	SEACells
SIRT7	sc-M11	salmon	SEACells
PYCR1	sc-M19	blue	SEACells
GPS1	sc-M17	green	SEACells
SLC16A3	sc-M15	purple	SEACells
CYBC1	sc-M13	pink	SEACells
NARF	sc-M19	blue	SEACells
FOXK2	sc-M7	yellow	SEACells
B3GNTL1	sc-M7	yellow	SEACells
METRNL	sc-M15	purple	SEACells
USP14	sc-M7	yellow	SEACells
THOC1	sc-M7	yellow	SEACells
TYMSOS	sc-M18	turquoise	SEACells
ENOSF1	sc-M10	greenyellow	SEACells
YES1	sc-M2	brown	SEACells
NDC80	sc-M4	tan	SEACells
SMCHD1	sc-M8	black	SEACells
EMILIN2	sc-M15	purple	SEACells
MYL12A	sc-M15	purple	SEACells
MYL12B	sc-M17	green	SEACells
TGIF1	sc-M9	magenta	SEACells
EPB41L3	sc-M11	salmon	SEACells
L3MBTL4	sc-M2	brown	SEACells
PTPRM	sc-M2	brown	SEACells
TWSG1	sc-M19	blue	SEACells
RALBP1	sc-M18	turquoise	SEACells
PPP4R1	sc-M14	red	SEACells
RAB31	sc-M15	purple	SEACells
TUBB6	sc-M14	red	SEACells
AFG3L2	sc-M9	magenta	SEACells
PTPN2	sc-M8	black	SEACells
LDLRAD4	sc-M13	pink	SEACells
FAM210A	sc-M9	magenta	SEACells
ROCK1	sc-M14	red	SEACells
SNRPD1	sc-M17	green	SEACells
CABLES1	sc-M2	brown	SEACells
TMEM241	sc-M2	brown	SEACells
RIOK3	sc-M11	salmon	SEACells
NPC1	sc-M13	pink	SEACells
OSBPL1A	sc-M7	yellow	SEACells
IMPACT	sc-M19	blue	SEACells
ZNF521	sc-M2	brown	SEACells
TAF4B	sc-M9	magenta	SEACells
DSG2	sc-M2	brown	SEACells
B4GALT6	sc-M2	brown	SEACells
TRAPPC8	sc-M14	red	SEACells
RNF125	sc-M3	royalblue	SEACells
MAPRE2	sc-M13	pink	SEACells
INO80C	sc-M19	blue	SEACells
GALNT1	sc-M9	magenta	SEACells
TPGS2	sc-M19	blue	SEACells
KIAA1328	sc-M10	greenyellow	SEACells
MIR924HG	sc-M5	grey60	SEACells
PIK3C3	sc-M6	lightgreen	SEACells
SETBP1	sc-M13	pink	SEACells
PSTPIP2	sc-M19	blue	SEACells
ATP5F1A	sc-M17	green	SEACells
C18orf25	sc-M14	red	SEACells
PIAS2	sc-M6	lightgreen	SEACells
CTIF	sc-M9	magenta	SEACells
RPL17	sc-M18	turquoise	SEACells
RAB27B	sc-M16	midnightblue	SEACells
TCF4	sc-M13	pink	SEACells
TCF4-AS1	sc-M13	pink	SEACells
TXNL1	sc-M19	blue	SEACells
FECH	sc-M19	blue	SEACells
NEDD4L	sc-M19	blue	SEACells
MALT1	sc-M15	purple	SEACells
SEC11C	sc-M13	pink	SEACells
LMAN1	sc-M9	magenta	SEACells
RELCH	sc-M14	red	SEACells
PHLPP1	sc-M8	black	SEACells
BCL2	sc-M12	lightcyan	SEACells
SERPINB8	sc-M14	red	SEACells
CCDC102B	sc-M2	brown	SEACells
RTTN	sc-M5	grey60	SEACells
ZADH2	sc-M18	turquoise	SEACells
ZNF516	sc-M8	black	SEACells
MBP	sc-M14	red	SEACells
CTDP1	sc-M8	black	SEACells
KCNG2	sc-M14	red	SEACells
RBFA	sc-M18	turquoise	SEACells
MIER2	sc-M9	magenta	SEACells
CDC34	sc-M18	turquoise	SEACells
BSG	sc-M17	green	SEACells
PRSS57	sc-M10	greenyellow	SEACells
PLPPR3	sc-M8	black	SEACells
AZU1	sc-M8	black	SEACells
PRTN3	sc-M8	black	SEACells
ELANE	sc-M8	black	SEACells
CFD	sc-M8	black	SEACells
ARID3A	sc-M13	pink	SEACells
WDR18	sc-M18	turquoise	SEACells
CNN2	sc-M20	lightyellow	SEACells
ABCA7	sc-M13	pink	SEACells
POLR2E	sc-M17	green	SEACells
GPX4	sc-M18	turquoise	SEACells
ATP5F1D	sc-M18	turquoise	SEACells
MIDN	sc-M15	purple	SEACells
CIRBP	sc-M2	brown	SEACells
NDUFS7	sc-M17	green	SEACells
GAMT	sc-M18	turquoise	SEACells
RPS15	sc-M18	turquoise	SEACells
UQCR11	sc-M17	green	SEACells
ABHD17A	sc-M20	lightyellow	SEACells
SCAMP4	sc-M13	pink	SEACells
MKNK2	sc-M15	purple	SEACells
MOB3A	sc-M15	purple	SEACells
PLEKHJ1	sc-M17	green	SEACells
OAZ1	sc-M17	green	SEACells
LSM7	sc-M18	turquoise	SEACells
TIMM13	sc-M18	turquoise	SEACells
LMNB2	sc-M4	tan	SEACells
GADD45B	sc-M11	salmon	SEACells
GNG7	sc-M13	pink	SEACells
SLC39A3	sc-M19	blue	SEACells
NFIC	sc-M8	black	SEACells
MFSD12	sc-M13	pink	SEACells
MRPL54	sc-M17	green	SEACells
EEF2	sc-M18	turquoise	SEACells
MAP2K2	sc-M18	turquoise	SEACells
TMIGD2	sc-M12	lightcyan	SEACells
CHAF1A	sc-M5	grey60	SEACells
HDGFL2	sc-M17	green	SEACells
UHRF1	sc-M12	lightcyan	SEACells
PTPRS	sc-M13	pink	SEACells
RPL36	sc-M18	turquoise	SEACells
LONP1	sc-M9	magenta	SEACells
NDUFA11	sc-M17	green	SEACells
RFX2	sc-M7	yellow	SEACells
CLPP	sc-M17	green	SEACells
ALKBH7	sc-M18	turquoise	SEACells
GPR108	sc-M20	lightyellow	SEACells
VAV1	sc-M14	red	SEACells
INSR	sc-M14	red	SEACells
ARHGEF18	sc-M14	red	SEACells
PEX11G	sc-M12	lightcyan	SEACells
PNPLA6	sc-M11	salmon	SEACells
PET100	sc-M17	green	SEACells
STXBP2	sc-M15	purple	SEACells
ELAVL1	sc-M9	magenta	SEACells
NDUFA7	sc-M17	green	SEACells
RPS28	sc-M18	turquoise	SEACells
PRAM1	sc-M8	black	SEACells
MYO1F	sc-M15	purple	SEACells
ADAMTS10	sc-M2	brown	SEACells
ZNF121	sc-M10	greenyellow	SEACells
UBL5	sc-M17	green	SEACells
PIN1	sc-M17	green	SEACells
PPAN	sc-M19	blue	SEACells
P2RY11	sc-M9	magenta	SEACells
EIF3G	sc-M18	turquoise	SEACells
DNMT1	sc-M5	grey60	SEACells
MRPL4	sc-M18	turquoise	SEACells
ICAM4	sc-M19	blue	SEACells
FDX2	sc-M19	blue	SEACells
ICAM3	sc-M2	brown	SEACells
CDC37	sc-M20	lightyellow	SEACells
KEAP1	sc-M19	blue	SEACells
CDKN2D	sc-M13	pink	SEACells
ILF3	sc-M9	magenta	SEACells
QTRT1	sc-M19	blue	SEACells
TMED1	sc-M18	turquoise	SEACells
SMARCA4	sc-M9	magenta	SEACells
LDLR	sc-M11	salmon	SEACells
SPC24	sc-M4	tan	SEACells
EPOR	sc-M19	blue	SEACells
ZNF440	sc-M10	greenyellow	SEACells
ZNF439	sc-M1	cyan	SEACells
[truncated: 9,719 more rows]

## Sheet: Data S1 Table 2
gene_name	module	color	group
AL627309.1	EX-M5	blue	EX
LINC01409	EX-M5	blue	EX
NOC2L	EX-M1	turquoise	EX
C1orf159	EX-M5	blue	EX
SDF4	EX-M1	turquoise	EX
UBE2J2	EX-M1	turquoise	EX
AURKAIP1	EX-M1	turquoise	EX
ANKRD65	EX-M1	turquoise	EX
ATAD3B	EX-M5	blue	EX
SSU72	EX-M1	turquoise	EX
AL691432.2	EX-M1	turquoise	EX
CDK11A	EX-M5	blue	EX
GNB1	EX-M1	turquoise	EX
GABRD	EX-M1	turquoise	EX
PRKCZ	EX-M1	turquoise	EX
SKI	EX-M4	brown	EX
RER1	EX-M1	turquoise	EX
PEX10	EX-M1	turquoise	EX
PLCH2	EX-M4	brown	EX
PANK4	EX-M1	turquoise	EX
TPRG1L	EX-M1	turquoise	EX
LRRC47	EX-M1	turquoise	EX
DFFB	EX-M5	blue	EX
C1orf174	EX-M1	turquoise	EX
AJAP1	EX-M4	brown	EX
NPHP4	EX-M5	blue	EX
KCNAB2	EX-M1	turquoise	EX
CHD5	EX-M4	brown	EX
RPL22	EX-M1	turquoise	EX
ICMT	EX-M1	turquoise	EX
ACOT7	EX-M1	turquoise	EX
TNFRSF25	EX-M3	yellow	EX
NOL9	EX-M1	turquoise	EX
KLHL21	EX-M1	turquoise	EX
PHF13	EX-M1	turquoise	EX
THAP3	EX-M1	turquoise	EX
PARK7	EX-M1	turquoise	EX
ERRFI1	EX-M1	turquoise	EX
SLC45A1	EX-M1	turquoise	EX
RERE	EX-M5	blue	EX
ENO1	EX-M1	turquoise	EX
H6PD	EX-M5	blue	EX
SPSB1	EX-M4	brown	EX
CLSTN1	EX-M1	turquoise	EX
CTNNBIP1	EX-M1	turquoise	EX
LZIC	EX-M1	turquoise	EX
KIF1B	EX-M1	turquoise	EX
PGD	EX-M1	turquoise	EX
SRM	EX-M1	turquoise	EX
EXOSC10	EX-M5	blue	EX
DISP3	EX-M4	brown	EX
FBXO2	EX-M1	turquoise	EX
FBXO44	EX-M1	turquoise	EX
CLCN6	EX-M1	turquoise	EX
KIAA2013	EX-M1	turquoise	EX
PLOD1	EX-M1	turquoise	EX
MFN2	EX-M1	turquoise	EX
PRDM2	EX-M1	turquoise	EX
KAZN	EX-M5	blue	EX
EFHD2	EX-M1	turquoise	EX
DNAJC16	EX-M1	turquoise	EX
FBXO42	EX-M5	blue	EX
NECAP2	EX-M5	blue	EX
LINC01772	EX-M5	blue	EX
NBPF1	EX-M5	blue	EX
ATP13A2	EX-M1	turquoise	EX
UBR4	EX-M1	turquoise	EX
EMC1	EX-M1	turquoise	EX
MRTO4	EX-M1	turquoise	EX
AKR7A2	EX-M1	turquoise	EX
CAPZB	EX-M1	turquoise	EX
MICOS10	EX-M1	turquoise	EX
NBL1	EX-M1	turquoise	EX
CAMK2N1	EX-M1	turquoise	EX
MUL1	EX-M1	turquoise	EX
PINK1	EX-M1	turquoise	EX
DDOST	EX-M1	turquoise	EX
KIF17	EX-M1	turquoise	EX
SH2D5	EX-M1	turquoise	EX
HP1BP3	EX-M1	turquoise	EX
EIF4G3	EX-M5	blue	EX
NBPF3	EX-M5	blue	EX
RAP1GAP	EX-M1	turquoise	EX
CDC42	EX-M1	turquoise	EX
EPHB2	EX-M5	blue	EX
KDM1A	EX-M1	turquoise	EX
LUZP1	EX-M1	turquoise	EX
LINC01355	EX-M5	blue	EX
HNRNPR	EX-M1	turquoise	EX
ZNF436	EX-M1	turquoise	EX
RPL11	EX-M1	turquoise	EX
ELOA-AS1	EX-M5	blue	EX
PITHD1	EX-M1	turquoise	EX
LYPLA2	EX-M1	turquoise	EX
GALE	EX-M1	turquoise	EX
PNRC2	EX-M1	turquoise	EX
NIPAL3	EX-M1	turquoise	EX
SYF2	EX-M1	turquoise	EX
RSRP1	EX-M5	blue	EX
TMEM50A	EX-M1	turquoise	EX
MACO1	EX-M5	blue	EX
MAN1C1	EX-M3	yellow	EX
MTFR1L	EX-M1	turquoise	EX
STMN1	EX-M1	turquoise	EX
EXTL1	EX-M1	turquoise	EX
PDIK1L	EX-M1	turquoise	EX
SH3BGRL3	EX-M1	turquoise	EX
UBXN11	EX-M1	turquoise	EX
HMGN2	EX-M1	turquoise	EX
GPATCH3	EX-M1	turquoise	EX
NUDC	EX-M1	turquoise	EX
TRNP1	EX-M1	turquoise	EX
SLC9A1	EX-M1	turquoise	EX
TMEM222	EX-M1	turquoise	EX
WASF2	EX-M5	blue	EX
IFI6	EX-M1	turquoise	EX
STX12	EX-M1	turquoise	EX
PPP1R8	EX-M1	turquoise	EX
THEMIS2	EX-M1	turquoise	EX
RPA2	EX-M1	turquoise	EX
EYA3	EX-M5	blue	EX
DNAJC8	EX-M1	turquoise	EX
ATP5IF1	EX-M1	turquoise	EX
PHACTR4	EX-M5	blue	EX
SNHG3	EX-M1	turquoise	EX
TRNAU1AP	EX-M5	blue	EX
YTHDF2	EX-M1	turquoise	EX
EPB41	EX-M5	blue	EX
SRSF4	EX-M5	blue	EX
SDC3	EX-M1	turquoise	EX
PUM1	EX-M1	turquoise	EX
SNRNP40	EX-M5	blue	EX
ZCCHC17	EX-M1	turquoise	EX
FABP3	EX-M1	turquoise	EX
PEF1	EX-M1	turquoise	EX
ADGRB2	EX-M1	turquoise	EX
KHDRBS1	EX-M1	turquoise	EX
EIF3I	EX-M1	turquoise	EX
BSDC1	EX-M1	turquoise	EX
ZBTB8OS	EX-M5	blue	EX
RBBP4	EX-M1	turquoise	EX
YARS	EX-M1	turquoise	EX
S100PBP	EX-M5	blue	EX
FNDC5	EX-M1	turquoise	EX
HPCA	EX-M1	turquoise	EX
PHC2	EX-M5	blue	EX
CSMD2	EX-M5	blue	EX
SMIM12	EX-M1	turquoise	EX
DLGAP3	EX-M4	brown	EX
SFPQ	EX-M5	blue	EX
ZMYM4	EX-M5	blue	EX
KIAA0319L	EX-M1	turquoise	EX
NCDN	EX-M1	turquoise	EX
TFAP2E	EX-M5	blue	EX
PSMB2	EX-M1	turquoise	EX
C1orf216	EX-M1	turquoise	EX
AGO4	EX-M5	blue	EX
AGO3	EX-M5	blue	EX
ADPRHL2	EX-M1	turquoise	EX
TRAPPC3	EX-M1	turquoise	EX
MAP7D1	EX-M1	turquoise	EX
THRAP3	EX-M1	turquoise	EX
SH3D21	EX-M5	blue	EX
LSM10	EX-M1	turquoise	EX
MRPS15	EX-M1	turquoise	EX
MEAF6	EX-M1	turquoise	EX
SNIP1	EX-M1	turquoise	EX
GNL2	EX-M1	turquoise	EX
C1orf109	EX-M1	turquoise	EX
C1orf122	EX-M1	turquoise	EX
INPP5B	EX-M5	blue	EX
SF3A3	EX-M1	turquoise	EX
UTP11	EX-M1	turquoise	EX
RRAGC	EX-M1	turquoise	EX
AL139260.1	EX-M5	blue	EX
AKIRIN1	EX-M1	turquoise	EX
NDUFS5	EX-M1	turquoise	EX
MACF1	EX-M5	blue	EX
PABPC4	EX-M1	turquoise	EX
HPCAL4	EX-M1	turquoise	EX
TRIT1	EX-M5	blue	EX
CAP1	EX-M1	turquoise	EX
PPT1	EX-M1	turquoise	EX
ZMPSTE24	EX-M1	turquoise	EX
SMAP2	EX-M1	turquoise	EX
RIMS3	EX-M1	turquoise	EX
NFYC	EX-M1	turquoise	EX
SCMH1	EX-M5	blue	EX
HIVEP3	EX-M5	blue	EX
FOXJ3	EX-M5	blue	EX
RIMKLA	EX-M1	turquoise	EX
PPCS	EX-M1	turquoise	EX
CCDC30	EX-M5	blue	EX
PPIH	EX-M1	turquoise	EX
C1orf50	EX-M1	turquoise	EX
SVBP	EX-M1	turquoise	EX
SLC2A1	EX-M1	turquoise	EX
SLC2A1-AS1	EX-M5	blue	EX
EBNA1BP2	EX-M1	turquoise	EX
MED8	EX-M1	turquoise	EX
SZT2	EX-M5	blue	EX
PTPRF	EX-M1	turquoise	EX
ST3GAL3	EX-M5	blue	EX
ATP6V0B	EX-M1	turquoise	EX
B4GALT2	EX-M1	turquoise	EX
DMAP1	EX-M1	turquoise	EX
ERI3	EX-M1	turquoise	EX
TMEM53	EX-M1	turquoise	EX
ARMH1	EX-M5	blue	EX
RPS8	EX-M1	turquoise	EX
PTCH2	EX-M5	blue	EX
UROD	EX-M1	turquoise	EX
ZSWIM5	EX-M5	blue	EX
PRDX1	EX-M1	turquoise	EX
AKR1A1	EX-M1	turquoise	EX
NASP	EX-M5	blue	EX
TMEM69	EX-M1	turquoise	EX
MAST2	EX-M5	blue	EX
PIK3R3	EX-M1	turquoise	EX
LRRC41	EX-M1	turquoise	EX
UQCRH	EX-M1	turquoise	EX
MKNK1	EX-M5	blue	EX
ATPAF1	EX-M1	turquoise	EX
EFCAB14	EX-M1	turquoise	EX
CYP4Z1	EX-M5	blue	EX
CMPK1	EX-M1	turquoise	EX
SPATA6	EX-M5	blue	EX
AGBL4	EX-M5	blue	EX
BEND5	EX-M1	turquoise	EX
ELAVL4	EX-M1	turquoise	EX
FAF1	EX-M5	blue	EX
RNF11	EX-M1	turquoise	EX
EPS15	EX-M1	turquoise	EX
OSBPL9	EX-M5	blue	EX
NRDC	EX-M1	turquoise	EX
RAB3B	EX-M1	turquoise	EX
TXNDC12	EX-M1	turquoise	EX
BTF3L4	EX-M1	turquoise	EX
TUT4	EX-M5	blue	EX
ZYG11B	EX-M1	turquoise	EX
ECHDC2	EX-M5	blue	EX
SCP2	EX-M1	turquoise	EX
CZIB	EX-M1	turquoise	EX
MAGOH	EX-M1	turquoise	EX
GLIS1	EX-M5	blue	EX
YIPF1	EX-M1	turquoise	EX
LRRC42	EX-M1	turquoise	EX
TMEM59	EX-M1	turquoise	EX
MRPL37	EX-M1	turquoise	EX
DHCR24	EX-M1	turquoise	EX
USP24	EX-M5	blue	EX
DAB1	EX-M3	yellow	EX
MYSM1	EX-M5	blue	EX
JUN	EX-M1	turquoise	EX
LINC01135	EX-M5	blue	EX
FGGY	EX-M5	blue	EX
PATJ	EX-M5	blue	EX
USP1	EX-M1	turquoise	EX
DOCK7	EX-M5	blue	EX
ATG4C	EX-M5	blue	EX
ALG6	EX-M5	blue	EX
ITGB3BP	EX-M5	blue	EX
EFCAB7	EX-M1	turquoise	EX
PGM1	EX-M1	turquoise	EX
RAVER2	EX-M5	blue	EX
JAK1	EX-M1	turquoise	EX
DNAJC6	EX-M1	turquoise	EX
WDR78	EX-M5	blue	EX
SLC35D1	EX-M5	blue	EX
SERBP1	EX-M1	turquoise	EX
GADD45A	EX-M1	turquoise	EX
GNG12-AS1	EX-M2	green	EX
WLS	EX-M1	turquoise	EX
LRRC7	EX-M5	blue	EX
SRSF11	EX-M5	blue	EX
ANKRD13C	EX-M5	blue	EX
ZRANB2	EX-M5	blue	EX
ZRANB2-AS2	EX-M5	blue	EX
NEGR1	EX-M5	blue	EX
AL513166.1	EX-M5	blue	EX
AL583808.1	EX-M5	blue	EX
TNNI3K	EX-M5	blue	EX
ERICH3	EX-M1	turquoise	EX
CRYZ	EX-M1	turquoise	EX
TYW3	EX-M1	turquoise	EX
SLC44A5	EX-M2	green	EX
RABGGTB	EX-M1	turquoise	EX
MSH4	EX-M5	blue	EX
ST6GALNAC3	EX-M5	blue	EX
ST6GALNAC5	EX-M5	blue	EX
AC118549.1	EX-M5	blue	EX
USP33	EX-M1	turquoise	EX
MIGA1	EX-M1	turquoise	EX
NEXN	EX-M5	blue	EX
DNAJB4	EX-M1	turquoise	EX
GIPC2	EX-M1	turquoise	EX
ADGRL2	EX-M5	blue	EX
AL157944.1	EX-M5	blue	EX
LINC01362	EX-M5	blue	EX
LINC01725	EX-M2	green	EX
TTLL7	EX-M5	blue	EX
PRKACB	EX-M1	turquoise	EX
SPATA1	EX-M5	blue	EX
SSX2IP	EX-M1	turquoise	EX
C1orf52	EX-M1	turquoise	EX
DDAH1	EX-M1	turquoise	EX
ZNHIT6	EX-M5	blue	EX
COL24A1	EX-M5	blue	EX
LINC02795	EX-M5	blue	EX
ODF2L	EX-M5	blue	EX
CLCA4-AS1	EX-M5	blue	EX
LMO4	EX-M1	turquoise	EX
PKN2-AS1	EX-M5	blue	EX
PKN2	EX-M5	blue	EX
KYAT3	EX-M5	blue	EX
AL596214.1	EX-M5	blue	EX
LRRC8B	EX-M5	blue	EX
LRRC8C	EX-M4	brown	EX
LRRC8D	EX-M5	blue	EX
BTBD8	EX-M1	turquoise	EX
GLMN	EX-M5	blue	EX
RPAP2	EX-M5	blue	EX
EVI5	EX-M5	blue	EX
RPL5	EX-M1	turquoise	EX
MTF2	EX-M5	blue	EX
CCDC18	EX-M5	blue	EX
CCDC18-AS1	EX-M5	blue	EX
DR1	EX-M1	turquoise	EX
FNBP1L	EX-M2	green	EX
BCAR3	EX-M2	green	EX
DNTTIP2	EX-M1	turquoise	EX
GCLM	EX-M1	turquoise	EX
TLCD4	EX-M1	turquoise	EX
PTBP2	EX-M5	blue	EX
DPYD	EX-M5	blue	EX
MIR137HG	EX-M5	blue	EX
SNX7	EX-M5	blue	EX
PLPPR5	EX-M5	blue	EX
AL445433.2	EX-M5	blue	EX
PLPPR4	EX-M1	turquoise	EX
MFSD14A	EX-M1	turquoise	EX
TRMT13	EX-M5	blue	EX
DBT	EX-M1	turquoise	EX
RTCA	EX-M1	turquoise	EX
EXTL2	EX-M1	turquoise	EX
SLC30A7	EX-M5	blue	EX
OLFM3	EX-M5	blue	EX
COL11A1	EX-M2	green	EX
AC095032.1	EX-M5	blue	EX
RNPC3	EX-M5	blue	EX
AMY2B	EX-M5	blue	EX
PRMT6	EX-M1	turquoise	EX
FAM102B	EX-M1	turquoise	EX
PRPF38B	EX-M5	blue	EX
STXBP3	EX-M5	blue	EX
CLCC1	EX-M1	turquoise	EX
WDR47	EX-M1	turquoise	EX
TAF13	EX-M1	turquoise	EX
TMEM167B	EX-M1	turquoise	EX
KIAA1324	EX-M5	blue	EX
SARS	EX-M1	turquoise	EX
CELSR2	EX-M1	turquoise	EX
SORT1	EX-M1	turquoise	EX
PSMA5	EX-M1	turquoise	EX
AMIGO1	EX-M1	turquoise	EX
GNAI3	EX-M5	blue	EX
AMPD2	EX-M1	turquoise	EX
GSTM4	EX-M1	turquoise	EX
GSTM3	EX-M1	turquoise	EX
STRIP1	EX-M1	turquoise	EX
SLC6A17	EX-M1	turquoise	EX
KCNC4	EX-M1	turquoise	EX
RBM15-AS1	EX-M5	blue	EX
LAMTOR5-AS1	EX-M5	blue	EX
LAMTOR5	EX-M1	turquoise	EX
KCNA2	EX-M1	turquoise	EX
CEPT1	EX-M5	blue	EX
OVGP1	EX-M5	blue	EX
WDR77	EX-M1	turquoise	EX
ATP5PB	EX-M1	turquoise	EX
RAP1A	EX-M5	blue	EX
INKA2	EX-M1	turquoise	EX
ST7L	EX-M5	blue	EX
LINC01357	EX-M5	blue	EX
SLC16A1-AS1	EX-M5	blue	EX
MAGI3	EX-M5	blue	EX
PHTF1	EX-M5	blue	EX
RSBN1	EX-M1	turquoise	EX
AP4B1	EX-M1	turquoise	EX
HIPK1	EX-M1	turquoise	EX
TRIM33	EX-M5	blue	EX
BCAS2	EX-M1	turquoise	EX
NRAS	EX-M1	turquoise	EX
CSDE1	EX-M1	turquoise	EX
SIKE1	EX-M1	turquoise	EX
SLC22A15	EX-M5	blue	EX
ATP1A1	EX-M1	turquoise	EX
PTGFRN	EX-M1	turquoise	EX
WDR3	EX-M1	turquoise	EX
WARS2-AS1	EX-M5	blue	EX
LINC00623	EX-M5	blue	EX
SRGAP2C	EX-M5	blue	EX
LINC02802	EX-M1	turquoise	EX
NBPF15	EX-M5	blue	EX
FP700111.1	EX-M5	blue	EX
SRGAP2B	EX-M5	blue	EX
AC239860.4	EX-M5	blue	EX
PIAS3	EX-M1	turquoise	EX
PEX11B	EX-M1	turquoise	EX
RBM8A	EX-M1	turquoise	EX
ANKRD34A	EX-M1	turquoise	EX
POLR3GL	EX-M1	turquoise	EX
AC245407.2	EX-M1	turquoise	EX
NBPF12	EX-M5	blue	EX
PRKAB2	EX-M1	turquoise	EX
GPR89B	EX-M5	blue	EX
NBPF11	EX-M3	yellow	EX
AC239809.3	EX-M5	blue	EX
LINC01138	EX-M5	blue	EX
PDE4DIP	EX-M4	brown	EX
NBPF9	EX-M5	blue	EX
AC245297.3	EX-M4	brown	EX
HIST2H2BF	EX-M5	blue	EX
SV2A	EX-M1	turquoise	EX
SF3B4	EX-M1	turquoise	EX
OTUD7B	EX-M5	blue	EX
AC244033.2	EX-M5	blue	EX
VPS45	EX-M5	blue	EX
ANP32E	EX-M1	turquoise	EX
APH1A	EX-M1	turquoise	EX
MRPS21	EX-M1	turquoise	EX
PRPF3	EX-M5	blue	EX
RPRD2	EX-M5	blue	EX
ECM1	EX-M1	turquoise	EX
ENSA	EX-M1	turquoise	EX
ARNT	EX-M5	blue	EX
SETDB1	EX-M5	blue	EX
PRUNE1	EX-M1	turquoise	EX
MLLT11	EX-M1	turquoise	EX
GABPB2	EX-M5	blue	EX
VPS72	EX-M1	turquoise	EX
PIP5K1A	EX-M5	blue	EX
PSMD4	EX-M1	turquoise	EX
ZNF687	EX-M1	turquoise	EX
PI4KB	EX-M1	turquoise	EX
PSMB4	EX-M1	turquoise	EX
POGZ	EX-M5	blue	EX
SNX27	EX-M1	turquoise	EX
CELF3	EX-M1	turquoise	EX
MRPL9	EX-M1	turquoise	EX
S100A6	EX-M1	turquoise	EX
SNAPIN	EX-M1	turquoise	EX
ILF2	EX-M1	turquoise	EX
CRTC2	EX-M1	turquoise	EX
SLC39A1	EX-M1	turquoise	EX
JTB	EX-M1	turquoise	EX
RPS27	EX-M1	turquoise	EX
TPM3	EX-M1	turquoise	EX
C1orf43	EX-M1	turquoise	EX
UBAP2L	EX-M1	turquoise	EX
HAX1	EX-M1	turquoise	EX
UBE2Q1	EX-M1	turquoise	EX
CHRNB2	EX-M1	turquoise	EX
ADAR	EX-M1	turquoise	EX
KCNN3	EX-M3	yellow	EX
PMVK	EX-M1	turquoise	EX
PBXIP1	EX-M1	turquoise	EX
PYGO2	EX-M1	turquoise	EX
FLAD1	EX-M1	turquoise	EX
EFNA3	EX-M1	turquoise	EX
DPM3	EX-M1	turquoise	EX
KRTCAP2	EX-M1	turquoise	EX
MTX1	EX-M1	turquoise	EX
GBA	EX-M1	turquoise	EX
SCAMP3	EX-M1	turquoise	EX
FDPS	EX-M1	turquoise	EX
RUSC1	EX-M1	turquoise	EX
GON4L	EX-M5	blue	EX
SYT11	EX-M1	turquoise	EX
KHDC4	EX-M5	blue	EX
ARHGEF2	EX-M1	turquoise	EX
SSR2	EX-M1	turquoise	EX
UBQLN4	EX-M1	turquoise	EX
LAMTOR2	EX-M1	turquoise	EX
SEMA4A	EX-M1	turquoise	EX
SLC25A44	EX-M1	turquoise	EX
CCT3	EX-M1	turquoise	EX
C1orf61	EX-M4	brown	EX
MEF2D	EX-M1	turquoise	EX
NAXE	EX-M1	turquoise	EX
BCAN	EX-M1	turquoise	EX
MRPL24	EX-M1	turquoise	EX
HDGF	EX-M1	turquoise	EX
PRCC	EX-M1	turquoise	EX
ARHGEF11	EX-M5	blue	EX
CADM3	EX-M1	turquoise	EX
KCNJ9	EX-M1	turquoise	EX
IGSF8	EX-M1	turquoise	EX
PEA15	EX-M1	turquoise	EX
DCAF8	EX-M1	turquoise	EX
PEX19	EX-M1	turquoise	EX
COPA	EX-M1	turquoise	EX
NCSTN	EX-M1	turquoise	EX
KLHDC9	EX-M1	turquoise	EX
PFDN2	EX-M1	turquoise	EX
NIT1	EX-M1	turquoise	EX
UFC1	EX-M1	turquoise	EX
NDUFS2	EX-M1	turquoise	EX
PCP4L1	EX-M1	turquoise	EX
SDHC	EX-M1	turquoise	EX
DUSP12	EX-M1	turquoise	EX
ATF6	EX-M5	blue	EX
UHMK1	EX-M1	turquoise	EX
UAP1	EX-M1	turquoise	EX
RGS4	EX-M1	turquoise	EX
MGST3	EX-M1	turquoise	EX
TMCO1	EX-M1	turquoise	EX
FAM78B	EX-M5	blue	EX
AL596087.2	EX-M5	blue	EX
POGK	EX-M1	turquoise	EX
TADA1	EX-M1	turquoise	EX
POU2F1	EX-M5	blue	EX
CREG1	EX-M1	turquoise	EX
MPZL1	EX-M5	blue	EX
ADCY10	EX-M5	blue	EX
MPC2	EX-M1	turquoise	EX
TIPRL	EX-M1	turquoise	EX
SFT2D2	EX-M4	brown	EX
LINC00970	EX-M5	blue	EX
ATP1B1	EX-M1	turquoise	EX
NME7	EX-M5	blue	EX
KIFAP3	EX-M1	turquoise	EX
VAMP4	EX-M1	turquoise	EX
EEF1AKNMT	EX-M1	turquoise	EX
SUCO	EX-M1	turquoise	EX
AL645568.1	EX-M5	blue	EX
PRDX6	EX-M1	turquoise	EX
RC3H1	EX-M5	blue	EX
RABGAP1L	EX-M5	blue	EX
CACYBP	EX-M1	turquoise	EX
MRPS14	EX-M1	turquoise	EX
TNR	EX-M5	blue	EX
LINC02803	EX-M5	blue	EX
COP1	EX-M5	blue	EX
AL591043.2	EX-M5	blue	EX
BRINP2	EX-M3	yellow	EX
RASAL2	EX-M5	blue	EX
RALGPS2	EX-M5	blue	EX
FAM20B	EX-M1	turquoise	EX
FAM163A	EX-M3	yellow	EX
TOR1AIP2	EX-M1	turquoise	EX
TOR1AIP1	EX-M1	turquoise	EX
CEP350	EX-M5	blue	EX
QSOX1	EX-M1	turquoise	EX
ACBD6	EX-M5	blue	EX
IER5	EX-M1	turquoise	EX
GLUL	EX-M1	turquoise	EX
DHX9	EX-M1	turquoise	EX
LAMC1	EX-M5	blue	EX
NMNAT2	EX-M1	turquoise	EX
SMG7	EX-M1	turquoise	EX
ARPC5	EX-M1	turquoise	EX
RGL1	EX-M5	blue	EX
COLGALT2	EX-M1	turquoise	EX
C1orf21	EX-M5	blue	EX
EDEM3	EX-M1	turquoise	EX
SWT1	EX-M5	blue	EX
ODR4	EX-M5	blue	EX
AL096803.2	EX-M5	blue	EX
BRINP3	EX-M5	blue	EX
UCHL5	EX-M1	turquoise	EX
RO60	EX-M1	turquoise	EX
GLRX2	EX-M1	turquoise	EX
KCNT2	EX-M5	blue	EX
ASPM	EX-M2	green	EX
ZBTB41	EX-M1	turquoise	EX
DENND1B	EX-M5	blue	EX
MIR181A1HG	EX-M2	green	EX
CAMSAP2	EX-M1	turquoise	EX
TMEM9	EX-M1	turquoise	EX
PHLDA3	EX-M1	turquoise	EX
SHISA4	EX-M1	turquoise	EX
TIMM17A	EX-M1	turquoise	EX
ARL8A	EX-M1	turquoise	EX
PPP1R12B	EX-M5	blue	EX
SYT2	EX-M1	turquoise	EX
RABIF	EX-M1	turquoise	EX
KLHL12	EX-M1	turquoise	EX
ADIPOR1	EX-M1	turquoise	EX
CYB5R1	EX-M1	turquoise	EX
TMEM183A	EX-M1	turquoise	EX
PPFIA4	EX-M5	blue	EX
ADORA1	EX-M1	turquoise	EX
ATP2B4	EX-M1	turquoise	EX
ZC3H11A	EX-M1	turquoise	EX
SNRPE	EX-M1	turquoise	EX
PLEKHA6	EX-M5	blue	EX
PIK3C2B	EX-M5	blue	EX
MDM4	EX-M5	blue	EX
RBBP5	EX-M1	turquoise	EX
DSTYK	EX-M1	turquoise	EX
TMCC2	EX-M1	turquoise	EX
CDK18	EX-M2	green	EX
MFSD4A	EX-M1	turquoise	EX
NUCKS1	EX-M1	turquoise	EX
RAB29	EX-M1	turquoise	EX
SLC41A1	EX-M1	turquoise	EX
AC119673.2	EX-M5	blue	EX
PFKFB2	EX-M1	turquoise	EX
AL596218.1	EX-M5	blue	EX
MIR29B2CHG	EX-M5	blue	EX
CAMK1G	EX-M1	turquoise	EX
UTP25	EX-M1	turquoise	EX
SYT14	EX-M5	blue	EX
HHAT	EX-M3	yellow	EX
KCNH1	EX-M5	blue	EX
RCOR3	EX-M5	blue	EX
SLC30A1	EX-M1	turquoise	EX
LPGAT1	EX-M1	turquoise	EX
TATDN3	EX-M5	blue	EX
FLVCR1	EX-M5	blue	EX
RPS6KC1	EX-M5	blue	EX
SMYD2	EX-M1	turquoise	EX
PTPN14	EX-M5	blue	EX
KCTD3	EX-M5	blue	EX
ESRRG	EX-M5	blue	EX
GPATCH2	EX-M5	blue	EX
LYPLAL1	EX-M5	blue	EX
LYPLAL1-AS1	EX-M5	blue	EX
SLC30A10	EX-M1	turquoise	EX
EPRS	EX-M1	turquoise	EX
IARS2	EX-M1	turquoise	EX
MARK1	EX-M5	blue	EX
C1orf115	EX-M1	turquoise	EX
AL513314.2	EX-M5	blue	EX
MIA3	EX-M1	turquoise	EX
AIDA	EX-M1	turquoise	EX
BROX	EX-M1	turquoise	EX
DISP1	EX-M5	blue	EX
FBXO28	EX-M5	blue	EX
DEGS1	EX-M1	turquoise	EX
NVL	EX-M5	blue	EX
CNIH4	EX-M1	turquoise	EX
CNIH3	EX-M2	green	EX
DNAH14	EX-M2	green	EX
SRP9	EX-M1	turquoise	EX
EPHX1	EX-M1	turquoise	EX
PYCR2	EX-M1	turquoise	EX
SDE2	EX-M1	turquoise	EX
LIN9	EX-M5	blue	EX
PARP1	EX-M1	turquoise	EX
PSEN2	EX-M1	turquoise	EX
CDC42BPA	EX-M5	blue	EX
SNAP47	EX-M1	turquoise	EX
ARF1	EX-M1	turquoise	EX
MRPL55	EX-M1	turquoise	EX
GUK1	EX-M1	turquoise	EX
RNF187	EX-M1	turquoise	EX
RAB4A	EX-M1	turquoise	EX
NUP133	EX-M5	blue	EX
COG2	EX-M5	blue	EX
TTC13	EX-M5	blue	EX
ARV1	EX-M1	turquoise	EX
C1orf131	EX-M5	blue	EX
EXOC8	EX-M1	turquoise	EX
TSNAX	EX-M1	turquoise	EX
NTPCR	EX-M1	turquoise	EX
PCNX2	EX-M5	blue	EX
MAP3K21	EX-M5	blue	EX
KCNK1	EX-M1	turquoise	EX
SLC35F3	EX-M5	blue	EX
AL355472.2	EX-M5	blue	EX
COA6	EX-M5	blue	EX
TARBP1	EX-M5	blue	EX
IRF2BP2	EX-M1	turquoise	EX
TOMM20	EX-M1	turquoise	EX
ARID4B	EX-M5	blue	EX
TBCE	EX-M5	blue	EX
B3GALNT2	EX-M5	blue	EX
GNG4	EX-M1	turquoise	EX
LYST	EX-M5	blue	EX
ERO1B	EX-M5	blue	EX
LGALS8	EX-M1	turquoise	EX
MTR	EX-M5	blue	EX
RYR2	EX-M5	blue	EX
CHRM3	EX-M5	blue	EX
FMN2	EX-M5	blue	EX
RGS7	EX-M5	blue	EX
FH	EX-M1	turquoise	EX
CEP170	EX-M1	turquoise	EX
SDCCAG8	EX-M5	blue	EX
AKT3	EX-M5	blue	EX
ZBTB18	EX-M1	turquoise	EX
CATSPERE	EX-M5	blue	EX
HNRNPU	EX-M1	turquoise	EX
EFCAB2	EX-M5	blue	EX
KIF26B	EX-M4	brown	EX
SMYD3	EX-M5	blue	EX
SCCPDH	EX-M1	turquoise	EX
ZNF124	EX-M5	blue	EX
OR2L5	EX-M5	blue	EX
OR2L2	EX-M5	blue	EX
OR2L3	EX-M5	blue	EX
SH3BP5L	EX-M1	turquoise	EX
ZNF692	EX-M5	blue	EX
DIP2C	EX-M5	blue	EX
IDI1	EX-M1	turquoise	EX
PFKP	EX-M1	turquoise	EX
PITRM1	EX-M1	turquoise	EX
LINC02668	EX-M1	turquoise	EX
LINC02669	EX-M5	blue	EX
AL357833.1	EX-M5	blue	EX
KLF6	EX-M1	turquoise	EX
NET1	EX-M1	turquoise	EX
ASB13	EX-M1	turquoise	EX
TASOR2	EX-M5	blue	EX
GDI2	EX-M1	turquoise	EX
ANKRD16	EX-M5	blue	EX
KIN	EX-M5	blue	EX
ATP5F1C	EX-M1	turquoise	EX
SFTA1P	EX-M5	blue	EX
CELF2	EX-M5	blue	EX
DHTKD1	EX-M5	blue	EX
CDC123	EX-M1	turquoise	EX
CAMK1D	EX-M4	brown	EX
CCDC3	EX-M5	blue	EX
OPTN	EX-M1	turquoise	EX
PHYH	EX-M1	turquoise	EX
PRPF18	EX-M5	blue	EX
FRMD4A	EX-M5	blue	EX
HSPA14-1	EX-M5	blue	EX
DCLRE1C	EX-M5	blue	EX
MINDY3	EX-M5	blue	EX
PTER	EX-M1	turquoise	EX
C1QL3	EX-M1	turquoise	EX
STAM	EX-M1	turquoise	EX
CACNB2	EX-M3	yellow	EX
NSUN6	EX-M5	blue	EX
ARL5B	EX-M1	turquoise	EX
PLXDC2	EX-M5	blue	EX
NEBL	EX-M5	blue	EX
MLLT10	EX-M5	blue	EX
DNAJC1	EX-M5	blue	EX
BMI1	EX-M1	turquoise	EX
PIP4K2A	EX-M5	blue	EX
KIAA1217	EX-M3	yellow	EX
ARHGAP21	EX-M5	blue	EX
PRTFDC1	EX-M5	blue	EX
GPR158	EX-M4	brown	EX
GAD2	EX-M1	turquoise	EX
PDSS1	EX-M5	blue	EX
ANKRD26	EX-M5	blue	EX
ACBD5	EX-M1	turquoise	EX
RAB18	EX-M1	turquoise	EX
MPP7	EX-M4	brown	EX
WAC-AS1	EX-M1	turquoise	EX
ZNF438	EX-M5	blue	EX
KIF5B	EX-M1	turquoise	EX
EPC1	EX-M5	blue	EX
CCDC7	EX-M5	blue	EX
ITGB1	EX-M5	blue	EX
CUL2	EX-M1	turquoise	EX
CCNY	EX-M5	blue	EX
ZNF25	EX-M1	turquoise	EX
ZNF37A	EX-M5	blue	EX
LINC00839	EX-M1	turquoise	EX
CSGALNACT2	EX-M4	brown	EX
TMEM72-AS1	EX-M2	green	EX
RASSF4	EX-M2	green	EX
ZNF22	EX-M1	turquoise	EX
2022-03-08	EX-M5	blue	EX
AGAP4	EX-M5	blue	EX
NCOA4	EX-M1	turquoise	EX
ZNF488	EX-M1	turquoise	EX
AL591684.1	EX-M5	blue	EX
AGAP9	EX-M5	blue	EX
FRMPD2	EX-M1	turquoise	EX
MAPK8	EX-M5	blue	EX
OGDHL	EX-M1	turquoise	EX
TIMM23B-AGAP6	EX-M5	blue	EX
WASHC2A	EX-M1	turquoise	EX
SGMS1	EX-M5	blue	EX
PRKG1	EX-M5	blue	EX
CISD1	EX-M1	turquoise	EX
UBE2D1	EX-M1	turquoise	EX
TFAM	EX-M1	turquoise	EX
BICC1	EX-M3	yellow	EX
PHYHIPL	EX-M1	turquoise	EX
FAM13C	EX-M5	blue	EX
CCDC6	EX-M1	turquoise	EX
RHOBTB1	EX-M5	blue	EX
ARID5B	EX-M5	blue	EX
ZNF365	EX-M1	turquoise	EX
AC067751.1	EX-M5	blue	EX
ADO	EX-M1	turquoise	EX
NRBF2	EX-M1	turquoise	EX
JMJD1C	EX-M5	blue	EX
REEP3	EX-M5	blue	EX
AC013287.1	EX-M5	blue	EX
CTNNA3	EX-M5	blue	EX
DNAJC12	EX-M1	turquoise	EX
HERC4	EX-M5	blue	EX
DNA2	EX-M5	blue	EX
CCAR1	EX-M5	blue	EX
DDX50	EX-M5	blue	EX
KIF1BP	EX-M1	turquoise	EX
VPS26A	EX-M1	turquoise	EX
HK1	EX-M1	turquoise	EX
FAM241B	EX-M1	turquoise	EX
LINC02636	EX-M5	blue	EX
AIFM2	EX-M5	blue	EX
SAR1A	EX-M1	turquoise	EX
PPA1	EX-M1	turquoise	EX
LRRC20	EX-M1	turquoise	EX
EIF4EBP2	EX-M1	turquoise	EX
PALD1	EX-M4	brown	EX
SGPL1	EX-M5	blue	EX
PCBD1	EX-M1	turquoise	EX
UNC5B	EX-M4	brown	EX
PSAP	EX-M1	turquoise	EX
CHST3	EX-M4	brown	EX
SPOCK2	EX-M1	turquoise	EX
ASCC1	EX-M5	blue	EX
DDIT4	EX-M1	turquoise	EX
MICU1	EX-M5	blue	EX
MCU	EX-M5	blue	EX
P4HA1	EX-M5	blue	EX
NUDT13	EX-M5	blue	EX
MRPS16	EX-M1	turquoise	EX
CFAP70	EX-M5	blue	EX
ANXA7	EX-M1	turquoise	EX
MSS51	EX-M5	blue	EX
PPP3CB	EX-M1	turquoise	EX
USP54	EX-M5	blue	EX
AGAP5	EX-M5	blue	EX
AC022400.4	EX-M5	blue	EX
FUT11	EX-M1	turquoise	EX
CHCHD1	EX-M1	turquoise	EX
ZSWIM8	EX-M5	blue	EX
CAMK2G	EX-M1	turquoise	EX
VCL	EX-M5	blue	EX
ADK	EX-M5	blue	EX
KAT6B	EX-M5	blue	EX
SAMD8	EX-M1	turquoise	EX
VDAC2	EX-M1	turquoise	EX
KCNMA1	EX-M5	blue	EX
POLR3A	EX-M1	turquoise	EX
ZMIZ1-AS1	EX-M5	blue	EX
ZMIZ1	EX-M1	turquoise	EX
PPIF	EX-M1	turquoise	EX
NUTM2B-AS1	EX-M5	blue	EX
PLAC9	EX-M4	brown	EX
ANXA11	EX-M1	turquoise	EX
PRXL2A	EX-M1	turquoise	EX
NRG3	EX-M5	blue	EX
GHITM	EX-M1	turquoise	EX
CDHR1	EX-M1	turquoise	EX
GRID1-AS1	EX-M5	blue	EX
GRID1	EX-M5	blue	EX
BMPR1A	EX-M5	blue	EX
SNCG	EX-M1	turquoise	EX
GLUD1	EX-M1	turquoise	EX
SHLD2	EX-M5	blue	EX
NUTM2A-AS1	EX-M5	blue	EX
PAPSS2	EX-M2	green	EX
ATAD1	EX-M1	turquoise	EX
RNLS	EX-M5	blue	EX
IFIT5	EX-M1	turquoise	EX
RPP30	EX-M1	turquoise	EX
HECTD2	EX-M4	brown	EX
BTAF1	EX-M5	blue	EX
CPEB3	EX-M5	blue	EX
IDE	EX-M5	blue	EX
EXOC6	EX-M5	blue	EX
RBP4	EX-M1	turquoise	EX
FRA10AC1	EX-M5	blue	EX
LGI1	EX-M1	turquoise	EX
TBC1D12	EX-M5	blue	EX
SORBS1	EX-M4	brown	EX
TLL2	EX-M1	turquoise	EX
TM9SF3	EX-M1	turquoise	EX
LCOR	EX-M5	blue	EX
PGAM1	EX-M1	turquoise	EX
ZDHHC16	EX-M1	turquoise	EX
MORN4	EX-M1	turquoise	EX
PI4K2A	EX-M1	turquoise	EX
AVPI1	EX-M1	turquoise	EX
CRTAC1	EX-M1	turquoise	EX
R3HCC1L	EX-M5	blue	EX
HPS1	EX-M1	turquoise	EX
GOT1	EX-M1	turquoise	EX
AL391684.1	EX-M5	blue	EX
BLOC1S2	EX-M1	turquoise	EX
SEC31B	EX-M5	blue	EX
NDUFB8	EX-M1	turquoise	EX
HIF1AN	EX-M1	turquoise	EX
SLF2	EX-M5	blue	EX
MRPL43	EX-M1	turquoise	EX
SFXN3	EX-M1	turquoise	EX
FBXW4	EX-M5	blue	EX
OGA	EX-M1	turquoise	EX
ARMH3	EX-M5	blue	EX
PPRC1	EX-M1	turquoise	EX
NOLC1	EX-M1	turquoise	EX
GBF1	EX-M1	turquoise	EX
FBXL15	EX-M1	turquoise	EX
CUEDC2	EX-M1	turquoise	EX
ACTR1A	EX-M1	turquoise	EX
SUFU	EX-M5	blue	EX
TRIM8	EX-M1	turquoise	EX
ARL3	EX-M1	turquoise	EX
BORCS7	EX-M1	turquoise	EX
CNNM2	EX-M5	blue	EX
NT5C2	EX-M5	blue	EX
INA	EX-M1	turquoise	EX
PCGF6	EX-M5	blue	EX
ATP5MD	EX-M1	turquoise	EX
NEURL1	EX-M4	brown	EX
SH3PXD2A	EX-M5	blue	EX
SLK	EX-M1	turquoise	EX
CFAP43	EX-M5	blue	EX
GSTO2	EX-M5	blue	EX
SORCS3	EX-M4	brown	EX
SORCS1	EX-M5	blue	EX
ADD3	EX-M5	blue	EX
SMNDC1	EX-M1	turquoise	EX
SMC3	EX-M1	turquoise	EX
BBIP1	EX-M5	blue	EX
SHOC2	EX-M1	turquoise	EX
VTI1A	EX-M5	blue	EX
DCLRE1A	EX-M1	turquoise	EX
NHLRC2	EX-M5	blue	EX
AFAP1L2	EX-M1	turquoise	EX
ABLIM1	EX-M5	blue	EX
FAM160B1	EX-M1	turquoise	EX
TRUB1	EX-M1	turquoise	EX
ATRNL1	EX-M5	blue	EX
HSPA12A	EX-M5	blue	EX
SHTN1	EX-M1	turquoise	EX
PDZD8	EX-M1	turquoise	EX
RAB11FIP2	EX-M1	turquoise	EX
CASC2	EX-M5	blue	EX
EIF3A	EX-M1	turquoise	EX
DENND10	EX-M1	turquoise	EX
PRDX3	EX-M1	turquoise	EX
INPP5F	EX-M1	turquoise	EX
AC023282.1	EX-M5	blue	EX
WDR11	EX-M5	blue	EX
ATE1	EX-M5	blue	EX
C10orf88	EX-M1	turquoise	EX
IKZF5	EX-M1	turquoise	EX
BUB3	EX-M1	turquoise	EX
CHST15	EX-M4	brown	EX
OAT	EX-M1	turquoise	EX
LHPP	EX-M5	blue	EX
FAM53B	EX-M5	blue	EX
AL731577.2	EX-M5	blue	EX
ZRANB1	EX-M1	turquoise	EX
UROS	EX-M1	turquoise	EX
FANK1	EX-M5	blue	EX
PTPRE	EX-M4	brown	EX
MGMT	EX-M5	blue	EX
LINC02666	EX-M5	blue	EX
EBF3	EX-M5	blue	EX
BNIP3	EX-M1	turquoise	EX
JAKMIP3	EX-M5	blue	EX
DPYSL4	EX-M1	turquoise	EX
STK32C	EX-M1	turquoise	EX
INPP5A	EX-M4	brown	EX
CFAP46	EX-M5	blue	EX
KNDC1	EX-M4	brown	EX
TUBGCP2	EX-M1	turquoise	EX
CALY	EX-M1	turquoise	EX
ECHS1	EX-M1	turquoise	EX
AL731769.2	EX-M5	blue	EX
LINC01001	EX-M5	blue	EX
BET1L	EX-M1	turquoise	EX
RIC8A	EX-M1	turquoise	EX
PSMD13	EX-M1	turquoise	EX
SIGIRR	EX-M1	turquoise	EX
PTDSS2	EX-M5	blue	EX
RNH1	EX-M1	turquoise	EX
TALDO1	EX-M1	turquoise	EX
CEND1	EX-M1	turquoise	EX
SLC25A22	EX-M1	turquoise	EX
PIDD1	EX-M5	blue	EX
RPLP2	EX-M1	turquoise	EX
PNPLA2	EX-M1	turquoise	EX
POLR2L	EX-M1	turquoise	EX
CHID1	EX-M1	turquoise	EX
AP2A2	EX-M1	turquoise	EX
TOLLIP	EX-M1	turquoise	EX
BRSK2	EX-M4	brown	EX
IFITM10	EX-M1	turquoise	EX
CTSD	EX-M1	turquoise	EX
CD81	EX-M1	turquoise	EX
TSSC4	EX-M1	turquoise	EX
NAP1L4	EX-M1	turquoise	EX
CARS	EX-M1	turquoise	EX
OSBPL5	EX-M5	blue	EX
NUP98	EX-M5	blue	EX
RRM1	EX-M1	turquoise	EX
CCKBR	EX-M1	turquoise	EX
SMPD1	EX-M1	turquoise	EX
APBB1	EX-M1	turquoise	EX
ARFIP2	EX-M1	turquoise	EX
TIMM10B	EX-M1	turquoise	EX
DNHD1	EX-M5	blue	EX
ILK	EX-M1	turquoise	EX
TPP1	EX-M1	turquoise	EX
MRPL17	EX-M1	turquoise	EX
AC087280.2	EX-M5	blue	EX
EIF3F	EX-M1	turquoise	EX
TUB	EX-M4	brown	EX
STK33	EX-M2	green	EX
RPL27A	EX-M1	turquoise	EX
TMEM9B	EX-M1	turquoise	EX
NRIP3	EX-M1	turquoise	EX
TMEM41B	EX-M1	turquoise	EX
IPO7	EX-M1	turquoise	EX
SBF2	EX-M5	blue	EX
MTRNR2L8	EX-M1	turquoise	EX
CTR9	EX-M1	turquoise	EX
EIF4G2	EX-M1	turquoise	EX
GALNT18	EX-M3	yellow	EX
USP47	EX-M5	blue	EX
DKK3	EX-M1	turquoise	EX
MICAL2	EX-M1	turquoise	EX
PARVA	EX-M1	turquoise	EX
TEAD1	EX-M5	blue	EX
BTBD10	EX-M1	turquoise	EX
FAR1	EX-M5	blue	EX
RRAS2	EX-M4	brown	EX
PSMA1	EX-M1	turquoise	EX
PDE3B	EX-M5	blue	EX
RPS13	EX-M1	turquoise	EX
PIK3C2A	EX-M5	blue	EX
ABCC8	EX-M5	blue	EX
KCNC1	EX-M1	turquoise	EX
HPS5	EX-M5	blue	EX
LDHA	EX-M1	turquoise	EX
PTPN5	EX-M1	turquoise	EX
NAV2	EX-M5	blue	EX
PRMT3	EX-M5	blue	EX
NELL1	EX-M5	blue	EX
GAS2	EX-M5	blue	EX
SVIP	EX-M1	turquoise	EX
LGR4	EX-M5	blue	EX
LIN7C	EX-M1	turquoise	EX
METTL15	EX-M5	blue	EX
KCNA4	EX-M1	turquoise	EX
ARL14EP	EX-M1	turquoise	EX
MPPED2	EX-M5	blue	EX
DCDC1	EX-M5	blue	EX
DNAJC24	EX-M5	blue	EX
IMMP1L	EX-M5	blue	EX
ELP4	EX-M5	blue	EX
RCN1	EX-M1	turquoise	EX
EIF3M	EX-M1	turquoise	EX
TCP11L1	EX-M1	turquoise	EX
CSTF3	EX-M5	blue	EX
HIPK3	EX-M1	turquoise	EX
KIAA1549L	EX-M5	blue	EX
CD59	EX-M1	turquoise	EX
CAPRIN1	EX-M1	turquoise	EX
PAMR1	EX-M4	brown	EX
TRIM44	EX-M1	turquoise	EX
COMMD9	EX-M1	turquoise	EX
LRRC4C	EX-M5	blue	EX
API5	EX-M1	turquoise	EX
TTC17	EX-M5	blue	EX
HSD17B12	EX-M1	turquoise	EX
AC087521.2	EX-M1	turquoise	EX
SYT13	EX-M1	turquoise	EX
CHST1	EX-M1	turquoise	EX
CRY2	EX-M1	turquoise	EX
MAPK8IP1	EX-M1	turquoise	EX
PEX16	EX-M1	turquoise	EX
PHF21A	EX-M5	blue	EX
AMBRA1	EX-M5	blue	EX
ATG13	EX-M1	turquoise	EX
ARHGAP1	EX-M1	turquoise	EX
CKAP5	EX-M1	turquoise	EX
ARFGAP2	EX-M1	turquoise	EX
ACP2	EX-M1	turquoise	EX
MADD	EX-M1	turquoise	EX
PSMC3	EX-M1	turquoise	EX
NDUFS3	EX-M1	turquoise	EX
PTPMT1	EX-M1	turquoise	EX
C1QTNF4	EX-M1	turquoise	EX
MTCH2	EX-M1	turquoise	EX
FNBP4	EX-M5	blue	EX
NUP160	EX-M5	blue	EX
PTPRJ	EX-M5	blue	EX
SSRP1	EX-M1	turquoise	EX
RTN4RL2	EX-M1	turquoise	EX
UBE2L6	EX-M1	turquoise	EX
SERPING1	EX-M1	turquoise	EX
YPEL4	EX-M1	turquoise	EX
ZDHHC5	EX-M1	turquoise	EX
MED19	EX-M1	turquoise	EX
TMX2	EX-M1	turquoise	EX
SELENOH	EX-M1	turquoise	EX
LPXN	EX-M5	blue	EX
ZFP91	EX-M1	turquoise	EX
MRPL16	EX-M1	turquoise	EX
PRPF19	EX-M1	turquoise	EX
TMEM132A	EX-M1	turquoise	EX
DDB1	EX-M1	turquoise	EX
CPSF7	EX-M1	turquoise	EX
SDHAF2	EX-M1	turquoise	EX
DAGLA	EX-M1	turquoise	EX
TMEM258	EX-M1	turquoise	EX
FADS2	EX-M1	turquoise	EX
FTH1	EX-M1	turquoise	EX
INCENP	EX-M1	turquoise	EX
ASRGL1	EX-M1	turquoise	EX
EEF1G	EX-M1	turquoise	EX
TUT1	EX-M1	turquoise	EX
MTA2	EX-M1	turquoise	EX
B3GAT3	EX-M1	turquoise	EX
GANAB	EX-M1	turquoise	EX
UBXN1	EX-M1	turquoise	EX
BSCL2	EX-M1	turquoise	EX
GNG3	EX-M1	turquoise	EX
HNRNPUL2	EX-M1	turquoise	EX
POLR2G	EX-M1	turquoise	EX
TMEM223	EX-M1	turquoise	EX
STX5	EX-M1	turquoise	EX
WDR74	EX-M1	turquoise	EX
SLC3A2	EX-M1	turquoise	EX
CHRM1	EX-M1	turquoise	EX
SLC22A10	EX-M5	blue	EX
SLC22A9	EX-M5	blue	EX
RTN3	EX-M1	turquoise	EX
MARK2	EX-M5	blue	EX
COX8A	EX-M1	turquoise	EX
OTUB1	EX-M1	turquoise	EX
MACROD1	EX-M1	turquoise	EX
STIP1	EX-M1	turquoise	EX
TRPT1	EX-M1	turquoise	EX
NUDT22	EX-M1	turquoise	EX
VEGFB	EX-M1	turquoise	EX
FKBP2	EX-M1	turquoise	EX
BAD	EX-M1	turquoise	EX
GPR137	EX-M1	turquoise	EX
KCNK4	EX-M1	turquoise	EX
TRMT112	EX-M1	turquoise	EX
PRDX5	EX-M1	turquoise	EX
RPS6KA4	EX-M1	turquoise	EX
NRXN2	EX-M1	turquoise	EX
EHD1	EX-M1	turquoise	EX
PPP2R5B	EX-M1	turquoise	EX
ARL2	EX-M1	turquoise	EX
SNX15	EX-M1	turquoise	EX
VPS51	EX-M1	turquoise	EX
TM7SF2	EX-M1	turquoise	EX
FAU	EX-M1	turquoise	EX
SYVN1	EX-M1	turquoise	EX
CAPN1	EX-M1	turquoise	EX
FRMD8	EX-M4	brown	EX
MALAT1	EX-M5	blue	EX
SCYL1	EX-M1	turquoise	EX
FAM89B	EX-M1	turquoise	EX
KAT5	EX-M1	turquoise	EX
AP001266.2	EX-M5	blue	EX
CFL1	EX-M1	turquoise	EX
SNX32	EX-M1	turquoise	EX
FIBP	EX-M1	turquoise	EX
CCDC85B	EX-M1	turquoise	EX
C11orf68	EX-M1	turquoise	EX
DRAP1	EX-M1	turquoise	EX
EIF1AD	EX-M1	turquoise	EX
BANF1	EX-M1	turquoise	EX
SF3B2	EX-M1	turquoise	EX
PACS1	EX-M5	blue	EX
KLC2	EX-M1	turquoise	EX
RAB1B	EX-M1	turquoise	EX
CNIH2	EX-M1	turquoise	EX
YIF1A	EX-M1	turquoise	EX
TMEM151A	EX-M1	turquoise	EX
B4GAT1	EX-M1	turquoise	EX
ZDHHC24	EX-M1	turquoise	EX
CTSF	EX-M1	turquoise	EX
SPTBN2	EX-M1	turquoise	EX
C11orf80	EX-M5	blue	EX
PC	EX-M1	turquoise	EX
SYT12	EX-M1	turquoise	EX
KDM2A	EX-M5	blue	EX
GRK2	EX-M1	turquoise	EX
ANKRD13D	EX-M5	blue	EX
RAD9A	EX-M5	blue	EX
PPP1CA	EX-M1	turquoise	EX
CORO1B	EX-M1	turquoise	EX
AIP	EX-M1	turquoise	EX
PITPNM1	EX-M1	turquoise	EX
CDK2AP2	EX-M1	turquoise	EX
GSTP1	EX-M1	turquoise	EX
NDUFV1	EX-M1	turquoise	EX
NDUFS8	EX-M1	turquoise	EX
CHKA	EX-M4	brown	EX
C11orf24	EX-M1	turquoise	EX
PPP6R3	EX-M5	blue	EX
CPT1A	EX-M1	turquoise	EX
MRPL21	EX-M1	turquoise	EX
TPCN2	EX-M5	blue	EX
AP003071.2	EX-M5	blue	EX
AP000487.1	EX-M5	blue	EX
SHANK2	EX-M5	blue	EX
NADSYN1	EX-M5	blue	EX
ALG1L9P	EX-M5	blue	EX
LAMTOR1	EX-M1	turquoise	EX
ANAPC15	EX-M1	turquoise	EX
CLPB	EX-M1	turquoise	EX
FCHSD2	EX-M5	blue	EX
ARHGEF17	EX-M1	turquoise	EX
RELT	EX-M1	turquoise	EX
FAM168A	EX-M5	blue	EX
RAB6A	EX-M1	turquoise	EX
C2CD3	EX-M4	brown	EX
PPME1	EX-M1	turquoise	EX
PGM2L1	EX-M1	turquoise	EX
POLD3	EX-M5	blue	EX
RNF169	EX-M5	blue	EX
XRRA1	EX-M5	blue	EX
SPCS2	EX-M1	turquoise	EX
AP001972.3	EX-M5	blue	EX
ARRB1	EX-M1	turquoise	EX
RPS3	EX-M1	turquoise	EX
UVRAG	EX-M5	blue	EX
THAP12	EX-M1	turquoise	EX
EMSY	EX-M5	blue	EX
ACER3	EX-M5	blue	EX
CAPN5	EX-M1	turquoise	EX
PAK1	EX-M1	turquoise	EX
CLNS1A	EX-M1	turquoise	EX
INTS4	EX-M5	blue	EX
NDUFC2	EX-M1	turquoise	EX
USP35	EX-M1	turquoise	EX
GAB2	EX-M5	blue	EX
TENM4	EX-M5	blue	EX
AP003464.1	EX-M4	brown	EX
PCF11	EX-M5	blue	EX
AP000873.2	EX-M5	blue	EX
CCDC90B	EX-M1	turquoise	EX
AP000446.1	EX-M5	blue	EX
DLG2	EX-M5	blue	EX
TMEM126B	EX-M1	turquoise	EX
CREBZF	EX-M5	blue	EX
PICALM	EX-M5	blue	EX
TMEM135	EX-M5	blue	EX
CTSC	EX-M1	turquoise	EX
GRM5	EX-M5	blue	EX
NAALAD2	EX-M5	blue	EX
FAT3	EX-M5	blue	EX
CEP295	EX-M5	blue	EX
TAF1D	EX-M5	blue	EX
C11orf54	EX-M1	turquoise	EX
MED17	EX-M5	blue	EX
VSTM5	EX-M1	turquoise	EX
PANX1	EX-M1	turquoise	EX
MRE11	EX-M5	blue	EX
ANKRD49	EX-M5	blue	EX
SRSF8	EX-M1	turquoise	EX
ENDOD1	EX-M1	turquoise	EX
SESN3	EX-M1	turquoise	EX
FAM76B	EX-M5	blue	EX
CEP57	EX-M5	blue	EX
MAML2	EX-M3	yellow	EX
JRKL	EX-M1	turquoise	EX
AP003066.1	EX-M2	green	EX
CNTN5	EX-M2	green	EX
BIRC2	EX-M1	turquoise	EX
DCUN1D5	EX-M1	turquoise	EX
DYNC2H1	EX-M5	blue	EX
AP002989.1	EX-M5	blue	EX
GRIA4	EX-M3	yellow	EX
MSANTD4	EX-M1	turquoise	EX
KBTBD3	EX-M1	turquoise	EX
AASDHPPT	EX-M1	turquoise	EX
AP000766.1	EX-M1	turquoise	EX
CWF19L2	EX-M5	blue	EX
ALKBH8	EX-M5	blue	EX
ELMOD1	EX-M1	turquoise	EX
CUL5	EX-M4	brown	EX
ACAT1	EX-M1	turquoise	EX
ATM	EX-M5	blue	EX
DDX10	EX-M5	blue	EX
FDX1	EX-M1	turquoise	EX
SIK2	EX-M5	blue	EX
DIXDC1	EX-M1	turquoise	EX
DLAT	EX-M1	turquoise	EX
NKAPD1	EX-M1	turquoise	EX
TIMM8B	EX-M1	turquoise	EX
SDHD	EX-M1	turquoise	EX
BCO2	EX-M5	blue	EX
PTS	EX-M1	turquoise	EX
NCAM1	EX-M1	turquoise	EX
TTC12	EX-M5	blue	EX
USP28	EX-M5	blue	EX
ZBTB16	EX-M5	blue	EX
RBM7	EX-M1	turquoise	EX
CADM1	EX-M5	blue	EX
ZPR1	EX-M1	turquoise	EX
SIK3	EX-M5	blue	EX
PAFAH1B2	EX-M1	turquoise	EX
PCSK7	EX-M4	brown	EX
RNF214	EX-M1	turquoise	EX
BACE1	EX-M1	turquoise	EX
CEP164	EX-M5	blue	EX
DSCAML1	EX-M5	blue	EX
FXYD6	EX-M1	turquoise	EX
SCN4B	EX-M1	turquoise	EX
SCN2B	EX-M1	turquoise	EX
UBE4A	EX-M1	turquoise	EX
ATP5MG	EX-M1	turquoise	EX
KMT2A	EX-M5	blue	EX
TMEM25	EX-M1	turquoise	EX
ARCN1	EX-M1	turquoise	EX
DDX6	EX-M1	turquoise	EX
CCDC84	EX-M5	blue	EX
RPS25	EX-M1	turquoise	EX
TRAPPC4	EX-M1	turquoise	EX
HYOU1	EX-M1	turquoise	EX
VPS11	EX-M1	turquoise	EX
H2AFX	EX-M1	turquoise	EX
DPAGT1	EX-M1	turquoise	EX
C2CD2L	EX-M1	turquoise	EX
MCAM	EX-M1	turquoise	EX
USP2	EX-M1	turquoise	EX
USP2-AS1	EX-M5	blue	EX
THY1	EX-M1	turquoise	EX
NECTIN1	EX-M1	turquoise	EX
GRIK4	EX-M4	brown	EX
SC5D	EX-M1	turquoise	EX
SORL1	EX-M1	turquoise	EX
MIR100HG	EX-M5	blue	EX
UBASH3B	EX-M4	brown	EX
HSPA8	EX-M1	turquoise	EX
CLMP	EX-M2	green	EX
GRAMD1B	EX-M1	turquoise	EX
SCN3B	EX-M1	turquoise	EX
TBRG1	EX-M1	turquoise	EX
SIAE	EX-M1	turquoise	EX
NRGN	EX-M1	turquoise	EX
MSANTD2	EX-M5	blue	EX
PKNOX2	EX-M5	blue	EX
FEZ1	EX-M1	turquoise	EX
EI24	EX-M1	turquoise	EX
STT3A	EX-M1	turquoise	EX
CDON	EX-M5	blue	EX
SRPRA	EX-M1	turquoise	EX
KIRREL3	EX-M5	blue	EX
ARHGAP32	EX-M5	blue	EX
APLP2	EX-M1	turquoise	EX
ZBTB44	EX-M1	turquoise	EX
AP003486.1	EX-M1	turquoise	EX
SNX19	EX-M1	turquoise	EX
NTM	EX-M5	blue	EX
OPCML	EX-M5	blue	EX
IGSF9B	EX-M4	brown	EX
JAM3	EX-M5	blue	EX
VPS26B	EX-M1	turquoise	EX
THYN1	EX-M1	turquoise	EX
AP004608.1	EX-M5	blue	EX
IQSEC3	EX-M5	blue	EX
KDM5A	EX-M5	blue	EX
B4GALNT3	EX-M5	blue	EX
RAD52	EX-M5	blue	EX
ERC1	EX-M5	blue	EX
DCP1B	EX-M1	turquoise	EX
CACNA1C	EX-M5	blue	EX
FKBP4	EX-M1	turquoise	EX
PRMT8	EX-M4	brown	EX
PARP11	EX-M5	blue	EX
CCND2	EX-M1	turquoise	EX
NDUFA9	EX-M1	turquoise	EX
AC005906.2	EX-M5	blue	EX
CD27-AS1	EX-M1	turquoise	EX
MRPL51	EX-M1	turquoise	EX
GAPDH	EX-M1	turquoise	EX
CHD4	EX-M1	turquoise	EX
PIANP	EX-M1	turquoise	EX
COPS7A	EX-M1	turquoise	EX
MLF2	EX-M1	turquoise	EX
PTMS	EX-M1	turquoise	EX
GPR162	EX-M1	turquoise	EX
P3H3	EX-M5	blue	EX
USP5	EX-M1	turquoise	EX
TPI1	EX-M1	turquoise	EX
ENO2	EX-M1	turquoise	EX
ATN1	EX-M1	turquoise	EX
C12orf57	EX-M1	turquoise	EX
PHB2	EX-M1	turquoise	EX
CLSTN3	EX-M1	turquoise	EX
PEX5	EX-M1	turquoise	EX
SLC2A3	EX-M1	turquoise	EX
NECAP1	EX-M1	turquoise	EX
FAM66C	EX-M5	blue	EX
AC092745.5	EX-M5	blue	EX
LINC00937	EX-M5	blue	EX
PHC1	EX-M5	blue	EX
M6PR	EX-M1	turquoise	EX
A2M	EX-M5	blue	EX
PZP	EX-M5	blue	EX
AC092821.3	EX-M5	blue	EX
GABARAPL1	EX-M1	turquoise	EX
KLRD1	EX-M5	blue	EX
PRH1	EX-M5	blue	EX
SMIM10L1	EX-M1	turquoise	EX
AC244131.2	EX-M5	blue	EX
PRB1	EX-M5	blue	EX
PRB2	EX-M5	blue	EX
LINC01252	EX-M5	blue	EX
ETV6	EX-M5	blue	EX
LRP6	EX-M5	blue	EX
MANSC1	EX-M1	turquoise	EX
CDKN1B	EX-M1	turquoise	EX
HEBP1	EX-M1	turquoise	EX
FAM234B	EX-M1	turquoise	EX
GRIN2B	EX-M4	brown	EX
AC010168.1	EX-M5	blue	EX
WBP11	EX-M1	turquoise	EX
PTPRO	EX-M3	yellow	EX
STRAP	EX-M1	turquoise	EX
LMO3	EX-M1	turquoise	EX
PLEKHA5	EX-M5	blue	EX
AEBP2	EX-M5	blue	EX
AC024901.1	EX-M5	blue	EX
LINC02398	EX-M5	blue	EX
SLCO1A2	EX-M1	turquoise	EX
LDHB	EX-M1	turquoise	EX
CMAS	EX-M1	turquoise	EX
AC053513.1	EX-M5	blue	EX
C2CD5	EX-M1	turquoise	EX
ETNK1	EX-M1	turquoise	EX
AC084816.1	EX-M2	green	EX
SOX5	EX-M5	blue	EX
BCAT1	EX-M1	turquoise	EX
LRMP	EX-M2	green	EX
ETFRF1	EX-M1	turquoise	EX
KRAS	EX-M1	turquoise	EX
BHLHE41	EX-M1	turquoise	EX
ITPR2	EX-M5	blue	EX
FGFR1OP2	EX-M1	turquoise	EX
MED21	EX-M1	turquoise	EX
STK38L	EX-M5	blue	EX
ARNTL2	EX-M5	blue	EX
MRPS35	EX-M1	turquoise	EX
KLHL42	EX-M1	turquoise	EX
CCDC91	EX-M5	blue	EX
ERGIC2	EX-M1	turquoise	EX
TMTC1	EX-M4	brown	EX
CAPRIN2	EX-M5	blue	EX
TSPAN11	EX-M5	blue	EX
DENND5B	EX-M5	blue	EX
BICD1	EX-M5	blue	EX
DNM1L	EX-M1	turquoise	EX
ALG10B	EX-M1	turquoise	EX
CPNE8	EX-M5	blue	EX
KIF21A	EX-M1	turquoise	EX
C12orf40	EX-M5	blue	EX
LRRK2	EX-M5	blue	EX
PPHLN1	EX-M5	blue	EX
PRICKLE1	EX-M5	blue	EX
PUS7L	EX-M5	blue	EX
TWF1	EX-M1	turquoise	EX
TMEM117	EX-M5	blue	EX
ANO6	EX-M5	blue	EX
ARID2	EX-M5	blue	EX
SLC38A1	EX-M1	turquoise	EX
SLC38A2	EX-M1	turquoise	EX
AC008014.1	EX-M5	blue	EX
RPAP3	EX-M1	turquoise	EX
SLC48A1	EX-M1	turquoise	EX
HDAC7	EX-M5	blue	EX
SENP1	EX-M5	blue	EX
PFKM	EX-M1	turquoise	EX
ASB8	EX-M1	turquoise	EX
CCDC184	EX-M1	turquoise	EX
AC090115.1	EX-M5	blue	EX
CACNB3	EX-M1	turquoise	EX
DDX23	EX-M1	turquoise	EX
RND1	EX-M1	turquoise	EX
ARF3	EX-M1	turquoise	EX
WNT10B	EX-M1	turquoise	EX
DDN	EX-M1	turquoise	EX
LMBR1L	EX-M5	blue	EX
TUBA1B	EX-M1	turquoise	EX
AC011603.2	EX-M5	blue	EX
TUBA1A	EX-M1	turquoise	EX
SPATS2	EX-M5	blue	EX
PRPF40B	EX-M5	blue	EX
FMNL3	EX-M5	blue	EX
TMBIM6	EX-M1	turquoise	EX
FAIM2	EX-M1	turquoise	EX
ASIC1	EX-M1	turquoise	EX
SMARCD1	EX-M1	turquoise	EX
CERS5	EX-M1	turquoise	EX
LIMA1	EX-M5	blue	EX
DIP2B	EX-M5	blue	EX
SLC11A2	EX-M1	turquoise	EX
LETMD1	EX-M1	turquoise	EX
TFCP2	EX-M5	blue	EX
DAZAP2	EX-M1	turquoise	EX
SLC4A8	EX-M1	turquoise	EX
SCN8A	EX-M1	turquoise	EX
ACVR1B	EX-M1	turquoise	EX
GRASP	EX-M4	brown	EX
NR4A1	EX-M1	turquoise	EX
EIF4B	EX-M1	turquoise	EX
SPRYD3	EX-M1	turquoise	EX
CSAD	EX-M5	blue	EX
ZNF740	EX-M1	turquoise	EX
C12orf10	EX-M1	turquoise	EX
PRR13	EX-M1	turquoise	EX
PCBP2	EX-M1	turquoise	EX
TARBP2	EX-M1	turquoise	EX
ATP5MC2	EX-M1	turquoise	EX
SMUG1	EX-M1	turquoise	EX
CBX5	EX-M1	turquoise	EX
HNRNPA1	EX-M1	turquoise	EX
COPZ1	EX-M1	turquoise	EX
BLOC1S1	EX-M1	turquoise	EX
CD63	EX-M1	turquoise	EX
SARNP	EX-M5	blue	EX
DGKA	EX-M3	yellow	EX
RAB5B	EX-M1	turquoise	EX
SUOX	EX-M1	turquoise	EX
PA2G4	EX-M1	turquoise	EX
RPL41	EX-M1	turquoise	EX
ESYT1	EX-M1	turquoise	EX
MYL6B	EX-M1	turquoise	EX
MYL6	EX-M1	turquoise	EX
SMARCC2	EX-M1	turquoise	EX
RNF41	EX-M1	turquoise	EX
NABP2	EX-M1	turquoise	EX
CS	EX-M1	turquoise	EX
AC073896.2	EX-M5	blue	EX
CNPY2	EX-M1	turquoise	EX
ATP5F1B	EX-M1	turquoise	EX
PTGES3	EX-M1	turquoise	EX
NACA	EX-M1	turquoise	EX
NAB2	EX-M1	turquoise	EX
STAT6	EX-M1	turquoise	EX
LRP1	EX-M1	turquoise	EX
R3HDM2	EX-M5	blue	EX
MARS	EX-M1	turquoise	EX
DDIT3	EX-M1	turquoise	EX
DCTN2	EX-M1	turquoise	EX
KIF5A	EX-M1	turquoise	EX
PIP4K2C	EX-M1	turquoise	EX
DTX3	EX-M1	turquoise	EX
ARHGEF25	EX-M1	turquoise	EX
B4GALNT1	EX-M1	turquoise	EX
OS9	EX-M1	turquoise	EX
AGAP2	EX-M1	turquoise	EX
TSPAN31	EX-M1	turquoise	EX
2022-03-09	EX-M1	turquoise	EX
TSFM	EX-M1	turquoise	EX
TAFA2	EX-M5	blue	EX
MON2	EX-M5	blue	EX
PPM1H	EX-M5	blue	EX
DPY19L2	EX-M5	blue	EX
C12orf66	EX-M1	turquoise	EX
XPOT	EX-M1	turquoise	EX
LINC02389	EX-M2	green	EX
MSRB3	EX-M5	blue	EX
LLPH	EX-M1	turquoise	EX
GRIP1	EX-M2	green	EX
CAND1	EX-M1	turquoise	EX
NUP107	EX-M5	blue	EX
MDM2	EX-M1	turquoise	EX
FRS2	EX-M5	blue	EX
CCT2	EX-M1	turquoise	EX
AC025159.1	EX-M5	blue	EX
CNOT2	EX-M5	blue	EX
KCNMB4	EX-M5	blue	EX
PTPRB	EX-M5	blue	EX
PTPRR	EX-M5	blue	EX
ZFC3H1	EX-M5	blue	EX
TMEM19	EX-M1	turquoise	EX
TRHDE	EX-M2	green	EX
ATXN7L3B	EX-M1	turquoise	EX
CAPS2	EX-M5	blue	EX
GLIPR1	EX-M1	turquoise	EX
KRR1	EX-M1	turquoise	EX
PHLDA1	EX-M1	turquoise	EX
NAP1L1	EX-M1	turquoise	EX
BBS10	EX-M1	turquoise	EX
OSBPL8	EX-M5	blue	EX
ZDHHC17	EX-M1	turquoise	EX
NAV3	EX-M5	blue	EX
SYT1	EX-M1	turquoise	EX
PPP1R12A	EX-M5	blue	EX
LIN7A	EX-M5	blue	EX
PPFIA2	EX-M3	yellow	EX
CCDC59	EX-M5	blue	EX
METTL25	EX-M5	blue	EX
TMTC2	EX-M2	green	EX
SLC6A15	EX-M1	turquoise	EX
LRRIQ1	EX-M5	blue	EX
MGAT4C	EX-M5	blue	EX
C12orf29	EX-M1	turquoise	EX
CEP290	EX-M5	blue	EX
AC010201.3	EX-M5	blue	EX
POC1B	EX-M5	blue	EX
POC1B-AS1	EX-M5	blue	EX
AC025034.1	EX-M5	blue	EX
ATP2B1	EX-M1	turquoise	EX
ATP2B1-AS1	EX-M1	turquoise	EX
AC009522.1	EX-M5	blue	EX
BTG1	EX-M1	turquoise	EX
NUDT4	EX-M1	turquoise	EX
UBE2N	EX-M1	turquoise	EX
MRPL42	EX-M1	turquoise	EX
CRADD	EX-M5	blue	EX
CEP83	EX-M5	blue	EX
NDUFA12	EX-M1	turquoise	EX
NR2C1	EX-M5	blue	EX
VEZT	EX-M5	blue	EX
NTN4	EX-M1	turquoise	EX
ELK3	EX-M5	blue	EX
CFAP54	EX-M5	blue	EX
TMPO	EX-M1	turquoise	EX
SLC25A3	EX-M1	turquoise	EX
APAF1	EX-M5	blue	EX
ANKS1B	EX-M5	blue	EX
UHRF1BP1L	EX-M1	turquoise	EX
ACTR6	EX-M1	turquoise	EX
ANO4	EX-M5	blue	EX
ARL1	EX-M1	turquoise	EX
WASHC3	EX-M1	turquoise	EX
NT5DC3	EX-M1	turquoise	EX
HSP90B1	EX-M1	turquoise	EX
C12orf73	EX-M1	turquoise	EX
TXNRD1	EX-M1	turquoise	EX
CHST11	EX-M5	blue	EX
SLC41A2	EX-M5	blue	EX
C12orf45	EX-M1	turquoise	EX
APPL2	EX-M5	blue	EX
NUAK1	EX-M1	turquoise	EX
CKAP4	EX-M1	turquoise	EX
RIC8B	EX-M5	blue	EX
TMEM263	EX-M1	turquoise	EX
PWP1	EX-M1	turquoise	EX
PRDM4	EX-M1	turquoise	EX
ISCU	EX-M1	turquoise	EX
SVOP	EX-M1	turquoise	EX
UNG	EX-M1	turquoise	EX
MMAB	EX-M1	turquoise	EX
GIT2	EX-M1	turquoise	EX
C12orf76	EX-M1	turquoise	EX
IFT81	EX-M5	blue	EX
ATP2A2	EX-M1	turquoise	EX
ANAPC7	EX-M1	turquoise	EX
ARPC3	EX-M1	turquoise	EX
GPN3	EX-M1	turquoise	EX
FAM216A	EX-M1	turquoise	EX
VPS29	EX-M1	turquoise	EX
PPTC7	EX-M1	turquoise	EX
TCTN1	EX-M1	turquoise	EX
PPP1CC	EX-M1	turquoise	EX
CUX2	EX-M3	yellow	EX
SH2B3	EX-M5	blue	EX
ALDH2	EX-M1	turquoise	EX
MAPKAPK5-AS1	EX-M1	turquoise	EX
MAPKAPK5	EX-M5	blue	EX
TMEM116	EX-M5	blue	EX
ERP29	EX-M1	turquoise	EX
NAA25	EX-M5	blue	EX
RPL6	EX-M1	turquoise	EX
PTPN11	EX-M1	turquoise	EX
RPH3A	EX-M1	turquoise	EX
DTX1	EX-M4	brown	EX
RASAL1	EX-M4	brown	EX
DDX54	EX-M1	turquoise	EX
SLC8B1	EX-M2	green	EX
PLBD2	EX-M1	turquoise	EX
MED13L	EX-M5	blue	EX
C12orf49	EX-M1	turquoise	EX
RNFT2	EX-M1	turquoise	EX
FBXW8	EX-M5	blue	EX
FBXO21	EX-M1	turquoise	EX
KSR2	EX-M5	blue	EX
WSB2	EX-M1	turquoise	EX
VSIG10	EX-M5	blue	EX
PEBP1	EX-M1	turquoise	EX
TAOK3	EX-M5	blue	EX
SUDS3	EX-M1	turquoise	EX
HSPB8	EX-M1	turquoise	EX
BICDL1	EX-M5	blue	EX
RAB35	EX-M1	turquoise	EX
RPLP0	EX-M1	turquoise	EX
COX6A1	EX-M1	turquoise	EX
GATC	EX-M1	turquoise	EX
SRSF9	EX-M1	turquoise	EX
DYNLL1	EX-M1	turquoise	EX
COQ5	EX-M1	turquoise	EX
RNF10	EX-M1	turquoise	EX
CABP1	EX-M5	blue	EX
MLEC	EX-M1	turquoise	EX
C12orf43	EX-M1	turquoise	EX
P2RX7	EX-M3	yellow	EX
CAMKK2	EX-M1	turquoise	EX
ANAPC5	EX-M1	turquoise	EX
RNF34	EX-M1	turquoise	EX
TMEM120B	EX-M5	blue	EX
BCL7A	EX-M1	turquoise	EX
MLXIP	EX-M5	blue	EX
CLIP1	EX-M5	blue	EX
ZCCHC8	EX-M5	blue	EX
DENR	EX-M1	turquoise	EX
CCDC62	EX-M5	blue	EX
ARL6IP4	EX-M1	turquoise	EX
PITPNM2	EX-M3	yellow	EX
MPHOSPH9	EX-M5	blue	EX
C12orf65	EX-M1	turquoise	EX
CDK2AP1	EX-M1	turquoise	EX
SBNO1	EX-M1	turquoise	EX
SNRNP35	EX-M1	turquoise	EX
RILPL1	EX-M5	blue	EX
TMED2	EX-M1	turquoise	EX
DDX55	EX-M5	blue	EX
ATP6V0A2	EX-M5	blue	EX
ZNF664	EX-M1	turquoise	EX
RFLNA	EX-M5	blue	EX
NCOR2	EX-M4	brown	EX
UBC	EX-M1	turquoise	EX
BRI3BP	EX-M1	turquoise	EX
TMEM132B	EX-M5	blue	EX
AC007368.1	EX-M5	blue	EX
LINC00507	EX-M3	yellow	EX
TMEM132D	EX-M5	blue	EX
RIMBP2	EX-M4	brown	EX
STX2	EX-M4	brown	EX
RAN	EX-M1	turquoise	EX
SFSWAP	EX-M5	blue	EX
MMP17	EX-M4	brown	EX
NOC4L	EX-M1	turquoise	EX
POLE	EX-M5	blue	EX
GOLGA3	EX-M1	turquoise	EX
CHFR	EX-M5	blue	EX
ZNF26	EX-M5	blue	EX
ZNF140	EX-M5	blue	EX
TPTE2	EX-M5	blue	EX
MPHOSPH8	EX-M5	blue	EX
PSPC1	EX-M5	blue	EX
ZMYM5	EX-M5	blue	EX
ZMYM2	EX-M5	blue	EX
CRYL1	EX-M5	blue	EX
IFT88	EX-M5	blue	EX
IL17D	EX-M4	brown	EX
XPO4	EX-M5	blue	EX
SAP18	EX-M1	turquoise	EX
MRPL57	EX-M1	turquoise	EX
LINC00539	EX-M5	blue	EX
ZDHHC20	EX-M5	blue	EX
MICU2	EX-M5	blue	EX
SACS	EX-M1	turquoise	EX
MIPEP	EX-M5	blue	EX
MTMR6	EX-M1	turquoise	EX
ATP8A2	EX-M5	blue	EX
RNF6	EX-M1	turquoise	EX
CDK8	EX-M5	blue	EX
WASF3	EX-M1	turquoise	EX
GPR12	EX-M1	turquoise	EX
GTF3A	EX-M1	turquoise	EX
POLR1D	EX-M1	turquoise	EX
PAN3	EX-M5	blue	EX
POMP	EX-M1	turquoise	EX
MTUS2	EX-M5	blue	EX
SLC7A1	EX-M1	turquoise	EX
HMGB1	EX-M1	turquoise	EX
USPL1	EX-M1	turquoise	EX
HSPH1	EX-M1	turquoise	EX
FRY	EX-M5	blue	EX
N4BP2L1	EX-M5	blue	EX
N4BP2L2	EX-M5	blue	EX
NBEA	EX-M5	blue	EX
DCLK1	EX-M5	blue	EX
SERTM1	EX-M1	turquoise	EX
SMAD9	EX-M5	blue	EX
ALG5	EX-M5	blue	EX
SUPT20H	EX-M5	blue	EX
LINC00571	EX-M5	blue	EX
UFM1	EX-M1	turquoise	EX
LHFPL6	EX-M2	green	EX
COG6	EX-M5	blue	EX
MRPS31	EX-M5	blue	EX
KBTBD6	EX-M1	turquoise	EX
NAA16	EX-M5	blue	EX
VWA8	EX-M5	blue	EX
AKAP11	EX-M1	turquoise	EX
DNAJC15	EX-M1	turquoise	EX
ENOX1	EX-M5	blue	EX
CCDC122	EX-M5	blue	EX
SERP2	EX-M1	turquoise	EX
TSC22D1	EX-M1	turquoise	EX
LINC00407	EX-M5	blue	EX
GTF2F2	EX-M5	blue	EX
TPT1	EX-M1	turquoise	EX
TPT1-AS1	EX-M5	blue	EX
COG3	EX-M5	blue	EX
LRCH1	EX-M5	blue	EX
ESD	EX-M1	turquoise	EX
HTR2A	EX-M1	turquoise	EX
SUCLA2	EX-M1	turquoise	EX
NUDT15	EX-M1	turquoise	EX
ITM2B	EX-M1	turquoise	EX
FNDC3A	EX-M4	brown	EX
CAB39L	EX-M1	turquoise	EX
SETDB2	EX-M5	blue	EX
SPRYD7	EX-M1	turquoise	EX
DLEU2	EX-M5	blue	EX
RNASEH2B	EX-M5	blue	EX
FAM124A	EX-M5	blue	EX
INTS6	EX-M4	brown	EX
INTS6-AS1	EX-M5	blue	EX
WDFY2	EX-M5	blue	EX
ATP7B	EX-M4	brown	EX
VPS36	EX-M1	turquoise	EX
SUGT1	EX-M1	turquoise	EX
AL356295.1	EX-M2	green	EX
TDRD3	EX-M5	blue	EX
PCDH20	EX-M1	turquoise	EX
PCDH9	EX-M5	blue	EX
MZT1	EX-M1	turquoise	EX
DIS3	EX-M1	turquoise	EX
PIBF1	EX-M5	blue	EX
KLF12	EX-M5	blue	EX
COMMD6	EX-M1	turquoise	EX
UCHL3	EX-M4	brown	EX
KCTD12	EX-M1	turquoise	EX
MYCBP2-AS1	EX-M5	blue	EX
MYCBP2	EX-M1	turquoise	EX
SLAIN1	EX-M5	blue	EX
OBI1	EX-M1	turquoise	EX
RBM26	EX-M5	blue	EX
NDFIP2	EX-M1	turquoise	EX
AL158064.1	EX-M4	brown	EX
SPRY2	EX-M1	turquoise	EX
AL590807.1	EX-M5	blue	EX
GPC5	EX-M5	blue	EX
GPC6	EX-M3	yellow	EX
DZIP1	EX-M5	blue	EX
UGGT2	EX-M5	blue	EX
HS6ST3	EX-M3	yellow	EX
AL442067.3	EX-M5	blue	EX
RAP2A	EX-M1	turquoise	EX
IPO5	EX-M1	turquoise	EX
DOCK9	EX-M5	blue	EX
UBAC2	EX-M5	blue	EX
TM9SF2	EX-M1	turquoise	EX
CLYBL	EX-M5	blue	EX
PCCA	EX-M5	blue	EX
NALCN	EX-M5	blue	EX
FGF14	EX-M5	blue	EX
TPP2	EX-M5	blue	EX
EFNB2	EX-M1	turquoise	EX
ARGLU1	EX-M5	blue	EX
FAM155A	EX-M5	blue	EX
LIG4	EX-M1	turquoise	EX
ABHD13	EX-M1	turquoise	EX
TNFSF13B	EX-M5	blue	EX
IRS2	EX-M1	turquoise	EX
CARS2	EX-M5	blue	EX
ING1	EX-M1	turquoise	EX
ANKRD10	EX-M5	blue	EX
TUBGCP3	EX-M5	blue	EX
ATP11A	EX-M5	blue	EX
MCF2L	EX-M5	blue	EX
PCID2	EX-M5	blue	EX
CUL4A	EX-M5	blue	EX
LAMP1	EX-M1	turquoise	EX
GAS6	EX-M1	turquoise	EX
CDC16	EX-M5	blue	EX
UPF3A	EX-M5	blue	EX
CHAMP1	EX-M1	turquoise	EX
PARP2	EX-M1	turquoise	EX
APEX1	EX-M1	turquoise	EX
PIP4P1	EX-M1	turquoise	EX
NDRG2	EX-M1	turquoise	EX
LINC00641	EX-M1	turquoise	EX
HNRNPC	EX-M1	turquoise	EX
SUPT16H	EX-M1	turquoise	EX
RAB2B	EX-M1	turquoise	EX
TOX4	EX-M1	turquoise	EX
DAD1	EX-M1	turquoise	EX
OXA1L	EX-M1	turquoise	EX
MRPL52	EX-M1	turquoise	EX
RBM23	EX-M1	turquoise	EX
PSMB5	EX-M1	turquoise	EX
PPP1R3E	EX-M1	turquoise	EX
PABPN1	EX-M5	blue	EX
SLC22A17	EX-M1	turquoise	EX
AP1G2	EX-M5	blue	EX
DHRS4-AS1	EX-M1	turquoise	EX
CPNE6	EX-M1	turquoise	EX
DCAF11	EX-M1	turquoise	EX
EMC9	EX-M1	turquoise	EX
IRF9	EX-M1	turquoise	EX
NEDD8	EX-M1	turquoise	EX
GMPR2	EX-M1	turquoise	EX
TINF2	EX-M1	turquoise	EX
RABGGTA	EX-M1	turquoise	EX
SDR39U1	EX-M1	turquoise	EX
STXBP6	EX-M3	yellow	EX
LINC02306	EX-M3	yellow	EX
NOVA1	EX-M5	blue	EX
FOXG1-AS1	EX-M5	blue	EX
FOXG1	EX-M1	turquoise	EX
PRKD1	EX-M5	blue	EX
SCFD1	EX-M5	blue	EX
STRN3	EX-M5	blue	EX
HECTD1	EX-M1	turquoise	EX
HEATR5A	EX-M5	blue	EX
DTD2	EX-M1	turquoise	EX
NUBPL	EX-M5	blue	EX
ARHGAP5	EX-M1	turquoise	EX
NPAS3	EX-M5	blue	EX
SNX6	EX-M5	blue	EX
CFL2	EX-M1	turquoise	EX
BAZ1A	EX-M5	blue	EX
FAM177A1	EX-M1	turquoise	EX
PPP2R3C	EX-M1	turquoise	EX
PRORP	EX-M5	blue	EX
PSMA6	EX-M1	turquoise	EX
NFKBIA	EX-M1	turquoise	EX
RALGAPA1	EX-M5	blue	EX
MBIP	EX-M1	turquoise	EX
SLC25A21	EX-M5	blue	EX
MIPOL1	EX-M5	blue	EX
SEC23A	EX-M1	turquoise	EX
TRAPPC6B	EX-M1	turquoise	EX
AL049828.1	EX-M5	blue	EX
LRFN5	EX-M5	blue	EX
KLHL28	EX-M1	turquoise	EX
TOGARAM1	EX-M1	turquoise	EX
PRPF39	EX-M5	blue	EX
FKBP3	EX-M1	turquoise	EX
MDGA2	EX-M5	blue	EX
POLE2	EX-M5	blue	EX
KLHDC1	EX-M5	blue	EX
KLHDC2	EX-M1	turquoise	EX
ARF6	EX-M1	turquoise	EX
LINC01588	EX-M5	blue	EX
VCPKMT	EX-M1	turquoise	EX
SOS2	EX-M5	blue	EX
L2HGDH	EX-M5	blue	EX
DMAC2L	EX-M1	turquoise	EX
CDKL1	EX-M5	blue	EX
MAP4K5	EX-M5	blue	EX
ATL1	EX-M1	turquoise	EX
NIN	EX-M5	blue	EX
TRIM9	EX-M5	blue	EX
FRMD6	EX-M5	blue	EX
RTRAF	EX-M1	turquoise	EX
TXNDC16	EX-M5	blue	EX
GPR137C	EX-M5	blue	EX
GNPNAT1	EX-M1	turquoise	EX
DDHD1	EX-M4	brown	EX
AL365295.1	EX-M5	blue	EX
CNIH1	EX-M1	turquoise	EX
GMFB	EX-M1	turquoise	EX
SAMD4A	EX-M2	green	EX
SOCS4	EX-M1	turquoise	EX
KTN1	EX-M5	blue	EX
AL163952.1	EX-M5	blue	EX
TMEM260	EX-M5	blue	EX
EXOC5	EX-M1	turquoise	EX
AP5M1	EX-M1	turquoise	EX
NAA30	EX-M1	turquoise	EX
ARMH4	EX-M1	turquoise	EX
ACTR10	EX-M1	turquoise	EX
PSMA3	EX-M1	turquoise	EX
ARID4A	EX-M1	turquoise	EX
KIAA0586	EX-M5	blue	EX
DAAM1	EX-M5	blue	EX
GPR135	EX-M5	blue	EX
L3HYPDH	EX-M5	blue	EX
JKAMP	EX-M1	turquoise	EX
CCDC175	EX-M5	blue	EX
RTN1	EX-M1	turquoise	EX
LRRC9	EX-M5	blue	EX
DHRS7	EX-M1	turquoise	EX
PPM1A	EX-M1	turquoise	EX
MNAT1	EX-M5	blue	EX
TRMT5	EX-M1	turquoise	EX
SLC38A6	EX-M5	blue	EX
HIF1A	EX-M1	turquoise	EX
SYT16	EX-M5	blue	EX
KCNH5	EX-M2	green	EX
PPP2R5E	EX-M1	turquoise	EX
MTHFD1	EX-M1	turquoise	EX
CHURC1	EX-M1	turquoise	EX
MAX	EX-M1	turquoise	EX
FUT8	EX-M5	blue	EX
AL359232.1	EX-M5	blue	EX
[truncated: 26,184 more rows]
