# Supplementary material for: hdWGCNA identifies co-expression networks in high-dimensional transcriptomics data
Source: Cell Rep Methods. 2023 Jun 12;3(6):100498. doi: 10.1016/j.crmeth.2023.100498 (PMC10326379; doi:10.1016/j.crmeth.2023.100498)
Supplement: Data S2. Pathway enrichment results from gene co-expression modules, related to Figures 1, 3, 4, 5, and 6 [file mmc3.xlsx]

## Sheet: Data S2 Table 1
Term	Overlap	P.value	Adjusted.P.value	Old.P.value	Old.Adjusted.P.value	Odds.Ratio	Combined.Score	Genes	db	module	cell_type
cotranslational protein targeting to membrane (GO:0006613)	26/94	3.62834e-39	3.91135e-36	0	0	102.471	9069.88	RPL30;RPL3;RPL32;ARL6IP1;RPL34;RPLP1;RPL11;SRP14;RPL8;RPS15;RPL7A;RPS14;RPL18A;RPS19;RPS3;RPL13;RPL15;RPL18;RPS27A;RPL19;RPL41;RPS8;RPS5;RPS3A;RPL29;RPL28	GO_Biological_Process_2021	ODC-M1	ODC
SRP-dependent cotranslational protein targeting to membrane (GO:0006614)	25/90	1.04082e-37	5.61002e-35	0	0	101.718	8661.86	RPL30;RPL3;RPL32;RPL34;RPLP1;RPL11;SRP14;RPL8;RPS15;RPL7A;RPS14;RPL18A;RPS19;RPS3;RPL13;RPL15;RPL18;RPS27A;RPL19;RPL41;RPS8;RPS5;RPS3A;RPL29;RPL28	GO_Biological_Process_2021	ODC-M1	ODC
protein targeting to ER (GO:0045047)	25/103	4.82138e-36	1.73248e-33	0	0	84.7094	6888.57	RPL30;RPL3;RPL32;RPL34;RPLP1;RPL11;SRP14;RPL8;RPS15;RPS14;RPL7A;RPL18A;RPS19;RPS3;RPL13;RPL15;RPL18;RPS27A;RPL19;RPL41;RPS8;RPS5;RPS3A;RPL29;RPL28	GO_Biological_Process_2021	ODC-M1	ODC
cytoplasmic translation (GO:0002181)	24/93	2.52329e-35	6.80025e-33	0	0	90.7597	7230.37	RPL30;RPL41;RPL3;RPL32;RPS8;RPL34;RPLP1;RPS5;RPL11;RPS3A;RPL8;RPS15;RPL7A;RPS14;RPL18A;RPS19;RPS3;RPL13;RPL15;RPL29;RPL18;RPS27A;RPL28;RPL19	GO_Biological_Process_2021	ODC-M1	ODC
nuclear-transcribed mRNA catabolic process, nonsense-mediated decay (GO:0000184)	24/113	4.68973e-33	1.01111e-30	0	0	70.2933	5232.63	RPL30;RPL41;RPL3;RPL32;RPS8;RPL34;RPS5;RPLP1;RPL11;RPS3A;RPL8;RPS15;RPS14;RPL7A;RPL18A;RPS19;RPS3;RPL13;RPL15;RPL29;RPL18;RPS27A;RPL28;RPL19	GO_Biological_Process_2021	ODC-M1	ODC
peptide biosynthetic process (GO:0043043)	25/162	1.09247e-30	1.96281e-28	0	0	48.0852	3317.35	RPL30;RPL3;RPL32;RPL34;RPLP1;RPL11;RPL8;RPS15;RPS14;RPL7A;RPL18A;RPS19;RPS3;RPL13;RPL15;RPL18;RPS27A;RPL19;RPL41;RPS8;RPS5;RPS3A;EEF1A1;RPL29;RPL28	GO_Biological_Process_2021	ODC-M1	ODC
nuclear-transcribed mRNA catabolic process (GO:0000956)	24/171	2.0156e-28	3.10402e-26	0	0	42.4339	2706.07	RPL30;RPL41;RPL3;RPL32;RPS8;RPL34;RPS5;RPLP1;RPL11;RPS3A;RPL8;RPS15;RPS14;RPL7A;RPL18A;RPS19;RPS3;RPL13;RPL15;RPL29;RPL18;RPS27A;RPL28;RPL19	GO_Biological_Process_2021	ODC-M1	ODC
translation (GO:0006412)	25/214	1.56136e-27	2.10394e-25	0	0	34.7637	2145.76	RPL30;RPL3;RPL32;RPL34;RPLP1;RPL11;RPL8;RPS15;RPS14;RPL7A;RPL18A;RPS19;RPS3;RPL13;RPL15;RPL18;RPS27A;RPL19;RPL41;RPS8;RPS5;RPS3A;EEF1A1;RPL29;RPL28	GO_Biological_Process_2021	ODC-M1	ODC
cellular macromolecule biosynthetic process (GO:0034645)	26/314	1.07804e-24	1.29125e-22	0	0	23.9261	1320.4	RPL30;RPL3;RPL32;RPL34;RPLP1;RPL11;RPL8;RPS15;RPS14;RPL7A;RPL18A;RPS19;RPS3;RPL13;RPL15;RPL18;RPS27A;RPL19;RPL41;RPS8;RPS5;RPS3A;EEF1A1;RPL29;RPL28;PTMA	GO_Biological_Process_2021	ODC-M1	ODC
gene expression (GO:0010467)	26/356	2.75463e-23	2.96949e-21	0	0	20.8362	1082.36	RPL30;RPL3;RPL32;RPL34;RPLP1;RPL11;RPL8;RPS15;RPS14;RPL7A;RPL18A;RPS19;RPS3;RPL13;RPL15;RPL18;RPS27A;RPL19;RPL41;RPS8;RPS5;RPS3A;EEF1A1;RPL29;RPL28;PTMA	GO_Biological_Process_2021	ODC-M1	ODC
cellular protein metabolic process (GO:0044267)	26/417	1.55063e-21	1.51962e-19	0	0	17.5307	839.996	RPL30;RPL3;RPL32;RPL34;RPLP1;RPL11;RPL8;HSP90B1;RPS15;RPS14;RPL7A;RPL18A;RPS19;RPS3;RPL13;RPL15;RPL18;RPS27A;RPL19;RPL41;RPS8;RPS5;RPS3A;EEF1A1;RPL29;RPL28	GO_Biological_Process_2021	ODC-M1	ODC
rRNA metabolic process (GO:0016072)	19/162	4.66603e-21	4.19165e-19	0	0	32.4081	1517.15	RPL30;RPL41;RPL3;RPL32;RPL34;RPLP1;RPL11;RPL8;RPS15;RPS14;RPL7A;RPL18A;RPS19;RPL13;RPL15;RPL29;RPL18;RPL28;RPL19	GO_Biological_Process_2021	ODC-M1	ODC
rRNA processing (GO:0006364)	19/173	1.67501e-20	1.38897e-18	0	0	30.0765	1369.56	RPL30;RPL41;RPL3;RPL32;RPL34;RPLP1;RPL11;RPL8;RPS15;RPS14;RPL7A;RPL18A;RPS19;RPL13;RPL15;RPL29;RPL18;RPL28;RPL19	GO_Biological_Process_2021	ODC-M1	ODC
ribosome biogenesis (GO:0042254)	19/192	1.25159e-19	9.63727e-18	0	0	26.7475	1164.18	RPL30;RPL41;RPL3;RPL32;RPL34;RPLP1;RPL11;RPL8;RPS15;RPS14;RPL7A;RPL18A;RPS19;RPL13;RPL15;RPL29;RPL18;RPL28;RPL19	GO_Biological_Process_2021	ODC-M1	ODC
ncRNA processing (GO:0034470)	19/201	3.01153e-19	2.16429e-17	0	0	25.4132	1083.79	RPL30;RPL41;RPL3;RPL32;RPL34;RPLP1;RPL11;RPL8;RPS15;RPS14;RPL7A;RPL18A;RPS19;RPL13;RPL15;RPL29;RPL18;RPL28;RPL19	GO_Biological_Process_2021	ODC-M1	ODC
negative regulation of apoptotic process (GO:0043066)	15/485	1.82093e-08	1.22685e-06	0	0	7.29537	130.013	BEX3;ARL6IP1;MTRNR2L6;FAIM2;RPS3A;MTRNR2L8;MTRNR2L1;MT3;HSP90B1;UBB;CFL1;UBC;RPS27A;PTMA;TPT1	GO_Biological_Process_2021	ODC-M1	ODC
ribosome assembly (GO:0042255)	1950-06-01	1.78556e-07	1.13226e-05	0	0	28.8046	447.577	RPS15;RPS14;RPL3;RPS19;RPS5;RPL11	GO_Biological_Process_2021	ODC-M1	ODC
ribonucleoprotein complex assembly (GO:0022618)	8/136	4.08797e-07	2.44824e-05	0	0	13.4321	197.586	RPS15;RPS14;HSP90AA1;RPL3;HSP90AB1;RPS19;RPS5;RPL11	GO_Biological_Process_2021	ODC-M1	ODC
ribosomal small subunit assembly (GO:0000028)	2022-04-17	1.3319e-06	7.55678e-05	0	0	63.7404	862.338	RPS15;RPS14;RPS19;RPS5	GO_Biological_Process_2021	ODC-M1	ODC
positive regulation of tau-protein kinase activity (GO:1902949)	2022-03-06	2.3993e-06	0.000129322	0	0	205.124	2654.37	HSP90AA1;HSP90AB1;CLU	GO_Biological_Process_2021	ODC-M1	ODC
negative regulation of programmed cell death (GO:0043069)	11/381	3.22756e-06	0.000165682	0	0	6.52384	82.486	ARL6IP1;UBB;CFL1;UBC;FAIM2;RPS3A;RPS27A;MT3;PTMA;TPT1;HSP90B1	GO_Biological_Process_2021	ODC-M1	ODC
regulation of apoptotic process (GO:0042981)	15/742	4.071e-06	0.00018791	0	0	4.65402	57.7639	HSP90AA1;ARL6IP1;FAIM2;RPS3A;CLU;MT3;HSP90B1;UBB;CFL1;UBC;RPS3;RPS27A;PPIA;PTMA;TPT1	GO_Biological_Process_2021	ODC-M1	ODC
response to host defenses (GO:0052200)	2022-03-07	4.18353e-06	0.00018791	0	0	153.835	1905.15	UBB;UBC;RPS27A	GO_Biological_Process_2021	ODC-M1	ODC
modulation by symbiont of host defense response (GO:0052031)	2022-03-07	4.18353e-06	0.00018791	0	0	153.835	1905.15	UBB;UBC;RPS27A	GO_Biological_Process_2021	ODC-M1	ODC
negative regulation of cellular amide metabolic process (GO:0034249)	1986-06-01	4.57012e-06	0.000197063	0	0	15.8138	194.446	DHFR;RTN3;PRNP;RPS3;CLU;GAPDH	GO_Biological_Process_2021	ODC-M1	ODC
cellular transition metal ion homeostasis (GO:0046916)	1996-06-01	8.65606e-06	0.000358894	0	0	14.0496	163.78	PRNP;ARF1;SLC22A17;MT3;SKP1;FTL	GO_Biological_Process_2021	ODC-M1	ODC
stress-activated protein kinase signaling cascade (GO:0031098)	2022-04-27	9.45158e-06	0.000377363	0	0	36.0091	416.601	UBB;UBC;RPS27A;SKP1	GO_Biological_Process_2021	ODC-M1	ODC
regulation of tau-protein kinase activity (GO:1902947)	2022-03-10	1.41879e-05	0.000509819	0	0	87.8925	981.154	HSP90AA1;HSP90AB1;CLU	GO_Biological_Process_2021	ODC-M1	ODC
modification-dependent macromolecule catabolic process (GO:0043632)	2022-03-10	1.41879e-05	0.000509819	0	0	87.8925	981.154	UBB;UBC;RPS27A	GO_Biological_Process_2021	ODC-M1	ODC
modulation by symbiont of host process (GO:0044003)	2022-03-10	1.41879e-05	0.000509819	0	0	87.8925	981.154	UBB;UBC;RPS27A	GO_Biological_Process_2021	ODC-M1	ODC
tetrahydrobiopterin metabolic process (GO:0046146)	2022-03-11	1.94376e-05	0.000675926	0	0	76.9021	834.257	DHFR;HSP90AA1;CALM1	GO_Biological_Process_2021	ODC-M1	ODC
positive regulation of protein dephosphorylation (GO:0035307)	1934-04-01	2.43144e-05	0.000819091	0	0	27.5972	293.205	HSP90AB1;CALM1;PPIA;CALM2	GO_Biological_Process_2021	ODC-M1	ODC
Fc-gamma receptor signaling pathway involved in phagocytosis (GO:0038096)	1971-05-01	2.83213e-05	0.000908049	0	0	15.8166	165.63	HSP90AA1;HSP90AB1;RAC1;ACTB;ACTG1	GO_Biological_Process_2021	ODC-M1	ODC
neutrophil degranulation (GO:0043312)	11/481	2.86398e-05	0.000908049	0	0	5.10949	53.4489	EEF1A1;HSPA8;HSP90AA1;HSP90AB1;PSAP;RAC1;SRP14;PPIA;ATP6V0C;VAMP2;FTL	GO_Biological_Process_2021	ODC-M1	ODC
Fc-gamma receptor signaling pathway (GO:0038094)	1972-05-01	3.0315e-05	0.00092495	0	0	15.5797	162.09	HSP90AA1;HSP90AB1;RAC1;ACTB;ACTG1	GO_Biological_Process_2021	ODC-M1	ODC
neutrophil activation involved in immune response (GO:0002283)	11/485	3.08889e-05	0.00092495	0	0	5.06533	52.604	EEF1A1;HSPA8;HSP90AA1;HSP90AB1;PSAP;RAC1;SRP14;PPIA;ATP6V0C;VAMP2;FTL	GO_Biological_Process_2021	ODC-M1	ODC
neutrophil mediated immunity (GO:0002446)	11/488	3.26745e-05	0.000951975	0	0	5.03269	51.9823	EEF1A1;HSPA8;HSP90AA1;HSP90AB1;PSAP;RAC1;SRP14;PPIA;ATP6V0C;VAMP2;FTL	GO_Biological_Process_2021	ODC-M1	ODC
Fc receptor mediated stimulatory signaling pathway (GO:0002431)	1974-05-01	3.46279e-05	0.000982338	0	0	15.1266	155.363	HSP90AA1;HSP90AB1;RAC1;ACTB;ACTG1	GO_Biological_Process_2021	ODC-M1	ODC
negative regulation of proteasomal protein catabolic process (GO:1901799)	1938-04-01	3.81116e-05	0.00102711	0	0	24.3456	247.716	GABARAPL2;HSP90AB1;RPL11;MAP1A	GO_Biological_Process_2021	ODC-M1	ODC
regulation of phosphoprotein phosphatase activity (GO:0043666)	1938-04-01	3.81116e-05	0.00102711	0	0	24.3456	247.716	HSP90AB1;CALM1;CALM2;HSP90B1	GO_Biological_Process_2021	ODC-M1	ODC
regulation of microtubule polymerization (GO:0031113)	1940-04-01	4.68256e-05	0.00117391	0	0	22.9907	229.197	STMN1;RPS3;RAC1;TUBB4A	GO_Biological_Process_2021	ODC-M1	ODC
regulation of nitric oxide biosynthetic process (GO:0045428)	1940-04-01	4.68256e-05	0.00117391	0	0	22.9907	229.197	HSP90AA1;HSP90AB1;RAC1;CLU	GO_Biological_Process_2021	ODC-M1	ODC
ribosomal small subunit biogenesis (GO:0042274)	1940-04-01	4.68256e-05	0.00117391	0	0	22.9907	229.197	RPS15;RPS14;RPS19;RPS5	GO_Biological_Process_2021	ODC-M1	ODC
regulation of protein dephosphorylation (GO:0035304)	1941-04-01	5.16895e-05	0.00126639	0	0	22.3682	220.78	CALM1;PPIA;CALM2;HSP90B1	GO_Biological_Process_2021	ODC-M1	ODC
substantia nigra development (GO:0021762)	1943-04-01	6.25094e-05	0.00145489	0	0	21.219	205.404	CKB;CALM1;CALM2;ACTB	GO_Biological_Process_2021	ODC-M1	ODC
cytokine-mediated signaling pathway (GO:0019221)	12/621	6.2784e-05	0.00145489	0	0	4.31953	41.7949	HSPA8;ARF1;HSP90AA1;UBB;CFL1;UBC;CANX;RPS27A;PPIA;MT3;SKP1;HSP90B1	GO_Biological_Process_2021	ODC-M1	ODC
regulation of intrinsic apoptotic signaling pathway in response to DNA damage (GO:1902229)	2022-03-16	6.47818e-05	0.00145489	0	0	47.3125	456.304	RPS3;CLU;TPT1	GO_Biological_Process_2021	ODC-M1	ODC
neuron projection organization (GO:0106027)	2022-03-16	6.47818e-05	0.00145489	0	0	47.3125	456.304	PRNP;ARF1;MAP1A	GO_Biological_Process_2021	ODC-M1	ODC
negative regulation of execution phase of apoptosis (GO:1900118)	2022-03-17	7.83783e-05	0.00168984	0	0	43.9308	415.32	MTRNR2L6;MTRNR2L8;MTRNR2L1	GO_Biological_Process_2021	ODC-M1	ODC
negative regulation of amyloid-beta formation (GO:1902430)	2022-03-17	7.83783e-05	0.00168984	0	0	43.9308	415.32	RTN3;PRNP;CLU	GO_Biological_Process_2021	ODC-M1	ODC
positive regulation of phosphoprotein phosphatase activity (GO:0032516)	2022-03-18	9.37129e-05	0.00198083	0	0	41	380.286	HSP90AB1;CALM1;CALM2	GO_Biological_Process_2021	ODC-M1	ODC
endoplasmic reticulum mannose trimming (GO:1904380)	2022-03-19	0.000110881	0.00225527	0	0	38.4356	350.035	UBB;UBC;RPS27A	GO_Biological_Process_2021	ODC-M1	ODC
negative regulation of amyloid precursor protein catabolic process (GO:1902992)	2022-03-19	0.000110881	0.00225527	0	0	38.4356	350.035	RTN3;PRNP;CLU	GO_Biological_Process_2021	ODC-M1	ODC
positive regulation of protein kinase activity (GO:0045860)	6/154	0.000124178	0.00247896	0	0	8.51869	76.6153	PRNP;HSP90AA1;HSP90AB1;CALM1;CLU;CALM2	GO_Biological_Process_2021	ODC-M1	ODC
positive regulation of NF-kappaB transcription factor activity (GO:0051092)	6/155	0.000128662	0.00252177	0	0	8.46109	75.7972	UBB;UBC;RPS3;RPS27A;CLU;PPIA	GO_Biological_Process_2021	ODC-M1	ODC
MAPK cascade (GO:0000165)	8/303	0.000140875	0.00271184	0	0	5.77892	51.2454	UBB;UBC;PEA15;PEBP1;CALM1;RPS27A;MT3;SKP1	GO_Biological_Process_2021	ODC-M1	ODC
error-prone translesion synthesis (GO:0042276)	2022-03-21	0.000151088	0.00280815	0	0	34.1615	300.541	UBB;UBC;RPS27A	GO_Biological_Process_2021	ODC-M1	ODC
positive regulation of phosphatase activity (GO:0010922)	2022-03-21	0.000151088	0.00280815	0	0	34.1615	300.541	HSP90AB1;CALM1;CALM2	GO_Biological_Process_2021	ODC-M1	ODC
regulation of proteasomal ubiquitin-dependent protein catabolic process (GO:0032434)	5/102	0.000160336	0.00292952	0	0	10.745	93.8922	HSP90AB1;MAP1A;RPL11;CLU;GABARAP	GO_Biological_Process_2021	ODC-M1	ODC
regulation of execution phase of apoptosis (GO:1900117)	2022-03-22	0.00017431	0.00298264	0	0	32.3619	280.082	MTRNR2L6;MTRNR2L8;MTRNR2L1	GO_Biological_Process_2021	ODC-M1	ODC
chaperone-mediated protein complex assembly (GO:0051131)	2022-03-22	0.00017431	0.00298264	0	0	32.3619	280.082	HSP90AA1;HSP90AB1;CLU	GO_Biological_Process_2021	ODC-M1	ODC
nucleotide-excision repair, DNA duplex unwinding (GO:0000717)	2022-03-22	0.00017431	0.00298264	0	0	32.3619	280.082	UBB;UBC;RPS27A	GO_Biological_Process_2021	ODC-M1	ODC
error-free translesion synthesis (GO:0070987)	2022-03-22	0.00017431	0.00298264	0	0	32.3619	280.082	UBB;UBC;RPS27A	GO_Biological_Process_2021	ODC-M1	ODC
nucleotide-excision repair, DNA damage recognition (GO:0000715)	2022-03-23	0.00019973	0.00331245	0	0	30.7423	261.879	UBB;UBC;RPS27A	GO_Biological_Process_2021	ODC-M1	ODC
regulation of supramolecular fiber organization (GO:1902903)	2022-03-23	0.00019973	0.00331245	0	0	30.7423	261.879	HSPA8;MAP1B;MAP1A	GO_Biological_Process_2021	ODC-M1	ODC
membrane organization (GO:0061024)	7/242	0.000214394	0.00350177	0	0	6.29856	53.2083	HSPA8;UBB;UBC;RPS27A;ACTB;VAMP2;ACTG1	GO_Biological_Process_2021	ODC-M1	ODC
axon extension (GO:0048675)	2022-03-24	0.000227436	0.00350252	0	0	29.2769	245.593	HSP90AA1;HSP90AB1;MAP1B	GO_Biological_Process_2021	ODC-M1	ODC
nucleotide-binding domain, leucine rich repeat containing receptor signaling pathway (GO:0035872)	2022-03-24	0.000227436	0.00350252	0	0	29.2769	245.593	UBB;UBC;RPS27A	GO_Biological_Process_2021	ODC-M1	ODC
nucleotide-excision repair, DNA gap filling (GO:0006297)	2022-03-24	0.000227436	0.00350252	0	0	29.2769	245.593	UBB;UBC;RPS27A	GO_Biological_Process_2021	ODC-M1	ODC
protein alpha-1,2-demannosylation (GO:0036508)	2022-03-24	0.000227436	0.00350252	0	0	29.2769	245.593	UBB;UBC;RPS27A	GO_Biological_Process_2021	ODC-M1	ODC
pattern recognition receptor signaling pathway (GO:0002221)	1961-04-01	0.000246742	0.00374631	0	0	14.5051	120.496	UBB;UBC;RPS27A;HSP90B1	GO_Biological_Process_2021	ODC-M1	ODC
stress-activated MAPK cascade (GO:0051403)	1962-04-01	0.000262753	0.003934	0	0	14.2543	117.517	UBB;UBC;RPS27A;SKP1	GO_Biological_Process_2021	ODC-M1	ODC
amyloid fibril formation (GO:1990000)	1963-04-01	0.000279497	0.00409224	0	0	14.012	114.653	UBB;UBC;RPS27A;ITM2B	GO_Biological_Process_2021	ODC-M1	ODC
protein stabilization (GO:0050821)	6/179	0.000280914	0.00409224	0	0	7.27844	59.5192	HSP90AA1;HSP90AB1;RPL11;CLU;MT3;GAPDH	GO_Biological_Process_2021	ODC-M1	ODC
negative regulation of proteolysis involved in cellular protein catabolic process (GO:1903051)	2022-03-26	0.000290049	0.00411412	0	0	26.7284	217.715	GABARAPL2;HSP90AB1;RPL11	GO_Biological_Process_2021	ODC-M1	ODC
global genome nucleotide-excision repair (GO:0070911)	2022-03-26	0.000290049	0.00411412	0	0	26.7284	217.715	UBB;UBC;RPS27A	GO_Biological_Process_2021	ODC-M1	ODC
cytoplasmic pattern recognition receptor signaling pathway (GO:0002753)	2022-03-27	0.000325124	0.00449339	0	0	25.6134	205.709	UBB;UBC;RPS27A	GO_Biological_Process_2021	ODC-M1	ODC
positive regulation of nitric oxide biosynthetic process (GO:0045429)	2022-03-27	0.000325124	0.00449339	0	0	25.6134	205.709	HSP90AA1;HSP90AB1;CLU	GO_Biological_Process_2021	ODC-M1	ODC
regulation of microtubule polymerization or depolymerization (GO:0031110)	2022-03-28	0.000362821	0.0047592	0	0	24.5876	194.773	MAP1B;STMN1;MAP1A	GO_Biological_Process_2021	ODC-M1	ODC
nucleotide-binding oligomerization domain containing signaling pathway (GO:0070423)	2022-03-28	0.000362821	0.0047592	0	0	24.5876	194.773	UBB;UBC;RPS27A	GO_Biological_Process_2021	ODC-M1	ODC
positive regulation of nitric oxide metabolic process (GO:1904407)	2022-03-28	0.000362821	0.0047592	0	0	24.5876	194.773	HSP90AA1;HSP90AB1;CLU	GO_Biological_Process_2021	ODC-M1	ODC
regulation of mitotic cell cycle phase transition (GO:1901990)	6/188	0.000365202	0.0047592	0	0	6.91536	54.7355	HSP90AA1;UBB;UBC;RPS27A;TUBB4A;SKP1	GO_Biological_Process_2021	ODC-M1	ODC
regulation of protein depolymerization (GO:1901879)	2022-02-06	0.000366432	0.0047592	0	0	101.51	803.118	MAP1B;MAP1A	GO_Biological_Process_2021	ODC-M1	ODC
aggrephagy (GO:0035973)	2022-03-29	0.000403221	0.00499623	0	0	23.6408	184.777	UBB;UBC;RPS27A	GO_Biological_Process_2021	ODC-M1	ODC
nucleotide-excision repair, preincision complex assembly (GO:0006294)	2022-03-29	0.000403221	0.00499623	0	0	23.6408	184.777	UBB;UBC;RPS27A	GO_Biological_Process_2021	ODC-M1	ODC
positive regulation of dephosphorylation (GO:0035306)	2022-03-29	0.000403221	0.00499623	0	0	23.6408	184.777	CALM1;PPIA;CALM2	GO_Biological_Process_2021	ODC-M1	ODC
MyD88-dependent toll-like receptor signaling pathway (GO:0002755)	2022-03-29	0.000403221	0.00499623	0	0	23.6408	184.777	UBB;UBC;RPS27A	GO_Biological_Process_2021	ODC-M1	ODC
RNA-dependent DNA biosynthetic process (GO:0006278)	2022-03-30	0.000446403	0.00534691	0	0	22.764	175.608	HSP90AA1;HSP90AB1;PPIA	GO_Biological_Process_2021	ODC-M1	ODC
maturation of SSU-rRNA from tricistronic rRNA transcript (SSU-rRNA, 5.8S rRNA, LSU-rRNA) (GO:0000462)	2022-03-30	0.000446403	0.00534691	0	0	22.764	175.608	RPS14;RPS19;RPS8	GO_Biological_Process_2021	ODC-M1	ODC
TRIF-dependent toll-like receptor signaling pathway (GO:0035666)	2022-03-30	0.000446403	0.00534691	0	0	22.764	175.608	UBB;UBC;RPS27A	GO_Biological_Process_2021	ODC-M1	ODC
negative regulation of supramolecular fiber organization (GO:1902904)	1972-04-01	0.000466424	0.00552533	0	0	12.152	93.2106	HSPA8;STMN1;CLU;TUBB4A	GO_Biological_Process_2021	ODC-M1	ODC
negative regulation of proteasomal ubiquitin-dependent protein catabolic process (GO:0032435)	2022-03-31	0.000492444	0.00564739	0	0	21.9499	167.174	HSP90AB1;RPL11;MAP1A	GO_Biological_Process_2021	ODC-M1	ODC
negative regulation of response to DNA damage stimulus (GO:2001021)	2022-03-31	0.000492444	0.00564739	0	0	21.9499	167.174	RPS3;CLU;TPT1	GO_Biological_Process_2021	ODC-M1	ODC
MyD88-independent toll-like receptor signaling pathway (GO:0002756)	2022-03-31	0.000492444	0.00564739	0	0	21.9499	167.174	UBB;UBC;RPS27A	GO_Biological_Process_2021	ODC-M1	ODC
positive regulation of protein phosphorylation (GO:0001934)	8/371	0.000548616	0.00622535	0	0	4.68008	35.1386	PRNP;HSP90AA1;HSP90AB1;RAC1;CALM1;PPIA;MT3;CALM2	GO_Biological_Process_2021	ODC-M1	ODC
neuron projection extension (GO:1990138)	1933-03-01	0.00059341	0.0066635	0	0	20.4845	152.192	HSP90AA1;HSP90AB1;MAP1B	GO_Biological_Process_2021	ODC-M1	ODC
regulation of amyloid-beta formation (GO:1902003)	1934-03-01	0.000648484	0.00713332	0	0	19.8227	145.516	RTN3;PRNP;CLU	GO_Biological_Process_2021	ODC-M1	ODC
autophagosome maturation (GO:0097352)	1934-03-01	0.000648484	0.00713332	0	0	19.8227	145.516	GABARAPL2;CALM1;GABARAP	GO_Biological_Process_2021	ODC-M1	ODC
axon development (GO:0061564)	1979-04-01	0.000663247	0.00722202	0	0	11.0139	80.6036	DHFR;MAP1B;MAP1A;ACTB	GO_Biological_Process_2021	ODC-M1	ODC
regulation of cyclic-nucleotide phosphodiesterase activity (GO:0051342)	2022-02-08	0.000679555	0.00725307	0	0	67.6667	493.566	CALM1;CALM2	GO_Biological_Process_2021	ODC-M1	ODC
positive regulation of ryanodine-sensitive calcium-release channel activity (GO:0060316)	2022-02-08	0.000679555	0.00725307	0	0	67.6667	493.566	CALM1;CALM2	GO_Biological_Process_2021	ODC-M1	ODC
maturation of SSU-rRNA (GO:0030490)	1935-03-01	0.000706716	0.00746902	0	0	19.2023	139.311	RPS14;RPS19;RPS8	GO_Biological_Process_2021	ODC-M1	ODC
positive regulation of protein modification process (GO:0031401)	6/214	0.000723098	0.00756796	0	0	6.04296	43.7025	HSP90AA1;RAC1;CALM1;PPIA;MT3;CALM2	GO_Biological_Process_2021	ODC-M1	ODC
platelet aggregation (GO:0070527)	1936-03-01	0.000768177	0.00788662	0	0	18.6195	133.53	PPIA;ACTB;ACTG1	GO_Biological_Process_2021	ODC-M1	ODC
retina homeostasis (GO:0001895)	1936-03-01	0.000768177	0.00788662	0	0	18.6195	133.53	PRDX1;ACTB;ACTG1	GO_Biological_Process_2021	ODC-M1	ODC
nucleotide-excision repair, DNA incision, 5'-to lesion (GO:0006296)	1937-03-01	0.000832937	0.00839165	0	0	18.071	128.133	UBB;UBC;RPS27A	GO_Biological_Process_2021	ODC-M1	ODC
regulation of transport (GO:0051049)	1937-03-01	0.000832937	0.00839165	0	0	18.071	128.133	ACTB;VAMP2;ACTG1	GO_Biological_Process_2021	ODC-M1	ODC
negative regulation of ubiquitin-dependent protein catabolic process (GO:2000059)	1938-03-01	0.000901066	0.00899397	0	0	17.5538	123.086	HSP90AB1;RPL11;MAP1A	GO_Biological_Process_2021	ODC-M1	ODC
regulation of neuron death (GO:1901214)	1986-04-01	0.000912727	0.00902678	0	0	10.0701	70.4815	PRNP;UBB;FAIM2;CLU	GO_Biological_Process_2021	ODC-M1	ODC
regulation of exit from mitosis (GO:0007096)	1939-03-01	0.000972629	0.00927871	0	0	17.0653	118.356	UBB;UBC;RPS27A	GO_Biological_Process_2021	ODC-M1	ODC
nucleotide-excision repair, DNA incision (GO:0033683)	1939-03-01	0.000972629	0.00927871	0	0	17.0653	118.356	UBB;UBC;RPS27A	GO_Biological_Process_2021	ODC-M1	ODC
regulation of nitric-oxide synthase activity (GO:0050999)	1939-03-01	0.000972629	0.00927871	0	0	17.0653	118.356	DHFR;HSP90AA1;CALM1	GO_Biological_Process_2021	ODC-M1	ODC
regulation of receptor-mediated endocytosis (GO:0048259)	1939-03-01	0.000972629	0.00927871	0	0	17.0653	118.356	ARF1;RAC1;CLU	GO_Biological_Process_2021	ODC-M1	ODC
post-Golgi vesicle-mediated transport (GO:0006892)	1989-04-01	0.00103752	0.00981091	0	0	9.71324	66.7389	HSPA8;ARF1;VAMP2;FTL	GO_Biological_Process_2021	ODC-M1	ODC
neuron projection maintenance (GO:1990535)	2022-02-10	0.00108504	0.0100834	0	0	50.7449	346.392	PRNP;MAP1A	GO_Biological_Process_2021	ODC-M1	ODC
removal of superoxide radicals (GO:0019430)	2022-02-10	0.00108504	0.0100834	0	0	50.7449	346.392	PRDX1;MT3	GO_Biological_Process_2021	ODC-M1	ODC
JNK cascade (GO:0007254)	1941-03-01	0.00112633	0.0102966	0	0	16.1655	109.744	UBB;UBC;RPS27A	GO_Biological_Process_2021	ODC-M1	ODC
toll-like receptor signaling pathway (GO:0002224)	1991-04-01	0.00112708	0.0102966	0	0	9.48898	64.4124	UBB;UBC;RPS27A;HSP90B1	GO_Biological_Process_2021	ODC-M1	ODC
Wnt signaling pathway (GO:0016055)	1992-04-01	0.00117384	0.0106336	0	0	9.38068	63.2959	UBB;UBC;RPS27A;SKP1	GO_Biological_Process_2021	ODC-M1	ODC
translesion synthesis (GO:0019985)	1942-03-01	0.00120859	0.0108572	0	0	15.7502	105.815	UBB;UBC;RPS27A	GO_Biological_Process_2021	ODC-M1	ODC
interleukin-1-mediated signaling pathway (GO:0070498)	1994-04-01	0.0012714	0.011327	0	0	9.1713	61.1509	UBB;UBC;RPS27A;SKP1	GO_Biological_Process_2021	ODC-M1	ODC
DNA synthesis involved in DNA repair (GO:0000731)	1943-03-01	0.00129455	0.0114387	0	0	15.3557	102.109	UBB;UBC;RPS27A	GO_Biological_Process_2021	ODC-M1	ODC
cellular response to superoxide (GO:0071451)	2022-02-11	0.00132184	0.0114915	0	0	45.1043	298.984	PRDX1;MT3	GO_Biological_Process_2021	ODC-M1	ODC
hepatocyte growth factor receptor signaling pathway (GO:0048012)	2022-02-11	0.00132184	0.0114915	0	0	45.1043	298.984	STMN1;RAC1	GO_Biological_Process_2021	ODC-M1	ODC
homotypic cell-cell adhesion (GO:0034109)	1944-03-01	0.00138426	0.0119378	0	0	14.9804	98.6098	PPIA;ACTB;ACTG1	GO_Biological_Process_2021	ODC-M1	ODC
positive regulation of DNA-binding transcription factor activity (GO:0051091)	6/246	0.00148205	0.0125321	0	0	5.22872	34.0616	UBB;UBC;RPS3;RPS27A;CLU;PPIA	GO_Biological_Process_2021	ODC-M1	ODC
regulation of cellular protein localization (GO:1903827)	1946-03-01	0.00157519	0.0125321	0	0	14.2822	92.1684	HSP90AA1;HSP90AB1;MAP1A	GO_Biological_Process_2021	ODC-M1	ODC
interleukin-12-mediated signaling pathway (GO:0035722)	1946-03-01	0.00157519	0.0125321	0	0	14.2822	92.1684	ARF1;CFL1;PPIA	GO_Biological_Process_2021	ODC-M1	ODC
postreplication repair (GO:0006301)	1946-03-01	0.00157519	0.0125321	0	0	14.2822	92.1684	UBB;UBC;RPS27A	GO_Biological_Process_2021	ODC-M1	ODC
regulation of cell communication by electrical coupling involved in cardiac conduction (GO:1901844)	2022-02-12	0.00158105	0.0125321	0	0	40.5918	261.804	CALM1;CALM2	GO_Biological_Process_2021	ODC-M1	ODC
negative regulation of microtubule polymerization (GO:0031115)	2022-02-12	0.00158105	0.0125321	0	0	40.5918	261.804	STMN1;TUBB4A	GO_Biological_Process_2021	ODC-M1	ODC
negative regulation of release of sequestered calcium ion into cytosol (GO:0051280)	2022-02-12	0.00158105	0.0125321	0	0	40.5918	261.804	CALM1;CALM2	GO_Biological_Process_2021	ODC-M1	ODC
negative regulation of ryanodine-sensitive calcium-release channel activity (GO:0060315)	2022-02-12	0.00158105	0.0125321	0	0	40.5918	261.804	CALM1;CALM2	GO_Biological_Process_2021	ODC-M1	ODC
cellular response to nitrogen levels (GO:0043562)	2022-02-12	0.00158105	0.0125321	0	0	40.5918	261.804	GABARAPL2;GABARAP	GO_Biological_Process_2021	ODC-M1	ODC
cellular response to nitrogen starvation (GO:0006995)	2022-02-12	0.00158105	0.0125321	0	0	40.5918	261.804	GABARAPL2;GABARAP	GO_Biological_Process_2021	ODC-M1	ODC
morphogenesis of a polarized epithelium (GO:0001738)	2022-02-12	0.00158105	0.0125321	0	0	40.5918	261.804	ACTB;ACTG1	GO_Biological_Process_2021	ODC-M1	ODC
regulation of transforming growth factor beta receptor signaling pathway (GO:0017015)	4/100	0.00159796	0.0125737	0	0	8.59549	55.3466	HSP90AB1;UBB;UBC;RPS27A	GO_Biological_Process_2021	ODC-M1	ODC
cellular response to interleukin-12 (GO:0071349)	1948-03-01	0.00178184	0.013919	0	0	13.646	86.381	ARF1;CFL1;PPIA	GO_Biological_Process_2021	ODC-M1	ODC
pteridine-containing compound metabolic process (GO:0042558)	2022-02-13	0.00186243	0.0139423	0	0	36.8998	231.948	HSP90AA1;CALM1	GO_Biological_Process_2021	ODC-M1	ODC
regulation of actomyosin structure organization (GO:0110020)	2022-02-13	0.00186243	0.0139423	0	0	36.8998	231.948	RAC1;ACTG1	GO_Biological_Process_2021	ODC-M1	ODC
regulation of cell communication by electrical coupling (GO:0010649)	2022-02-13	0.00186243	0.0139423	0	0	36.8998	231.948	CALM1;CALM2	GO_Biological_Process_2021	ODC-M1	ODC
central nervous system neuron axonogenesis (GO:0021955)	2022-02-13	0.00186243	0.0139423	0	0	36.8998	231.948	HSP90AA1;HSP90AB1	GO_Biological_Process_2021	ODC-M1	ODC
detection of calcium ion (GO:0005513)	2022-02-13	0.00186243	0.0139423	0	0	36.8998	231.948	CALM1;CALM2	GO_Biological_Process_2021	ODC-M1	ODC
positive regulation of protein localization to cell surface (GO:2000010)	2022-02-13	0.00186243	0.0139423	0	0	36.8998	231.948	HSP90AB1;MAP1A	GO_Biological_Process_2021	ODC-M1	ODC
response to unfolded protein (GO:0006986)	1949-03-01	0.00189121	0.0140602	0	0	13.3487	83.7037	HSPA8;HSP90AA1;HSP90AB1	GO_Biological_Process_2021	ODC-M1	ODC
supramolecular fiber organization (GO:0097435)	7/351	0.00191484	0.0141384	0	0	4.27894	26.7782	HSP90AB1;UBB;STMN1;UBC;RAC1;RPS27A;ITM2B	GO_Biological_Process_2021	ODC-M1	ODC
cellular component assembly (GO:0022607)	6/261	0.00199834	0.0146016	0	0	4.9174	30.5638	RTN3;ARL6IP1;RAC1;ACTB;VAMP2;ACTG1	GO_Biological_Process_2021	ODC-M1	ODC
neuron migration (GO:0001764)	1950-03-01	0.00200468	0.0146016	0	0	13.064	81.1574	MAP1B;RAC1;ADGRL3	GO_Biological_Process_2021	ODC-M1	ODC
DNA duplex unwinding (GO:0032508)	1951-03-01	0.0021223	0.0153546	0	0	12.7912	78.7333	UBB;UBC;RPS27A	GO_Biological_Process_2021	ODC-M1	ODC
cellular copper ion homeostasis (GO:0006878)	2022-02-14	0.00216577	0.0155646	0	0	33.8231	207.504	PRNP;ARF1	GO_Biological_Process_2021	ODC-M1	ODC
regulation of protein ubiquitination (GO:0031396)	4/109	0.00219091	0.015641	0	0	7.85516	48.1006	HSP90AA1;HSP90AB1;UBB;RPS3	GO_Biological_Process_2021	ODC-M1	ODC
negative regulation of protein metabolic process (GO:0051248)	1952-03-01	0.00224412	0.0159155	0	0	12.5296	76.4233	PRNP;HSP90AB1;CLU	GO_Biological_Process_2021	ODC-M1	ODC
negative regulation of cysteine-type endopeptidase activity (GO:2000117)	1953-03-01	0.0023702	0.0166999	0	0	12.2784	74.2199	BEX3;ARL6IP1;MT3	GO_Biological_Process_2021	ODC-M1	ODC
central nervous system neuron development (GO:0021954)	2022-02-15	0.00249083	0.0171697	0	0	31.2198	187.167	HSP90AA1;HSP90AB1	GO_Biological_Process_2021	ODC-M1	ODC
endoplasmic reticulum tubular network organization (GO:0071786)	2022-02-15	0.00249083	0.0171697	0	0	31.2198	187.167	RTN3;ARL6IP1	GO_Biological_Process_2021	ODC-M1	ODC
protein localization to cell-cell junction (GO:0150105)	2022-02-15	0.00249083	0.0171697	0	0	31.2198	187.167	ACTB;ACTG1	GO_Biological_Process_2021	ODC-M1	ODC
regulation of proteasomal protein catabolic process (GO:0061136)	1954-03-01	0.00250059	0.0171697	0	0	12.037	72.1163	GABARAPL2;HSP90AB1;UBB	GO_Biological_Process_2021	ODC-M1	ODC
negative regulation of cysteine-type endopeptidase activity involved in apoptotic process (GO:0043154)	1955-03-01	0.00263534	0.0178673	0	0	11.8049	70.1064	BEX3;ARL6IP1;MT3	GO_Biological_Process_2021	ODC-M1	ODC
interstrand cross-link repair (GO:0036297)	1955-03-01	0.00263534	0.0178673	0	0	11.8049	70.1064	UBB;UBC;RPS27A	GO_Biological_Process_2021	ODC-M1	ODC
regulation of protein-containing complex assembly (GO:0043254)	4/116	0.00274591	0.0185006	0	0	7.36161	43.4161	HSPA8;HSP90AA1;RPS3;CLU	GO_Biological_Process_2021	ODC-M1	ODC
protein-containing complex disassembly (GO:0032984)	1956-03-01	0.00277449	0.018577	0	0	11.5816	68.1842	GABARAPL2;HSPA8;GABARAP	GO_Biological_Process_2021	ODC-M1	ODC
cellular response to cytokine stimulus (GO:0071345)	8/482	0.0028845	0.0190766	0	0	3.56375	20.8423	HSPA8;HSP90AA1;UBB;UBC;RPS3;RPS27A;GAPDH;HSP90B1	GO_Biological_Process_2021	ODC-M1	ODC
positive regulation of gene expression (GO:0010628)	8/482	0.0028845	0.0190766	0	0	3.56375	20.8423	WBP2;RPL11;RPS3;CLU;MT3;GAPDH;ACTB;ACTG1	GO_Biological_Process_2021	ODC-M1	ODC
ribosomal large subunit biogenesis (GO:0042273)	1957-03-01	0.0029181	0.0191811	0	0	11.3666	66.3446	RPL7A;RPL3;RPL11	GO_Biological_Process_2021	ODC-M1	ODC
cellular iron ion homeostasis (GO:0006879)	1958-03-01	0.0030662	0.0200325	0	0	11.1593	64.5826	SLC22A17;SKP1;FTL	GO_Biological_Process_2021	ODC-M1	ODC
regulation of cardiac muscle contraction by regulation of the release of sequestered calcium ion (GO:0010881)	2022-02-17	0.00320529	0.0204112	0	0	27.0544	155.372	CALM1;CALM2	GO_Biological_Process_2021	ODC-M1	ODC
negative regulation of peptidyl-threonine phosphorylation (GO:0010801)	2022-02-17	0.00320529	0.0204112	0	0	27.0544	155.372	CALM1;CALM2	GO_Biological_Process_2021	ODC-M1	ODC
copper ion homeostasis (GO:0055070)	2022-02-17	0.00320529	0.0204112	0	0	27.0544	155.372	PRNP;ARF1	GO_Biological_Process_2021	ODC-M1	ODC
mitochondrial electron transport, cytochrome c to oxygen (GO:0006123)	2022-02-17	0.00320529	0.0204112	0	0	27.0544	155.372	COX5B;COX6A1	GO_Biological_Process_2021	ODC-M1	ODC
selective autophagy (GO:0061912)	1959-03-01	0.00321884	0.0204112	0	0	10.9595	62.8936	UBB;UBC;RPS27A	GO_Biological_Process_2021	ODC-M1	ODC
regulation of mRNA catabolic process (GO:0061013)	4/122	0.00329262	0.020757	0	0	6.98517	39.9277	HSPA8;UBB;UBC;RPS27A	GO_Biological_Process_2021	ODC-M1	ODC
ribonucleoprotein complex biogenesis (GO:0022613)	1960-03-01	0.00337607	0.0211593	0	0	10.7667	61.2737	RPS15;RPS19;RPL11	GO_Biological_Process_2021	ODC-M1	ODC
iron ion homeostasis (GO:0055072)	1961-03-01	0.00353794	0.0220456	0	0	10.5805	59.7187	SLC22A17;SKP1;FTL	GO_Biological_Process_2021	ODC-M1	ODC
cellular response to oxidative stress (GO:0034599)	4/125	0.00359194	0.0222535	0	0	6.81095	38.3393	PRDX1;RPS3;PPIA;MT3	GO_Biological_Process_2021	ODC-M1	ODC
I-kappaB kinase/NF-kappaB signaling (GO:0007249)	1962-03-01	0.00370447	0.0228195	0	0	10.4007	58.2251	UBB;UBC;RPS27A	GO_Biological_Process_2021	ODC-M1	ODC
cellular response to copper ion (GO:0071280)	2022-02-19	0.00400405	0.0242653	0	0	23.8691	131.768	PRNP;MT3	GO_Biological_Process_2021	ODC-M1	ODC
diol metabolic process (GO:0034311)	2022-02-19	0.00400405	0.0242653	0	0	23.8691	131.768	HSP90AA1;CALM1	GO_Biological_Process_2021	ODC-M1	ODC
antimicrobial humoral immune response mediated by antimicrobial peptide (GO:0061844)	1964-03-01	0.00405172	0.0242653	0	0	10.0586	55.4092	RPL30;RPS19;GAPDH	GO_Biological_Process_2021	ODC-M1	ODC
negative regulation of intrinsic apoptotic signaling pathway (GO:2001243)	1964-03-01	0.00405172	0.0242653	0	0	10.0586	55.4092	CLU;PPIA;TPT1	GO_Biological_Process_2021	ODC-M1	ODC
pre-replicative complex assembly (GO:0036388)	1964-03-01	0.00405172	0.0242653	0	0	10.0586	55.4092	UBB;UBC;RPS27A	GO_Biological_Process_2021	ODC-M1	ODC
cellular response to hypoxia (GO:0071456)	4/131	0.00424502	0.0252825	0	0	6.4872	35.4332	UBB;UBC;RPS27A;MT3	GO_Biological_Process_2021	ODC-M1	ODC
positive regulation of cell death (GO:0010942)	1966-03-01	0.00441815	0.0259804	0	0	9.73834	52.8016	PRNP;CLU;MT3	GO_Biological_Process_2021	ODC-M1	ODC
protein targeting to lysosome (GO:0006622)	2022-02-20	0.0044345	0.0259804	0	0	22.542	122.14	HSPA8;CLU	GO_Biological_Process_2021	ODC-M1	ODC
regulation of protein modification by small protein conjugation or removal (GO:1903320)	2022-02-20	0.0044345	0.0259804	0	0	22.542	122.14	HSP90AA1;HSP90AB1	GO_Biological_Process_2021	ODC-M1	ODC
positive regulation of apoptotic process (GO:0043065)	6/310	0.00465939	0.0271504	0	0	4.1145	22.0902	PRNP;UBB;UBC;RPS3;RPS27A;CLU	GO_Biological_Process_2021	ODC-M1	ODC
negative regulation of transforming growth factor beta receptor signaling pathway (GO:0030512)	1968-03-01	0.00480405	0.0278429	0	0	9.43775	50.3815	UBB;UBC;RPS27A	GO_Biological_Process_2021	ODC-M1	ODC
regulation of cardiac muscle contraction by calcium ion signaling (GO:0010882)	2022-02-21	0.00488539	0.028013	0	0	21.3545	113.638	CALM1;CALM2	GO_Biological_Process_2021	ODC-M1	ODC
regulation of ubiquitin protein ligase activity (GO:1904666)	2022-02-21	0.00488539	0.028013	0	0	21.3545	113.638	RPL11;SKP1	GO_Biological_Process_2021	ODC-M1	ODC
positive regulation of protein polymerization (GO:0032273)	1969-03-01	0.0050044	0.0285436	0	0	9.29428	49.2359	HSP90AA1;RPS3;RAC1	GO_Biological_Process_2021	ODC-M1	ODC
positive regulation of calcium ion transmembrane transporter activity (GO:1901021)	2022-02-22	0.0053565	0.0301399	0	0	20.2857	106.083	CALM1;CALM2	GO_Biological_Process_2021	ODC-M1	ODC
positive regulation of signal transduction by p53 class mediator (GO:1901798)	2022-02-22	0.0053565	0.0301399	0	0	20.2857	106.083	RPS15;UBB	GO_Biological_Process_2021	ODC-M1	ODC
neuron projection morphogenesis (GO:0048812)	4/140	0.00536814	0.0301399	0	0	6.05515	31.6519	UBB;MAP1B;MAP1A;ACTB	GO_Biological_Process_2021	ODC-M1	ODC
response to metal ion (GO:0010038)	1971-03-01	0.00542006	0.0302737	0	0	9.02001	47.0633	CALM1;MT3;CALM2	GO_Biological_Process_2021	ODC-M1	ODC
protein localization to organelle (GO:0033365)	4/142	0.00564221	0.0313521	0	0	5.96679	30.8929	GABARAPL2;PRNP;RPL11;VAMP2	GO_Biological_Process_2021	ODC-M1	ODC
regulation of cysteine-type endopeptidase activity (GO:2000116)	2022-02-23	0.00584762	0.0315632	0	0	19.3188	99.3316	BEX3;MT3	GO_Biological_Process_2021	ODC-M1	ODC
regulation of release of sequestered calcium ion into cytosol by sarcoplasmic reticulum (GO:0010880)	2022-02-23	0.00584762	0.0315632	0	0	19.3188	99.3316	CALM1;CALM2	GO_Biological_Process_2021	ODC-M1	ODC
response to copper ion (GO:0046688)	2022-02-23	0.00584762	0.0315632	0	0	19.3188	99.3316	PRNP;MT3	GO_Biological_Process_2021	ODC-M1	ODC
positive regulation of protein autophosphorylation (GO:0031954)	2022-02-23	0.00584762	0.0315632	0	0	19.3188	99.3316	CALM1;CALM2	GO_Biological_Process_2021	ODC-M1	ODC
endoplasmic reticulum organization (GO:0007029)	1973-03-01	0.00585588	0.0315632	0	0	8.76141	45.0364	RTN3;PRNP;VAMP2	GO_Biological_Process_2021	ODC-M1	ODC
transcription-coupled nucleotide-excision repair (GO:0006283)	1973-03-01	0.00585588	0.0315632	0	0	8.76141	45.0364	UBB;UBC;RPS27A	GO_Biological_Process_2021	ODC-M1	ODC
proteolysis involved in cellular protein catabolic process (GO:0051603)	1974-03-01	0.00608144	0.0323707	0	0	8.63758	44.0734	UBB;UBC;RPS27A	GO_Biological_Process_2021	ODC-M1	ODC
regulation of stress fiber assembly (GO:0051492)	1974-03-01	0.00608144	0.0323707	0	0	8.63758	44.0734	STMN1;RAC1;ACTG1	GO_Biological_Process_2021	ODC-M1	ODC
regulation of autophagy (GO:0010506)	5/231	0.00609577	0.0323707	0	0	4.58174	23.3676	EEF1A1;PSAP;MT3;GAPDH;ATP6V0C	GO_Biological_Process_2021	ODC-M1	ODC
regulation of mRNA stability (GO:0043488)	4/146	0.00621807	0.0328582	0	0	5.79754	29.4532	HSPA8;UBB;UBC;RPS27A	GO_Biological_Process_2021	ODC-M1	ODC
nucleic acid phosphodiester bond hydrolysis (GO:0090305)	1975-03-01	0.00631214	0.0330315	0	0	8.51718	43.1419	UBB;UBC;RPS27A	GO_Biological_Process_2021	ODC-M1	ODC
regulation of transcription from RNA polymerase II promoter in response to hypoxia (GO:0061418)	1975-03-01	0.00631214	0.0330315	0	0	8.51718	43.1419	UBB;UBC;RPS27A	GO_Biological_Process_2021	ODC-M1	ODC
regulation of monooxygenase activity (GO:0032768)	2022-02-24	0.00635855	0.0331136	0	0	18.4397	93.2672	HSP90AA1;CALM1	GO_Biological_Process_2021	ODC-M1	ODC
cell morphogenesis involved in neuron differentiation (GO:0048667)	1976-03-01	0.006548	0.0339363	0	0	8.40008	42.2406	MAP1B;MAP1A;ACTB	GO_Biological_Process_2021	ODC-M1	ODC
positive regulation of hydrolase activity (GO:0051345)	4/149	0.00667475	0.0344277	0	0	5.67672	28.4371	PSAP;RPS3;CALM1;CALM2	GO_Biological_Process_2021	ODC-M1	ODC
regulation of microtubule depolymerization (GO:0031114)	2022-02-25	0.00688907	0.0348658	0	0	17.6371	87.7942	MAP1B;MAP1A	GO_Biological_Process_2021	ODC-M1	ODC
regulation of ryanodine-sensitive calcium-release channel activity (GO:0060314)	2022-02-25	0.00688907	0.0348658	0	0	17.6371	87.7942	CALM1;CALM2	GO_Biological_Process_2021	ODC-M1	ODC
ribosomal large subunit assembly (GO:0000027)	2022-02-25	0.00688907	0.0348658	0	0	17.6371	87.7942	RPL3;RPL11	GO_Biological_Process_2021	ODC-M1	ODC
positive regulation of peptidyl-threonine phosphorylation (GO:0010800)	2022-02-25	0.00688907	0.0348658	0	0	17.6371	87.7942	CALM1;CALM2	GO_Biological_Process_2021	ODC-M1	ODC
axonogenesis (GO:0007409)	5/240	0.00713732	0.0358656	0	0	4.40426	21.7677	HSP90AA1;HSP90AB1;MAP1B;MAP1A;ACTB	GO_Biological_Process_2021	ODC-M1	ODC
negative regulation of protein phosphorylation (GO:0001933)	4/152	0.00715315	0.0358656	0	0	5.56081	27.4715	PRNP;CALM1;PPIA;CALM2	GO_Biological_Process_2021	ODC-M1	ODC
regulation of cellular response to heat (GO:1900034)	1979-03-01	0.00728687	0.0363669	0	0	8.06728	39.7046	HSPA8;HSP90AA1;HSP90AB1	GO_Biological_Process_2021	ODC-M1	ODC
regulation of actin filament bundle assembly (GO:0032231)	2022-02-26	0.00743899	0.0366175	0	0	16.9014	82.8339	RAC1;ACTG1	GO_Biological_Process_2021	ODC-M1	ODC
negative regulation of intrinsic apoptotic signaling pathway in response to DNA damage (GO:1902230)	2022-02-26	0.00743899	0.0366175	0	0	16.9014	82.8339	CLU;TPT1	GO_Biological_Process_2021	ODC-M1	ODC
positive regulation of microtubule polymerization or depolymerization (GO:0031112)	2022-02-26	0.00743899	0.0366175	0	0	16.9014	82.8339	RPS3;RAC1	GO_Biological_Process_2021	ODC-M1	ODC
cellular response to interleukin-1 (GO:0071347)	4/155	0.00765371	0.0375032	0	0	5.4495	26.5531	UBB;UBC;RPS27A;SKP1	GO_Biological_Process_2021	ODC-M1	ODC
negative regulation of cation channel activity (GO:2001258)	2022-02-27	0.00800811	0.038539	0	0	16.2245	78.3205	CALM1;CALM2	GO_Biological_Process_2021	ODC-M1	ODC
negative regulation of protein polymerization (GO:0032272)	2022-02-27	0.00800811	0.038539	0	0	16.2245	78.3205	STMN1;TUBB4A	GO_Biological_Process_2021	ODC-M1	ODC
dendritic spine organization (GO:0097061)	2022-02-27	0.00800811	0.038539	0	0	16.2245	78.3205	PRNP;ARF1	GO_Biological_Process_2021	ODC-M1	ODC
presynaptic endocytosis (GO:0140238)	2022-02-27	0.00800811	0.038539	0	0	16.2245	78.3205	CANX;VAMP2	GO_Biological_Process_2021	ODC-M1	ODC
ephrin receptor signaling pathway (GO:0048013)	1982-03-01	0.00807322	0.0386797	0	0	7.75975	37.3958	RAC1;ACTB;ACTG1	GO_Biological_Process_2021	ODC-M1	ODC
cellular response to starvation (GO:0009267)	4/158	0.00817682	0.0390027	0	0	5.34253	25.6786	GABARAPL2;HSPA8;ATP6V0C;GABARAP	GO_Biological_Process_2021	ODC-M1	ODC
negative regulation of calcium ion transmembrane transporter activity (GO:1901020)	2022-02-28	0.00859621	0.0404211	0	0	15.5997	74.1989	CALM1;CALM2	GO_Biological_Process_2021	ODC-M1	ODC
positive regulation of microtubule polymerization (GO:0031116)	2022-02-28	0.00859621	0.0404211	0	0	15.5997	74.1989	RPS3;RAC1	GO_Biological_Process_2021	ODC-M1	ODC
protein depolymerization (GO:0051261)	2022-02-28	0.00859621	0.0404211	0	0	15.5997	74.1989	STMN1;CFL1	GO_Biological_Process_2021	ODC-M1	ODC
anaphase-promoting complex-dependent catabolic process (GO:0031145)	1984-03-01	0.00862417	0.0404211	0	0	7.56739	35.9692	UBB;UBC;RPS27A	GO_Biological_Process_2021	ODC-M1	ODC
regulation of calcium ion transmembrane transporter activity (GO:1901019)	2029-02-01	0.0092031	0.0425791	0	0	15.0212	70.4224	CALM1;CALM2	GO_Biological_Process_2021	ODC-M1	ODC
telomere maintenance via telomerase (GO:0007004)	2029-02-01	0.0092031	0.0425791	0	0	15.0212	70.4224	HSP90AA1;HSP90AB1	GO_Biological_Process_2021	ODC-M1	ODC
transition metal ion homeostasis (GO:0055076)	2029-02-01	0.0092031	0.0425791	0	0	15.0212	70.4224	MT3;FTL	GO_Biological_Process_2021	ODC-M1	ODC
regulation of transcription from RNA polymerase II promoter in response to stress (GO:0043618)	1987-03-01	0.00949112	0.0437241	0	0	7.29602	33.9805	UBB;UBC;RPS27A	GO_Biological_Process_2021	ODC-M1	ODC
regulation of striated muscle contraction (GO:0006942)	1930-02-01	0.00982858	0.0447055	0	0	14.484	66.9516	CALM1;CALM2	GO_Biological_Process_2021	ODC-M1	ODC
maintenance of blood-brain barrier (GO:0035633)	1930-02-01	0.00982858	0.0447055	0	0	14.484	66.9516	ACTB;ACTG1	GO_Biological_Process_2021	ODC-M1	ODC
morphogenesis of an epithelium (GO:0002009)	1930-02-01	0.00982858	0.0447055	0	0	14.484	66.9516	ACTB;ACTG1	GO_Biological_Process_2021	ODC-M1	ODC
cellular protein-containing complex assembly (GO:0034622)	4/168	0.0100885	0.0451613	0	0	5.01423	23.0472	HSP90AA1;HSP90AB1;CLU;VAMP2	GO_Biological_Process_2021	ODC-M1	ODC
regulation of cation channel activity (GO:2001257)	1989-03-01	0.0100964	0.0451613	0	0	7.12563	32.7464	CALM1;CALM2;VAMP2	GO_Biological_Process_2021	ODC-M1	ODC
regulation of cysteine-type endopeptidase activity involved in apoptotic process (GO:0043281)	1989-03-01	0.0100964	0.0451613	0	0	7.12563	32.7464	BEX3;ARL6IP1;MT3	GO_Biological_Process_2021	ODC-M1	ODC
transforming growth factor beta receptor signaling pathway (GO:0007179)	1989-03-01	0.0100964	0.0451613	0	0	7.12563	32.7464	UBB;UBC;RPS27A	GO_Biological_Process_2021	ODC-M1	ODC
negative regulation of translation (GO:0017148)	1990-03-01	0.0104072	0.0463594	0	0	7.04337	32.1548	DHFR;RPS3;GAPDH	GO_Biological_Process_2021	ODC-M1	ODC
activation of protein kinase B activity (GO:0032148)	1931-02-01	0.0104725	0.046458	0	0	13.9838	63.7523	MT3;PPIA	GO_Biological_Process_2021	ODC-M1	ODC
protein transport (GO:0015031)	6/369	0.010572	0.0467072	0	0	3.43538	15.6294	ARF1;CANX;CLU;ATP6V0C;VAMP2;HSP90B1	GO_Biological_Process_2021	ODC-M1	ODC
positive regulation of supramolecular fiber organization (GO:1902905)	1991-03-01	0.0107236	0.0471837	0	0	6.96298	31.5793	RPS3;RAC1;CLU	GO_Biological_Process_2021	ODC-M1	ODC
regulation of protein phosphorylation (GO:0001932)	5/266	0.0108351	0.0474806	0	0	3.96027	17.9201	PRNP;HSP90AA1;RAC1;PPIA;MT3	GO_Biological_Process_2021	ODC-M1	ODC
negative regulation of microtubule polymerization or depolymerization (GO:0031111)	1932-02-01	0.0111345	0.0483993	0	0	13.517	60.7955	STMN1;TUBB4A	GO_Biological_Process_2021	ODC-M1	ODC
superoxide metabolic process (GO:0006801)	1932-02-01	0.0111345	0.0483993	0	0	13.517	60.7955	PRDX1;MT3	GO_Biological_Process_2021	ODC-M1	ODC
negative regulation of cellular protein metabolic process (GO:0032269)	1994-03-01	0.0117059	0.0506787	0	0	6.73241	29.9435	DHFR;RPS3;GAPDH	GO_Biological_Process_2021	ODC-M1	ODC
regulation of protein localization to cell surface (GO:2000008)	1933-02-01	0.0118146	0.0509445	0	0	13.0803	58.0559	HSP90AB1;MAP1A	GO_Biological_Process_2021	ODC-M1	ODC
regulation of translation (GO:0006417)	4/178	0.0122693	0.0524843	0	0	4.72366	20.7872	DHFR;RPS3;GAPDH;EIF1	GO_Biological_Process_2021	ODC-M1	ODC
regulation of activated T cell proliferation (GO:0046006)	1934-02-01	0.0125125	0.0524843	0	0	12.6709	55.5117	PRNP;RPS3	GO_Biological_Process_2021	ODC-M1	ODC
negative regulation of extrinsic apoptotic signaling pathway via death domain receptors (GO:1902042)	1934-02-01	0.0125125	0.0524843	0	0	12.6709	55.5117	PEA15;FAIM2	GO_Biological_Process_2021	ODC-M1	ODC
synaptic vesicle recycling (GO:0036465)	1934-02-01	0.0125125	0.0524843	0	0	12.6709	55.5117	CANX;VAMP2	GO_Biological_Process_2021	ODC-M1	ODC
positive regulation of release of sequestered calcium ion into cytosol (GO:0051281)	1934-02-01	0.0125125	0.0524843	0	0	12.6709	55.5117	CALM1;CALM2	GO_Biological_Process_2021	ODC-M1	ODC
positive regulation of telomerase activity (GO:0051973)	1934-02-01	0.0125125	0.0524843	0	0	12.6709	55.5117	HSP90AA1;HSP90AB1	GO_Biological_Process_2021	ODC-M1	ODC
protein insertion into membrane (GO:0051205)	1934-02-01	0.0125125	0.0524843	0	0	12.6709	55.5117	PRNP;VAMP2	GO_Biological_Process_2021	ODC-M1	ODC
regulated exocytosis (GO:0045055)	4/180	0.0127388	0.0532265	0	0	4.66951	20.3735	PSAP;CALM1;CLU;VAMP2	GO_Biological_Process_2021	ODC-M1	ODC
regulation of neuron apoptotic process (GO:0043523)	1998-03-01	0.013094	0.0544993	0	0	6.44764	27.9544	PRNP;FAIM2;MT3	GO_Biological_Process_2021	ODC-M1	ODC
cellular response to virus (GO:0098586)	1935-02-01	0.013228	0.0546351	0	0	12.2863	53.1436	ARF1;HSP90AA1	GO_Biological_Process_2021	ODC-M1	ODC
regulation of T cell receptor signaling pathway (GO:0050856)	1935-02-01	0.013228	0.0546351	0	0	12.2863	53.1436	PRNP;RPS3	GO_Biological_Process_2021	ODC-M1	ODC
regulation of cardiac muscle contraction (GO:0055117)	1936-02-01	0.0139609	0.0567919	0	0	11.9244	50.9349	CALM1;CALM2	GO_Biological_Process_2021	ODC-M1	ODC
cellular response to heat (GO:0034605)	1936-02-01	0.0139609	0.0567919	0	0	11.9244	50.9349	HSP90AA1;HSP90AB1	GO_Biological_Process_2021	ODC-M1	ODC
telomere maintenance via telomere lengthening (GO:0010833)	1936-02-01	0.0139609	0.0567919	0	0	11.9244	50.9349	HSP90AA1;HSP90AB1	GO_Biological_Process_2021	ODC-M1	ODC
mitochondrion disassembly (GO:0061726)	1936-02-01	0.0139609	0.0567919	0	0	11.9244	50.9349	GABARAPL2;GABARAP	GO_Biological_Process_2021	ODC-M1	ODC
cellular response to chemical stress (GO:0062197)	3/101	0.0141941	0.0575236	0	0	6.24932	26.5904	PRDX1;PPIA;MT3	GO_Biological_Process_2021	ODC-M1	ODC
regulation of cell death (GO:0010941)	3/102	0.0145722	0.058615	0	0	6.18588	26.1579	UBB;CLU;MT3	GO_Biological_Process_2021	ODC-M1	ODC
cell junction assembly (GO:0034329)	3/102	0.0145722	0.058615	0	0	6.18588	26.1579	ACTB;ACTG1;ADGRL3	GO_Biological_Process_2021	ODC-M1	ODC
regulation of protein autophosphorylation (GO:0031952)	1937-02-01	0.0147111	0.0587354	0	0	11.5831	48.8708	CALM1;CALM2	GO_Biological_Process_2021	ODC-M1	ODC
protein insertion into ER membrane (GO:0045048)	1937-02-01	0.0147111	0.0587354	0	0	11.5831	48.8708	PRNP;VAMP2	GO_Biological_Process_2021	ODC-M1	ODC
regulation of apoptotic signaling pathway (GO:2001233)	1938-02-01	0.0154783	0.0613442	0	0	11.2608	46.9384	RPS3;PPIA	GO_Biological_Process_2021	ODC-M1	ODC
synaptic vesicle endocytosis (GO:0048488)	1938-02-01	0.0154783	0.0613442	0	0	11.2608	46.9384	CANX;VAMP2	GO_Biological_Process_2021	ODC-M1	ODC
nucleotide-excision repair (GO:0006289)	3/105	0.0157404	0.0621546	0	0	6.00303	24.9217	UBB;UBC;RPS27A	GO_Biological_Process_2021	ODC-M1	ODC
transmembrane receptor protein tyrosine kinase signaling pathway (GO:0007169)	6/404	0.0159146	0.0626128	0	0	3.12766	12.9501	HSP90AA1;STMN1;RAC1;ATP6V0C;ACTB;ACTG1	GO_Biological_Process_2021	ODC-M1	ODC
chromosome organization (GO:0051276)	3/106	0.0161413	0.0632738	0	0	5.94445	24.529	UBB;UBC;RPS27A	GO_Biological_Process_2021	ODC-M1	ODC
regulation of cellular component biogenesis (GO:0044087)	1939-02-01	0.0162624	0.0632884	0	0	10.9559	45.1261	HSPA8;HSP90AA1	GO_Biological_Process_2021	ODC-M1	ODC
regulation of peptidyl-threonine phosphorylation (GO:0010799)	1939-02-01	0.0162624	0.0632884	0	0	10.9559	45.1261	CALM1;CALM2	GO_Biological_Process_2021	ODC-M1	ODC
regulation of programmed cell death (GO:0043067)	4/194	0.0163487	0.0633952	0	0	4.32237	17.7805	HSP90AA1;RPS3;CLU;TPT1	GO_Biological_Process_2021	ODC-M1	ODC
negative regulation of transmembrane receptor protein serine/threonine kinase signaling pathway (GO:0090101)	3/108	0.0169601	0.0652273	0	0	5.83063	23.7709	UBB;UBC;RPS27A	GO_Biological_Process_2021	ODC-M1	ODC
autophagy of mitochondrion (GO:0000422)	1940-02-01	0.0170632	0.0652273	0	0	10.667	43.4237	GABARAPL2;GABARAP	GO_Biological_Process_2021	ODC-M1	ODC
positive regulation of cation channel activity (GO:2001259)	1940-02-01	0.0170632	0.0652273	0	0	10.667	43.4237	CALM1;CALM2	GO_Biological_Process_2021	ODC-M1	ODC
positive regulation of intrinsic apoptotic signaling pathway (GO:2001244)	1940-02-01	0.0170632	0.0652273	0	0	10.667	43.4237	UBB;RPS3	GO_Biological_Process_2021	ODC-M1	ODC
regulation of protein serine/threonine kinase activity (GO:0071900)	3/111	0.0182313	0.0692018	0	0	5.66781	22.6974	CALM1;CALM2;ACTB	GO_Biological_Process_2021	ODC-M1	ODC
Fc-epsilon receptor signaling pathway (GO:0038095)	3/111	0.0182313	0.0692018	0	0	5.66781	22.6974	RAC1;CALM1;SKP1	GO_Biological_Process_2021	ODC-M1	ODC
Fc receptor signaling pathway (GO:0038093)	3/112	0.0186665	0.0702918	0	0	5.61553	22.3556	RAC1;CALM1;SKP1	GO_Biological_Process_2021	ODC-M1	ODC
regulation of extrinsic apoptotic signaling pathway via death domain receptors (GO:1902041)	1942-02-01	0.0187141	0.0702918	0	0	10.1327	40.3126	PEA15;FAIM2	GO_Biological_Process_2021	ODC-M1	ODC
regulation of ubiquitin-dependent protein catabolic process (GO:2000058)	1942-02-01	0.0187141	0.0702918	0	0	10.1327	40.3126	RPL11;CLU	GO_Biological_Process_2021	ODC-M1	ODC
cellular response to transforming growth factor beta stimulus (GO:0071560)	3/114	0.0195542	0.072975	0	0	5.51379	21.6944	UBB;UBC;RPS27A	GO_Biological_Process_2021	ODC-M1	ODC
signal release from synapse (GO:0099643)	1943-02-01	0.0195638	0.072975	0	0	9.88502	38.8884	HSPA8;VAMP2	GO_Biological_Process_2021	ODC-M1	ODC
neurotransmitter secretion (GO:0007269)	1944-02-01	0.0204295	0.0759413	0	0	9.64917	37.5428	HSPA8;VAMP2	GO_Biological_Process_2021	ODC-M1	ODC
regulation of cellular response to stress (GO:0080135)	3/118	0.0213987	0.0789995	0	0	5.32093	20.4559	HSPA8;HSP90AA1;HSP90AB1	GO_Biological_Process_2021	ODC-M1	ODC
positive regulation of protein-containing complex assembly (GO:0031334)	3/118	0.0213987	0.0789995	0	0	5.32093	20.4559	HSP90AA1;RPS3;CLU	GO_Biological_Process_2021	ODC-M1	ODC
erythrocyte differentiation (GO:0030218)	1946-02-01	0.022208	0.0814295	0	0	9.20965	35.0639	RPS14;RPS19	GO_Biological_Process_2021	ODC-M1	ODC
regulation of telomerase activity (GO:0051972)	1946-02-01	0.022208	0.0814295	0	0	9.20965	35.0639	HSP90AA1;HSP90AB1	GO_Biological_Process_2021	ODC-M1	ODC
proteasome-mediated ubiquitin-dependent protein catabolic process (GO:0043161)	5/321	0.0225647	0.0824569	0	0	3.26183	12.3668	UBB;UBC;RPS27A;SKP1;HSP90B1	GO_Biological_Process_2021	ODC-M1	ODC
positive regulation of neuron death (GO:1901216)	1947-02-01	0.0231206	0.0842026	0	0	9.00454	33.9204	PRNP;CLU	GO_Biological_Process_2021	ODC-M1	ODC
regulation of interleukin-2 production (GO:0032663)	1948-02-01	0.0240483	0.084453	0	0	8.80834	32.8348	PRNP;RPS3	GO_Biological_Process_2021	ODC-M1	ODC
regulation of chloride transport (GO:2001225)	2022-01-05	0.0247535	0.084453	0	0	50.2424	185.836	PRNP	GO_Biological_Process_2021	ODC-M1	ODC
regulation of cysteine-type endopeptidase activity involved in execution phase of apoptosis (GO:2001270)	2022-01-05	0.0247535	0.084453	0	0	50.2424	185.836	RPS3	GO_Biological_Process_2021	ODC-M1	ODC
negative regulation of protein polyubiquitination (GO:1902915)	2022-01-05	0.0247535	0.084453	0	0	50.2424	185.836	PPIA	GO_Biological_Process_2021	ODC-M1	ODC
regulation of guanyl-nucleotide exchange factor activity (GO:1905097)	2022-01-05	0.0247535	0.084453	0	0	50.2424	185.836	STMN1	GO_Biological_Process_2021	ODC-M1	ODC
cerebellar Purkinje cell differentiation (GO:0021702)	2022-01-05	0.0247535	0.084453	0	0	50.2424	185.836	FAIM2	GO_Biological_Process_2021	ODC-M1	ODC
peptidyl-cysteine S-nitrosylation (GO:0018119)	2022-01-05	0.0247535	0.084453	0	0	50.2424	185.836	GAPDH	GO_Biological_Process_2021	ODC-M1	ODC
regulation of protein import (GO:1904589)	2022-01-05	0.0247535	0.084453	0	0	50.2424	185.836	HSPA8	GO_Biological_Process_2021	ODC-M1	ODC
regulation of protein monoubiquitination (GO:1902525)	2022-01-05	0.0247535	0.084453	0	0	50.2424	185.836	UBB	GO_Biological_Process_2021	ODC-M1	ODC
positive regulation of amino acid transport (GO:0051957)	2022-01-05	0.0247535	0.084453	0	0	50.2424	185.836	ARL6IP1	GO_Biological_Process_2021	ODC-M1	ODC
positive regulation of anion transmembrane transport (GO:1903961)	2022-01-05	0.0247535	0.084453	0	0	50.2424	185.836	ARL6IP1	GO_Biological_Process_2021	ODC-M1	ODC
regulation of respiratory burst involved in inflammatory response (GO:0060264)	2022-01-05	0.0247535	0.084453	0	0	50.2424	185.836	RPS19	GO_Biological_Process_2021	ODC-M1	ODC
positive regulation of deoxyribonuclease activity (GO:0032077)	2022-01-05	0.0247535	0.084453	0	0	50.2424	185.836	RPS3	GO_Biological_Process_2021	ODC-M1	ODC
positive regulation of intrinsic apoptotic signaling pathway by p53 class mediator (GO:1902255)	2022-01-05	0.0247535	0.084453	0	0	50.2424	185.836	UBB	GO_Biological_Process_2021	ODC-M1	ODC
positive regulation of membrane permeability (GO:1905710)	2022-01-05	0.0247535	0.084453	0	0	50.2424	185.836	MT3	GO_Biological_Process_2021	ODC-M1	ODC
intracellular sequestering of iron ion (GO:0006880)	2022-01-05	0.0247535	0.084453	0	0	50.2424	185.836	FTL	GO_Biological_Process_2021	ODC-M1	ODC
positive regulation of necrotic cell death (GO:0010940)	2022-01-05	0.0247535	0.084453	0	0	50.2424	185.836	MT3	GO_Biological_Process_2021	ODC-M1	ODC
positive regulation of protein monoubiquitination (GO:1902527)	2022-01-05	0.0247535	0.084453	0	0	50.2424	185.836	UBB	GO_Biological_Process_2021	ODC-M1	ODC
tight junction organization (GO:0120193)	2022-01-05	0.0247535	0.084453	0	0	50.2424	185.836	ACTG1	GO_Biological_Process_2021	ODC-M1	ODC
protein targeting (GO:0006605)	3/125	0.0248488	0.084453	0	0	5.01386	18.5259	RPL11;SRP14;GABARAP	GO_Biological_Process_2021	ODC-M1	ODC
platelet degranulation (GO:0002576)	3/125	0.0248488	0.084453	0	0	5.01386	18.5259	PSAP;CALM1;CLU	GO_Biological_Process_2021	ODC-M1	ODC
negative regulation of cell projection organization (GO:0031345)	1949-02-01	0.0249912	0.084453	0	0	8.6205	31.803	PRNP;MT3	GO_Biological_Process_2021	ODC-M1	ODC
regulation of cellular localization (GO:0060341)	1949-02-01	0.0249912	0.084453	0	0	8.6205	31.803	HSP90AA1;HSP90AB1	GO_Biological_Process_2021	ODC-M1	ODC
actin polymerization or depolymerization (GO:0008154)	1950-02-01	0.025949	0.0874156	0	0	8.44048	30.8214	CFL1;RAC1	GO_Biological_Process_2021	ODC-M1	ODC
DNA-dependent DNA replication (GO:0006261)	3/129	0.026947	0.0904951	0	0	4.85371	17.5407	UBB;UBC;RPS27A	GO_Biological_Process_2021	ODC-M1	ODC
G2/M transition of mitotic cell cycle (GO:0000086)	3/130	0.027486	0.0920184	0	0	4.81524	17.3064	HSP90AA1;TUBB4A;SKP1	GO_Biological_Process_2021	ODC-M1	ODC
regulation of release of sequestered calcium ion into cytosol (GO:0051279)	1952-02-01	0.0279086	0.0928563	0	0	8.10204	28.9958	CALM1;CALM2	GO_Biological_Process_2021	ODC-M1	ODC
myeloid cell differentiation (GO:0030099)	1952-02-01	0.0279086	0.0928563	0	0	8.10204	28.9958	RPS14;RPS19	GO_Biological_Process_2021	ODC-M1	ODC
cell cycle G2/M phase transition (GO:0044839)	3/131	0.0280307	0.0929757	0	0	4.77738	17.0765	HSP90AA1;TUBB4A;SKP1	GO_Biological_Process_2021	ODC-M1	ODC
transmembrane receptor protein serine/threonine kinase signaling pathway (GO:0007178)	3/133	0.0291374	0.0936721	0	0	4.70341	16.63	UBB;UBC;RPS27A	GO_Biological_Process_2021	ODC-M1	ODC
pteridine-containing compound biosynthetic process (GO:0042559)	2022-01-06	0.029631	0.0936721	0	0	40.1919	141.433	DHFR	GO_Biological_Process_2021	ODC-M1	ODC
regulation of anion channel activity (GO:0010359)	2022-01-06	0.029631	0.0936721	0	0	40.1919	141.433	PRNP	GO_Biological_Process_2021	ODC-M1	ODC
astrocyte development (GO:0014002)	2022-01-06	0.029631	0.0936721	0	0	40.1919	141.433	MT3	GO_Biological_Process_2021	ODC-M1	ODC
negative regulation of fibroblast migration (GO:0010764)	2022-01-06	0.029631	0.0936721	0	0	40.1919	141.433	RAC1	GO_Biological_Process_2021	ODC-M1	ODC
axo-dendritic transport (GO:0008088)	2022-01-06	0.029631	0.0936721	0	0	40.1919	141.433	HSPA8	GO_Biological_Process_2021	ODC-M1	ODC
regulation of endoplasmic reticulum tubular network organization (GO:1903371)	2022-01-06	0.029631	0.0936721	0	0	40.1919	141.433	ARL6IP1	GO_Biological_Process_2021	ODC-M1	ODC
regulation of glutamate receptor signaling pathway (GO:1900449)	2022-01-06	0.029631	0.0936721	0	0	40.1919	141.433	PRNP	GO_Biological_Process_2021	ODC-M1	ODC
regulation of hydrogen peroxide metabolic process (GO:0010310)	2022-01-06	0.029631	0.0936721	0	0	40.1919	141.433	RAC1	GO_Biological_Process_2021	ODC-M1	ODC
regulation of response to reactive oxygen species (GO:1901031)	2022-01-06	0.029631	0.0936721	0	0	40.1919	141.433	DHFR	GO_Biological_Process_2021	ODC-M1	ODC
establishment of mitochondrion localization, microtubule-mediated (GO:0034643)	2022-01-06	0.029631	0.0936721	0	0	40.1919	141.433	UBB	GO_Biological_Process_2021	ODC-M1	ODC
regulation of superoxide metabolic process (GO:0090322)	2022-01-06	0.029631	0.0936721	0	0	40.1919	141.433	DHFR	GO_Biological_Process_2021	ODC-M1	ODC
glycolipid transport (GO:0046836)	2022-01-06	0.029631	0.0936721	0	0	40.1919	141.433	PSAP	GO_Biological_Process_2021	ODC-M1	ODC
ruffle assembly (GO:0097178)	2022-01-06	0.029631	0.0936721	0	0	40.1919	141.433	RAC1	GO_Biological_Process_2021	ODC-M1	ODC
SCF complex assembly (GO:0010265)	2022-01-06	0.029631	0.0936721	0	0	40.1919	141.433	SKP1	GO_Biological_Process_2021	ODC-M1	ODC
negative regulation of amyloid precursor protein biosynthetic process (GO:0042985)	2022-01-06	0.029631	0.0936721	0	0	40.1919	141.433	ITM2B	GO_Biological_Process_2021	ODC-M1	ODC
regulation of cyclin-dependent protein kinase activity (GO:1904029)	1954-02-01	0.0299258	0.0940526	0	0	7.78964	27.3341	HSP90AB1;ACTB	GO_Biological_Process_2021	ODC-M1	ODC
regulation of focal adhesion assembly (GO:0051893)	1954-02-01	0.0299258	0.0940526	0	0	7.78964	27.3341	RAC1;ACTG1	GO_Biological_Process_2021	ODC-M1	ODC
pyruvate metabolic process (GO:0006090)	1955-02-01	0.0309557	0.0967252	0	0	7.64228	26.5584	LDHB;GAPDH	GO_Biological_Process_2021	ODC-M1	ODC
negative regulation of protein modification by small protein conjugation or removal (GO:1903321)	1955-02-01	0.0309557	0.0967252	0	0	7.64228	26.5584	RPL11;RPS3	GO_Biological_Process_2021	ODC-M1	ODC
autophagosome organization (GO:1905037)	1956-02-01	0.0319994	0.0996976	0	0	7.50038	25.8166	GABARAPL2;GABARAP	GO_Biological_Process_2021	ODC-M1	ODC
regulation of reactive oxygen species metabolic process (GO:2000377)	1957-02-01	0.0330569	0.101568	0	0	7.36364	25.1065	RAC1;MT3	GO_Biological_Process_2021	ODC-M1	ODC
positive regulation of gene expression, epigenetic (GO:0045815)	1957-02-01	0.0330569	0.101568	0	0	7.36364	25.1065	WBP2;ACTB	GO_Biological_Process_2021	ODC-M1	ODC
autophagosome assembly (GO:0000045)	1958-02-01	0.034128	0.101568	0	0	7.23178	24.4263	GABARAPL2;GABARAP	GO_Biological_Process_2021	ODC-M1	ODC
negative regulation of DNA repair (GO:0045738)	2022-01-07	0.0344842	0.101568	0	0	33.4916	112.775	RPS3	GO_Biological_Process_2021	ODC-M1	ODC
astrocyte differentiation (GO:0048708)	2022-01-07	0.0344842	0.101568	0	0	33.4916	112.775	MT3	GO_Biological_Process_2021	ODC-M1	ODC
autophagosome membrane docking (GO:0016240)	2022-01-07	0.0344842	0.101568	0	0	33.4916	112.775	CALM1	GO_Biological_Process_2021	ODC-M1	ODC
cellular cation homeostasis (GO:0030003)	2022-01-07	0.0344842	0.101568	0	0	33.4916	112.775	MT3	GO_Biological_Process_2021	ODC-M1	ODC
negative regulation of stress-activated protein kinase signaling cascade (GO:0070303)	2022-01-07	0.0344842	0.101568	0	0	33.4916	112.775	PPIA	GO_Biological_Process_2021	ODC-M1	ODC
regulation of histamine secretion by mast cell (GO:1903593)	2022-01-07	0.0344842	0.101568	0	0	33.4916	112.775	VAMP2	GO_Biological_Process_2021	ODC-M1	ODC
creatine metabolic process (GO:0006600)	2022-01-07	0.0344842	0.101568	0	0	33.4916	112.775	CKB	GO_Biological_Process_2021	ODC-M1	ODC
regulation of necrotic cell death (GO:0010939)	2022-01-07	0.0344842	0.101568	0	0	33.4916	112.775	MT3	GO_Biological_Process_2021	ODC-M1	ODC
regulation of transforming growth factor beta activation (GO:1901388)	2022-01-07	0.0344842	0.101568	0	0	33.4916	112.775	HSP90AB1	GO_Biological_Process_2021	ODC-M1	ODC
positive regulation of intracellular estrogen receptor signaling pathway (GO:0033148)	2022-01-07	0.0344842	0.101568	0	0	33.4916	112.775	WBP2	GO_Biological_Process_2021	ODC-M1	ODC
ribosomal small subunit export from nucleus (GO:0000056)	2022-01-07	0.0344842	0.101568	0	0	33.4916	112.775	RPS15	GO_Biological_Process_2021	ODC-M1	ODC
iron coordination entity transport (GO:1901678)	2022-01-07	0.0344842	0.101568	0	0	33.4916	112.775	SLC22A17	GO_Biological_Process_2021	ODC-M1	ODC
sphingosine-1-phosphate receptor signaling pathway (GO:0003376)	2022-01-07	0.0344842	0.101568	0	0	33.4916	112.775	RAC1	GO_Biological_Process_2021	ODC-M1	ODC
long-term synaptic depression (GO:0060292)	2022-01-07	0.0344842	0.101568	0	0	33.4916	112.775	ARF1	GO_Biological_Process_2021	ODC-M1	ODC
positive regulation of respiratory burst (GO:0060267)	2022-01-07	0.0344842	0.101568	0	0	33.4916	112.775	RPS19	GO_Biological_Process_2021	ODC-M1	ODC
membrane biogenesis (GO:0044091)	2022-01-07	0.0344842	0.101568	0	0	33.4916	112.775	SERINC1	GO_Biological_Process_2021	ODC-M1	ODC
mitochondrion-endoplasmic reticulum membrane tethering (GO:1990456)	2022-01-07	0.0344842	0.101568	0	0	33.4916	112.775	CALM1	GO_Biological_Process_2021	ODC-M1	ODC
protein-DNA complex assembly (GO:0065004)	3/143	0.0350137	0.102567	0	0	4.36524	14.6324	UBB;UBC;RPS27A	GO_Biological_Process_2021	ODC-M1	ODC
receptor-mediated endocytosis (GO:0006898)	3/143	0.0350137	0.102567	0	0	4.36524	14.6324	HSP90AA1;CANX;HSP90B1	GO_Biological_Process_2021	ODC-M1	ODC
positive regulation of DNA biosynthetic process (GO:2000573)	1961-02-01	0.0374213	0.108667	0	0	6.86302	22.5486	HSP90AA1;HSP90AB1	GO_Biological_Process_2021	ODC-M1	ODC
positive regulation of transferase activity (GO:0051347)	3/148	0.0381646	0.108667	0	0	4.21365	13.7611	HSP90AA1;HSP90AB1;SERINC1	GO_Biological_Process_2021	ODC-M1	ODC
positive regulation of phosphorylation (GO:0042327)	4/253	0.0382212	0.108667	0	0	3.28832	10.7343	HSP90AA1;RAC1;PPIA;MT3	GO_Biological_Process_2021	ODC-M1	ODC
regulation of G2/M transition of mitotic cell cycle (GO:0010389)	3/149	0.0388116	0.108667	0	0	4.18458	13.5958	HSP90AA1;TUBB4A;SKP1	GO_Biological_Process_2021	ODC-M1	ODC
protein localization to presynapse (GO:1905383)	2022-01-08	0.0393135	0.108667	0	0	28.7056	92.8968	MAP1A	GO_Biological_Process_2021	ODC-M1	ODC
anterograde axonal protein transport (GO:0099641)	2022-01-08	0.0393135	0.108667	0	0	28.7056	92.8968	MAP1A	GO_Biological_Process_2021	ODC-M1	ODC
negative regulation of glucose import (GO:0046325)	2022-01-08	0.0393135	0.108667	0	0	28.7056	92.8968	PEA15	GO_Biological_Process_2021	ODC-M1	ODC
axo-dendritic protein transport (GO:0099640)	2022-01-08	0.0393135	0.108667	0	0	28.7056	92.8968	MAP1A	GO_Biological_Process_2021	ODC-M1	ODC
regulation of chaperone-mediated autophagy (GO:1904714)	2022-01-08	0.0393135	0.108667	0	0	28.7056	92.8968	EEF1A1	GO_Biological_Process_2021	ODC-M1	ODC
negative regulation of nitrogen compound metabolic process (GO:0051172)	2022-01-08	0.0393135	0.108667	0	0	28.7056	92.8968	HSP90AB1	GO_Biological_Process_2021	ODC-M1	ODC
regulation of dendritic spine maintenance (GO:1902950)	2022-01-08	0.0393135	0.108667	0	0	28.7056	92.8968	PRNP	GO_Biological_Process_2021	ODC-M1	ODC
regulation of endodeoxyribonuclease activity (GO:0032071)	2022-01-08	0.0393135	0.108667	0	0	28.7056	92.8968	RPS3	GO_Biological_Process_2021	ODC-M1	ODC
regulation of intrinsic apoptotic signaling pathway by p53 class mediator (GO:1902253)	2022-01-08	0.0393135	0.108667	0	0	28.7056	92.8968	UBB	GO_Biological_Process_2021	ODC-M1	ODC
dendritic spine maintenance (GO:0097062)	2022-01-08	0.0393135	0.108667	0	0	28.7056	92.8968	PRNP	GO_Biological_Process_2021	ODC-M1	ODC
regulation of nitric oxide metabolic process (GO:0080164)	2022-01-08	0.0393135	0.108667	0	0	28.7056	92.8968	RAC1	GO_Biological_Process_2021	ODC-M1	ODC
regulation of protein glycosylation (GO:0060049)	2022-01-08	0.0393135	0.108667	0	0	28.7056	92.8968	MT3	GO_Biological_Process_2021	ODC-M1	ODC
fusion of virus membrane with host plasma membrane (GO:0019064)	2022-01-08	0.0393135	0.108667	0	0	28.7056	92.8968	PPIA	GO_Biological_Process_2021	ODC-M1	ODC
regulation of transcription from RNA polymerase II promoter in response to oxidative stress (GO:0043619)	2022-01-08	0.0393135	0.108667	0	0	28.7056	92.8968	MT3	GO_Biological_Process_2021	ODC-M1	ODC
positive regulation of intracellular steroid hormone receptor signaling pathway (GO:0033145)	2022-01-08	0.0393135	0.108667	0	0	28.7056	92.8968	WBP2	GO_Biological_Process_2021	ODC-M1	ODC
membrane fusion involved in viral entry into host cell (GO:0039663)	2022-01-08	0.0393135	0.108667	0	0	28.7056	92.8968	PPIA	GO_Biological_Process_2021	ODC-M1	ODC
postsynapse organization (GO:0099173)	2022-01-08	0.0393135	0.108667	0	0	28.7056	92.8968	ARF1	GO_Biological_Process_2021	ODC-M1	ODC
progesterone receptor signaling pathway (GO:0050847)	2022-01-08	0.0393135	0.108667	0	0	28.7056	92.8968	WBP2	GO_Biological_Process_2021	ODC-M1	ODC
negative regulation of endopeptidase activity (GO:0010951)	1963-02-01	0.0396819	0.109404	0	0	6.63734	21.4178	GAPDH;MT3	GO_Biological_Process_2021	ODC-M1	ODC
protein catabolic process (GO:0030163)	1964-02-01	0.0408313	0.112286	0	0	6.52995	20.8848	HSPA8;HSP90AA1	GO_Biological_Process_2021	ODC-M1	ODC
cell-cell junction assembly (GO:0007043)	1966-02-01	0.0431674	0.115718	0	0	6.32526	19.8782	ACTB;ACTG1	GO_Biological_Process_2021	ODC-M1	ODC
regulation of protein localization (GO:0032880)	1966-02-01	0.0431674	0.115718	0	0	6.32526	19.8782	HSP90AA1;HSP90AB1	GO_Biological_Process_2021	ODC-M1	ODC
positive regulation of macromolecule metabolic process (GO:0010604)	5/384	0.0436251	0.115718	0	0	2.71087	8.49079	RPL11;RPS3;CLU;MT3;ACTG1	GO_Biological_Process_2021	ODC-M1	ODC
associative learning (GO:0008306)	2022-01-09	0.0441188	0.115718	0	0	25.1162	78.3842	MAP1A	GO_Biological_Process_2021	ODC-M1	ODC
ATF6-mediated unfolded protein response (GO:0036500)	2022-01-09	0.0441188	0.115718	0	0	25.1162	78.3842	HSP90B1	GO_Biological_Process_2021	ODC-M1	ODC
negative regulation of glycoprotein biosynthetic process (GO:0010561)	2022-01-09	0.0441188	0.115718	0	0	25.1162	78.3842	ITM2B	GO_Biological_Process_2021	ODC-M1	ODC
axon regeneration (GO:0031103)	2022-01-09	0.0441188	0.115718	0	0	25.1162	78.3842	DHFR	GO_Biological_Process_2021	ODC-M1	ODC
regulation of cellular response to oxidative stress (GO:1900407)	2022-01-09	0.0441188	0.115718	0	0	25.1162	78.3842	DHFR	GO_Biological_Process_2021	ODC-M1	ODC
cellular response to leptin stimulus (GO:0044320)	2022-01-09	0.0441188	0.115718	0	0	25.1162	78.3842	MT3	GO_Biological_Process_2021	ODC-M1	ODC
cellular response to nitric oxide (GO:0071732)	2022-01-09	0.0441188	0.115718	0	0	25.1162	78.3842	MT3	GO_Biological_Process_2021	ODC-M1	ODC
cellular response to reactive nitrogen species (GO:1902170)	2022-01-09	0.0441188	0.115718	0	0	25.1162	78.3842	MT3	GO_Biological_Process_2021	ODC-M1	ODC
negative regulation of ubiquitin protein ligase activity (GO:1904667)	2022-01-09	0.0441188	0.115718	0	0	25.1162	78.3842	RPL11	GO_Biological_Process_2021	ODC-M1	ODC
regulation of interleukin-23 production (GO:0032667)	2022-01-09	0.0441188	0.115718	0	0	25.1162	78.3842	RAC1	GO_Biological_Process_2021	ODC-M1	ODC
cholesterol catabolic process (GO:0006707)	2022-01-09	0.0441188	0.115718	0	0	25.1162	78.3842	MT3	GO_Biological_Process_2021	ODC-M1	ODC
regulation of respiratory burst (GO:0060263)	2022-01-09	0.0441188	0.115718	0	0	25.1162	78.3842	RAC1	GO_Biological_Process_2021	ODC-M1	ODC
regulation of transmembrane transporter activity (GO:0022898)	2022-01-09	0.0441188	0.115718	0	0	25.1162	78.3842	ACTB	GO_Biological_Process_2021	ODC-M1	ODC
response to misfolded protein (GO:0051788)	2022-01-09	0.0441188	0.115718	0	0	25.1162	78.3842	CLU	GO_Biological_Process_2021	ODC-M1	ODC
sterol catabolic process (GO:0016127)	2022-01-09	0.0441188	0.115718	0	0	25.1162	78.3842	MT3	GO_Biological_Process_2021	ODC-M1	ODC
positive regulation of protein polyubiquitination (GO:1902916)	2022-01-09	0.0441188	0.115718	0	0	25.1162	78.3842	GABARAP	GO_Biological_Process_2021	ODC-M1	ODC
vascular endothelial growth factor receptor signaling pathway (GO:0048010)	1967-02-01	0.0443538	0.116052	0	0	6.22763	19.4025	HSP90AA1;RAC1	GO_Biological_Process_2021	ODC-M1	ODC
protein deubiquitination (GO:0016579)	4/267	0.0450672	0.117633	0	0	3.11106	9.64304	UBB;UBC;RPS27A;ACTB	GO_Biological_Process_2021	ODC-M1	ODC
positive regulation of protein transport (GO:0051222)	1969-02-01	0.0467626	0.121764	0	0	6.04112	18.502	PPIA;VAMP2	GO_Biological_Process_2021	ODC-M1	ODC
positive regulation of protein kinase B signaling (GO:0051897)	3/161	0.0470095	0.122111	0	0	3.86441	11.8151	HSP90AA1;HSP90AB1;RAC1	GO_Biological_Process_2021	ODC-M1	ODC
aerobic electron transport chain (GO:0019646)	1970-02-01	0.0479848	0.122592	0	0	5.95198	18.0754	COX6A1;COX5B	GO_Biological_Process_2021	ODC-M1	ODC
adherens junction assembly (GO:0034333)	2022-01-10	0.0489004	0.122592	0	0	22.3244	67.3742	ACTB	GO_Biological_Process_2021	ODC-M1	ODC
apical protein localization (GO:0045176)	2022-01-10	0.0489004	0.122592	0	0	22.3244	67.3742	ACTB	GO_Biological_Process_2021	ODC-M1	ODC
regulation of glycoprotein biosynthetic process (GO:0010559)	2022-01-10	0.0489004	0.122592	0	0	22.3244	67.3742	MT3	GO_Biological_Process_2021	ODC-M1	ODC
regulation of high voltage-gated calcium channel activity (GO:1901841)	2022-01-10	0.0489004	0.122592	0	0	22.3244	67.3742	CALM1	GO_Biological_Process_2021	ODC-M1	ODC
negative regulation of transforming growth factor beta production (GO:0071635)	2022-01-10	0.0489004	0.122592	0	0	22.3244	67.3742	HSP90AB1	GO_Biological_Process_2021	ODC-M1	ODC
negative regulation of voltage-gated calcium channel activity (GO:1901386)	2022-01-10	0.0489004	0.122592	0	0	22.3244	67.3742	CALM1	GO_Biological_Process_2021	ODC-M1	ODC
neuron projection regeneration (GO:0031102)	2022-01-10	0.0489004	0.122592	0	0	22.3244	67.3742	DHFR	GO_Biological_Process_2021	ODC-M1	ODC
regulation of neutrophil migration (GO:1902622)	2022-01-10	0.0489004	0.122592	0	0	22.3244	67.3742	RAC1	GO_Biological_Process_2021	ODC-M1	ODC
regulation of protein neddylation (GO:2000434)	2022-01-10	0.0489004	0.122592	0	0	22.3244	67.3742	RPL11	GO_Biological_Process_2021	ODC-M1	ODC
regulation of store-operated calcium entry (GO:2001256)	2022-01-10	0.0489004	0.122592	0	0	22.3244	67.3742	SARAF	GO_Biological_Process_2021	ODC-M1	ODC
SNARE complex assembly (GO:0035493)	2022-01-10	0.0489004	0.122592	0	0	22.3244	67.3742	VAMP2	GO_Biological_Process_2021	ODC-M1	ODC
leptin-mediated signaling pathway (GO:0033210)	2022-01-10	0.0489004	0.122592	0	0	22.3244	67.3742	MT3	GO_Biological_Process_2021	ODC-M1	ODC
positive regulation of vascular endothelial growth factor receptor signaling pathway (GO:0030949)	2022-01-10	0.0489004	0.122592	0	0	22.3244	67.3742	MT3	GO_Biological_Process_2021	ODC-M1	ODC
myelin maintenance (GO:0043217)	2022-01-10	0.0489004	0.122592	0	0	22.3244	67.3742	CLU	GO_Biological_Process_2021	ODC-M1	ODC
positive regulation of cellular protein localization (GO:1903829)	1971-02-01	0.0492185	0.122819	0	0	5.86542	17.6636	HSP90AB1;MAP1A	GO_Biological_Process_2021	ODC-M1	ODC
mitochondrial ATP synthesis coupled electron transport (GO:0042775)	1971-02-01	0.0492185	0.122819	0	0	5.86542	17.6636	COX6A1;COX5B	GO_Biological_Process_2021	ODC-M1	ODC
protein modification by small protein removal (GO:0070646)	4/276	0.0498085	0.124004	0	0	3.00674	9.01893	UBB;UBC;RPS27A;ACTB	GO_Biological_Process_2021	ODC-M1	ODC
cytosolic large ribosomal subunit (GO:0022625)	16/55	1.10004e-24	1.38605e-22	0	0	97.0012	5351.24	RPL30;RPL41;RPL3;RPL32;RPL34;RPLP1;RPL11;RPL8;RPL7A;RPL18A;RPL13;RPL15;RPL29;RPL18;RPL28;RPL19	GO_Cellular_Component_2021	ODC-M1	ODC
large ribosomal subunit (GO:0015934)	16/59	3.99322e-24	2.51573e-22	0	0	87.9601	4739.07	RPL30;RPL41;RPL3;RPL32;RPL34;RPLP1;RPL11;RPL8;RPL7A;RPL18A;RPL13;RPL15;RPL29;RPL18;RPL28;RPL19	GO_Cellular_Component_2021	ODC-M1	ODC
focal adhesion (GO:0005925)	23/387	1.30424e-18	5.47781e-17	0	0	16.0314	660.188	HSPA8;RPL30;ARF1;RPL3;RPS8;RPS5;RPLP1;RPS3A;RPL8;ACTB;ACTG1;HSP90B1;RPS15;RPS14;RPL7A;RPS19;CFL1;RPS3;RAC1;RPL18;PPIA;ATP6V0C;RPL19	GO_Cellular_Component_2021	ODC-M1	ODC
cell-substrate junction (GO:0030055)	23/394	1.942e-18	6.1173e-17	0	0	15.7233	641.24	HSPA8;RPL30;ARF1;RPL3;RPS8;RPS5;RPLP1;RPS3A;RPL8;ACTB;ACTG1;HSP90B1;RPS15;RPS14;RPL7A;RPS19;CFL1;RPS3;RAC1;RPL18;PPIA;ATP6V0C;RPL19	GO_Cellular_Component_2021	ODC-M1	ODC
ribosome (GO:0005840)	13/62	3.69336e-18	9.30728e-17	0	0	60.5355	2429.9	RPL30;RPL41;RPL32;RPS5;RPL11;RPL8;RPL7A;RPL18A;RPS19;RPS3;RPL15;RPL18;RPL19	GO_Cellular_Component_2021	ODC-M1	ODC
polysomal ribosome (GO:0042788)	2022-09-30	1.77191e-14	3.72101e-13	0	0	93.6217	2964.45	RPL7A;RPL30;RPL41;RPL32;RPL18A;RPL11;RPL8;RPL18;RPL19	GO_Cellular_Component_2021	ODC-M1	ODC
cytosolic small ribosomal subunit (GO:0022627)	1940-08-01	1.97913e-11	3.56244e-10	0	0	53.9891	1330.6	RPS15;RPS14;RPS19;RPS8;RPS5;RPS3;RPS3A;RPS27A	GO_Cellular_Component_2021	ODC-M1	ODC
small ribosomal subunit (GO:0015935)	1945-08-01	5.43485e-11	8.55989e-10	0	0	46.6816	1103.35	RPS15;RPS14;RPS19;RPS8;RPS5;RPS3;RPS3A;RPS27A	GO_Cellular_Component_2021	ODC-M1	ODC
vesicle (GO:0031982)	10/226	1.98225e-07	2.77515e-06	0	0	10.1255	156.276	UBB;CFL1;UBC;CALM1;RPS27A;PPIA;CALM2;GAPDH;ACTB;VAMP2	GO_Cellular_Component_2021	ODC-M1	ODC
ficolin-1-rich granule (GO:0101002)	8/184	3.98594e-06	4.5895e-05	0	0	9.74506	121.158	EEF1A1;HSPA8;HSP90AA1;HSP90AB1;RAC1;SRP14;PPIA;ATP6V0C	GO_Cellular_Component_2021	ODC-M1	ODC
intracellular non-membrane-bounded organelle (GO:0043232)	19/1158	4.00671e-06	4.5895e-05	0	0	3.86368	48.016	RPL3;RPS5;RPL11;RPS3A;CLU;ACTB;ACTG1;EEF1A1;RPS14;RPL7A;RPS19;RPS3;RPL13;RAC1;RPL15;RPL18;RPS27A;GAPDH;RPL19	GO_Cellular_Component_2021	ODC-M1	ODC
cytoplasmic vesicle lumen (GO:0060205)	6/115	2.43407e-05	0.000255577	0	0	11.5895	123.119	EEF1A1;HSPA8;HSP90AA1;HSP90AB1;SRP14;PPIA	GO_Cellular_Component_2021	ODC-M1	ODC
ficolin-1-rich granule lumen (GO:1904813)	6/123	3.55977e-05	0.000345024	0	0	10.7927	110.552	EEF1A1;HSPA8;HSP90AA1;HSP90AB1;SRP14;PPIA	GO_Cellular_Component_2021	ODC-M1	ODC
asymmetric synapse (GO:0032279)	6/133	5.51778e-05	0.0004966	0	0	9.93785	97.4401	RPS14;PRNP;RPL30;RPS19;RPS3;RPL8	GO_Cellular_Component_2021	ODC-M1	ODC
postsynaptic density (GO:0014069)	6/138	6.777e-05	0.000569268	0	0	9.55899	91.7605	RPS14;PRNP;RPL30;RPS19;RPS3;RPL8	GO_Cellular_Component_2021	ODC-M1	ODC
secretory granule lumen (GO:0034774)	8/316	0.000187681	0.00147799	0	0	5.53134	47.4631	EEF1A1;HSPA8;HSP90AA1;HSP90AB1;SRP14;CLU;PPIA;FTL	GO_Cellular_Component_2021	ODC-M1	ODC
nucleolus (GO:0005730)	12/733	0.000294389	0.00218194	0	0	3.62735	29.4926	EEF1A1;RPS14;RPL7A;RPL3;RPS19;RPL11;RPS3;RPL13;RPS3A;RPL18;RPS27A;RPL19	GO_Cellular_Component_2021	ODC-M1	ODC
nuclear lumen (GO:0031981)	12/745	0.000340976	0.00238683	0	0	3.56573	28.4677	EEF1A1;RPS14;RPL7A;RPL3;RPS19;RPL11;RPS3;RPL13;RPS3A;RPL18;RPS27A;RPL19	GO_Cellular_Component_2021	ODC-M1	ODC
autophagosome (GO:0005776)	1969-04-01	0.000396453	0.00262911	0	0	12.7147	99.594	GABARAPL2;HSPA8;GABARAP;FTL	GO_Cellular_Component_2021	ODC-M1	ODC
neuron projection (GO:0043005)	10/556	0.000467823	0.00294729	0	0	3.93854	30.1985	HSPA8;PRNP;UBB;MAP1B;STMN1;MAP1A;RPL28;ACTB;VAMP2;ADGRL3	GO_Cellular_Component_2021	ODC-M1	ODC
nucleus (GO:0005634)	37/4484	0.00065904	0.00372278	0	0	2.04083	14.9485	RPL30;RPL3;HSP90AB1;WBP2;PEBP1;SRP14;CLU;ACTB;ACTG1;HSP90B1;RPS15;RPL7A;UBB;PRDX1;CFL1;UBC;RPS3;RPL13;RPL15;RPL18;RPS27A;SKP1;HSPA8;PRNP;HSP90AA1;RPS8;RPS3A;MT3;TUBB4A;EIF1;EEF1A1;CALM1;PPIA;CALM2;GAPDH;PTMA;TPT1	GO_Cellular_Component_2021	ODC-M1	ODC
clathrin-sculpted gamma-aminobutyric acid transport vesicle (GO:0061200)	2022-02-08	0.000679555	0.00372278	0	0	67.6667	493.566	HSPA8;VAMP2	GO_Cellular_Component_2021	ODC-M1	ODC
clathrin-sculpted gamma-aminobutyric acid transport vesicle membrane (GO:0061202)	2022-02-08	0.000679555	0.00372278	0	0	67.6667	493.566	HSPA8;VAMP2	GO_Cellular_Component_2021	ODC-M1	ODC
intracellular membrane-bounded organelle (GO:0043231)	41/5192	0.000718651	0.00377292	0	0	1.98977	14.4022	RPL30;RPL3;HSP90AB1;WBP2;PEBP1;SRP14;CLU;ACTB;ACTG1;HSP90B1;RPS15;RPL7A;UBB;PRDX1;CFL1;PSAP;UBC;RPS3;RPL13;RAC1;RPL15;RPL18;RPS27A;SKP1;HSPA8;PRNP;HSP90AA1;RPS8;RPS3A;MT3;TUBB4A;EIF1;EEF1A1;CALM1;PPIA;CALM2;GAPDH;PTMA;ITM2B;VAMP2;TPT1	GO_Cellular_Component_2021	ODC-M1	ODC
apical dendrite (GO:0097440)	2022-02-10	0.00108504	0.00546859	0	0	50.7449	346.392	MAP1B;CLU	GO_Cellular_Component_2021	ODC-M1	ODC
endocytic vesicle membrane (GO:0030666)	5/158	0.00118917	0.00576288	0	0	6.79291	45.7469	UBB;UBC;RPS27A;ATP6V0C;VAMP2	GO_Cellular_Component_2021	ODC-M1	ODC
polymeric cytoskeletal fiber (GO:0099513)	6/256	0.00181311	0.0084612	0	0	5.01702	31.671	MAP1B;MAP1A;RAC1;TUBB4A;ACTB;ACTG1	GO_Cellular_Component_2021	ODC-M1	ODC
axonal growth cone (GO:0044295)	2022-02-14	0.00216577	0.00962002	0	0	33.8231	207.504	HSP90AA1;HSP90AB1	GO_Cellular_Component_2021	ODC-M1	ODC
microtubule (GO:0005874)	5/182	0.00221413	0.00962002	0	0	5.8647	35.8503	MAP1B;MAP1A;CALM1;CALM2;TUBB4A	GO_Cellular_Component_2021	ODC-M1	ODC
dendrite (GO:0030425)	6/270	0.00236745	0.00991578	0	0	4.74758	28.7036	HSPA8;PRNP;MAP1B;MAP1A;CLU;RPL28	GO_Cellular_Component_2021	ODC-M1	ODC
mitochondrial membrane (GO:0031966)	8/469	0.0024396	0.00991578	0	0	3.6667	22.0586	LDHB;UBB;UBC;RPS3;COX6A1;COX5B;RPS27A;CLU	GO_Cellular_Component_2021	ODC-M1	ODC
endocytic vesicle (GO:0030139)	5/189	0.00260718	0.0102658	0	0	5.63959	33.5527	HSP90AA1;UBB;UBC;RPS27A;HSP90B1	GO_Cellular_Component_2021	ODC-M1	ODC
cytoplasmic vesicle membrane (GO:0030659)	7/380	0.0029833	0.0113908	0	0	3.94041	22.9124	UBB;UBC;RAC1;RPS27A;ATP6V0C;ITM2B;VAMP2	GO_Cellular_Component_2021	ODC-M1	ODC
endocytic vesicle lumen (GO:0071682)	2022-02-21	0.00488539	0.0180158	0	0	21.3545	113.638	HSP90AA1;HSP90B1	GO_Cellular_Component_2021	ODC-M1	ODC
glutamatergic synapse (GO:0098978)	1969-03-01	0.0050044	0.0180158	0	0	9.29428	49.2359	RAC1;ACTB;ADGRL3	GO_Cellular_Component_2021	ODC-M1	ODC
autophagosome membrane (GO:0000421)	2022-02-22	0.0053565	0.0187477	0	0	20.2857	106.083	GABARAPL2;GABARAP	GO_Cellular_Component_2021	ODC-M1	ODC
actin filament (GO:0005884)	1972-03-01	0.00563543	0.0191909	0	0	8.88884	46.0325	RAC1;ACTB;ACTG1	GO_Cellular_Component_2021	ODC-M1	ODC
vacuolar lumen (GO:0005775)	4/161	0.0087229	0.0289233	0	0	5.23965	24.8454	HSPA8;HSP90AA1;PSAP;FTL	GO_Cellular_Component_2021	ODC-M1	ODC
lysosomal lumen (GO:0043202)	1986-03-01	0.0091967	0.0293872	0	0	7.3843	34.6243	HSPA8;HSP90AA1;PSAP	GO_Cellular_Component_2021	ODC-M1	ODC
endoplasmic reticulum membrane (GO:0005789)	9/712	0.00932927	0.0293872	0	0	2.70072	12.6248	RTN3;ARL6IP1;UBB;UBC;CANX;SERINC1;RAC1;RPS27A;HSP90B1	GO_Cellular_Component_2021	ODC-M1	ODC
bounding membrane of organelle (GO:0098588)	9/767	0.0146217	0.0449349	0	0	2.49758	10.5529	GABARAPL2;ARF1;UBB;UBC;RAC1;RPS27A;ATP6V0C;ITM2B;VAMP2	GO_Cellular_Component_2021	ODC-M1	ODC
axon (GO:0030424)	4/204	0.0192838	0.0578513	0	0	4.10417	16.2053	MAP1B;MAP1A;ACTB;ADGRL3	GO_Cellular_Component_2021	ODC-M1	ODC
actin cytoskeleton (GO:0015629)	5/316	0.0212567	0.058848	0	0	3.31511	12.7668	EEF1A1;CFL1;RAC1;ACTB;ACTG1	GO_Cellular_Component_2021	ODC-M1	ODC
calcium channel complex (GO:0034704)	1945-02-01	0.021311	0.058848	0	0	9.4243	36.2697	CALM1;CALM2	GO_Cellular_Component_2021	ODC-M1	ODC
vacuolar membrane (GO:0005774)	1945-02-01	0.021311	0.058848	0	0	9.4243	36.2697	GABARAPL2;GABARAP	GO_Cellular_Component_2021	ODC-M1	ODC
integral component of organelle membrane (GO:0031301)	4/214	0.0225261	0.058848	0	0	3.90675	14.8186	ARL6IP1;SLC22A17;SARAF;ITM2B	GO_Cellular_Component_2021	ODC-M1	ODC
endosome membrane (GO:0010008)	5/325	0.0236481	0.058848	0	0	3.22039	12.0587	UBB;UBC;RAC1;RPS27A;ATP6V0C	GO_Cellular_Component_2021	ODC-M1	ODC
mitochondrial inner membrane (GO:0005743)	5/328	0.0244824	0.058848	0	0	3.19	11.8343	LDHB;RPS3;COX6A1;COX5B;CLU	GO_Cellular_Component_2021	ODC-M1	ODC
neurofibrillary tangle (GO:0097418)	2022-01-05	0.0247535	0.058848	0	0	50.2424	185.836	CLU	GO_Cellular_Component_2021	ODC-M1	ODC
clathrin-sculpted monoamine transport vesicle (GO:0070081)	2022-01-05	0.0247535	0.058848	0	0	50.2424	185.836	VAMP2	GO_Cellular_Component_2021	ODC-M1	ODC
clathrin-sculpted monoamine transport vesicle membrane (GO:0070083)	2022-01-05	0.0247535	0.058848	0	0	50.2424	185.836	VAMP2	GO_Cellular_Component_2021	ODC-M1	ODC
cytoplasmic side of lysosomal membrane (GO:0098574)	2022-01-05	0.0247535	0.058848	0	0	50.2424	185.836	EEF1A1	GO_Cellular_Component_2021	ODC-M1	ODC
Sec61 translocon complex (GO:0005784)	2022-01-05	0.0247535	0.058848	0	0	50.2424	185.836	ARL6IP1	GO_Cellular_Component_2021	ODC-M1	ODC
mitochondrial outer membrane (GO:0005741)	3/126	0.0253647	0.0591843	0	0	4.97284	18.2722	UBB;UBC;RPS27A	GO_Cellular_Component_2021	ODC-M1	ODC
intracellular organelle lumen (GO:0070013)	9/848	0.0260864	0.0597617	0	0	2.24691	8.19298	EEF1A1;HSPA8;HSP90AA1;HSP90AB1;CANX;RPS3;SRP14;PPIA;HSP90B1	GO_Cellular_Component_2021	ODC-M1	ODC
signal recognition particle, endoplasmic reticulum targeting (GO:0005786)	2022-01-06	0.029631	0.063827	0	0	40.1919	141.433	SRP14	GO_Cellular_Component_2021	ODC-M1	ODC
zymogen granule (GO:0042588)	2022-01-06	0.029631	0.063827	0	0	40.1919	141.433	VAMP2	GO_Cellular_Component_2021	ODC-M1	ODC
zymogen granule membrane (GO:0042589)	2022-01-06	0.029631	0.063827	0	0	40.1919	141.433	VAMP2	GO_Cellular_Component_2021	ODC-M1	ODC
organelle inner membrane (GO:0019866)	5/346	0.0298872	0.063827	0	0	3.01883	10.5971	LDHB;RPS3;COX6A1;COX5B;CLU	GO_Cellular_Component_2021	ODC-M1	ODC
azurophil granule membrane (GO:0035577)	1958-02-01	0.034128	0.0699105	0	0	7.23178	24.4263	PSAP;ATP6V0C	GO_Cellular_Component_2021	ODC-M1	ODC
organelle outer membrane (GO:0031968)	3/142	0.0344004	0.0699105	0	0	4.39687	14.8161	UBB;UBC;RPS27A	GO_Cellular_Component_2021	ODC-M1	ODC
integral component of endoplasmic reticulum membrane (GO:0030176)	3/142	0.0344004	0.0699105	0	0	4.39687	14.8161	ARL6IP1;CANX;SARAF	GO_Cellular_Component_2021	ODC-M1	ODC
ficolin-1-rich granule membrane (GO:0101003)	1961-02-01	0.0374213	0.0736732	0	0	6.86302	22.5486	RAC1;ATP6V0C	GO_Cellular_Component_2021	ODC-M1	ODC
spindle microtubule (GO:0005876)	1961-02-01	0.0374213	0.0736732	0	0	6.86302	22.5486	CALM1;CALM2	GO_Cellular_Component_2021	ODC-M1	ODC
spherical high-density lipoprotein particle (GO:0034366)	2022-01-08	0.0393135	0.0762077	0	0	28.7056	92.8968	CLU	GO_Cellular_Component_2021	ODC-M1	ODC
azurophil granule (GO:0042582)	3/155	0.0428111	0.0817303	0	0	4.01818	12.6611	PSAP;ATP6V0C;FTL	GO_Cellular_Component_2021	ODC-M1	ODC
membrane raft (GO:0045121)	3/163	0.0484526	0.0880207	0	0	3.81572	11.5508	LDHB;PRNP;FAIM2	GO_Cellular_Component_2021	ODC-M1	ODC
secretory granule membrane (GO:0030667)	4/274	0.0487319	0.0880207	0	0	3.02932	9.15286	PSAP;RAC1;ATP6V0C;VAMP2	GO_Cellular_Component_2021	ODC-M1	ODC
autolysosome (GO:0044754)	2022-01-10	0.0489004	0.0880207	0	0	22.3244	67.3742	FTL	GO_Cellular_Component_2021	ODC-M1	ODC
mitochondrial respiratory chain complex IV (GO:0005751)	2022-01-10	0.0489004	0.0880207	0	0	22.3244	67.3742	COX6A1	GO_Cellular_Component_2021	ODC-M1	ODC
RNA binding (GO:0003723)	39/1406	8.71147e-20	1.14991e-17	0	0	8.66786	380.407	RPL30;ARF1;RPL3;HSP90AB1;RPL32;RPL34;RPL11;PEBP1;SRP14;RPL8;HSP90B1;RPS15;RPS14;RPL7A;RPL18A;RPS19;PRDX1;UBC;RPS3;RPL13;RPL15;RPL18;RPS27A;RPL19;HSPA8;RPL41;HSP90AA1;RPS8;RPS5;RPS3A;EIF1;EEF1A1;DHFR;CANX;FAU;RPL29;RPL28;PPIA;TPT1	GO_Molecular_Function_2021	ODC-M1	ODC
ubiquitin protein ligase binding (GO:0031625)	13/265	7.3753e-10	4.8677e-08	0	0	11.6504	244.982	GABARAPL2;HSPA8;HSP90AA1;HSP90AB1;RPL11;CLU;GABARAP;ACTG1;UBB;UBC;CKB;RPS27A;ATP6V0C	GO_Molecular_Function_2021	ODC-M1	ODC
ubiquitin-like protein ligase binding (GO:0044389)	13/282	1.57285e-09	6.92052e-08	0	0	10.9047	221.043	GABARAPL2;HSPA8;HSP90AA1;HSP90AB1;RPL11;CLU;GABARAP;ACTG1;UBB;UBC;CKB;RPS27A;ATP6V0C	GO_Molecular_Function_2021	ODC-M1	ODC
disordered domain specific binding (GO:0097718)	2022-05-23	8.84901e-08	2.92017e-06	0	0	58.1345	944.126	HSP90AA1;HSP90AB1;CALM1;CALM2;GAPDH	GO_Molecular_Function_2021	ODC-M1	ODC
tau protein binding (GO:0048156)	1940-05-01	1.61784e-06	4.27111e-05	0	0	29.8722	398.328	HSP90AA1;HSP90AB1;MAP1A;CLU;ACTB	GO_Molecular_Function_2021	ODC-M1	ODC
rRNA binding (GO:0019843)	1942-04-01	5.69121e-05	0.00125207	0	0	21.7785	212.863	RPS14;RPS5;RPL11;RPS3	GO_Molecular_Function_2021	ODC-M1	ODC
MHC class II protein complex binding (GO:0023026)	2022-03-17	7.83783e-05	0.00147799	0	0	43.9308	415.32	HSPA8;HSP90AA1;HSP90AB1	GO_Molecular_Function_2021	ODC-M1	ODC
tubulin binding (GO:0015631)	8/307	0.000154113	0.00254286	0	0	5.70045	50.0376	GABARAPL2;PRNP;MAP1B;STMN1;MAP1A;RPS3;GAPDH;GABARAP	GO_Molecular_Function_2021	ODC-M1	ODC
TPR domain binding (GO:0030911)	2022-02-05	0.000245087	0.00335397	0	0	135.354	1125.32	HSP90AA1;HSP90AB1	GO_Molecular_Function_2021	ODC-M1	ODC
mRNA 5'-UTR binding (GO:0048027)	2022-03-25	0.000257515	0.00335397	0	0	27.9447	230.947	RPS14;RPL41;RPS3A	GO_Molecular_Function_2021	ODC-M1	ODC
protein kinase activator activity (GO:0030295)	1963-04-01	0.000279497	0.00335397	0	0	14.012	114.653	RPLP1;CALM1;MT3;CALM2	GO_Molecular_Function_2021	ODC-M1	ODC
calcium ion binding (GO:0005509)	8/348	0.00035929	0.00368403	0	0	5.00256	39.6772	PRNP;CANX;CALM1;CALM2;TUBB4A;TPT1;HSP90B1;ADGRL3	GO_Molecular_Function_2021	ODC-M1	ODC
receptor antagonist activity (GO:0048019)	2022-03-28	0.000362821	0.00368403	0	0	24.5876	194.773	MTRNR2L6;MTRNR2L8;MTRNR2L1	GO_Molecular_Function_2021	ODC-M1	ODC
kinase binding (GO:0019900)	9/461	0.000506214	0.00449973	0	0	4.25537	32.2921	EEF1A1;HSP90AB1;RPS19;RPS3;PEBP1;RAC1;CALM1;CALM2;ACTB	GO_Molecular_Function_2021	ODC-M1	ODC
aspartic-type endopeptidase inhibitor activity (GO:0019828)	2022-02-07	0.000511333	0.00449973	0	0	81.2041	615.404	PRNP;GAPDH	GO_Molecular_Function_2021	ODC-M1	ODC
ubiquitin ligase inhibitor activity (GO:1990948)	2022-02-08	0.000679555	0.00560633	0	0	67.6667	493.566	RPS15;RPL11	GO_Molecular_Function_2021	ODC-M1	ODC
small ribosomal subunit rRNA binding (GO:0070181)	2022-02-09	0.000870867	0.00638636	0	0	57.9971	408.649	RPS14;RPS3	GO_Molecular_Function_2021	ODC-M1	ODC
ubiquitin-protein transferase inhibitor activity (GO:0055105)	2022-02-09	0.000870867	0.00638636	0	0	57.9971	408.649	RPS15;RPL11	GO_Molecular_Function_2021	ODC-M1	ODC
protein kinase binding (GO:0019901)	9/506	0.000980372	0.0067188	0	0	3.86112	26.7482	EEF1A1;HSP90AA1;RPS19;RPS3;PEBP1;RAC1;CALM1;CALM2;ACTB	GO_Molecular_Function_2021	ODC-M1	ODC
adenylate cyclase binding (GO:0008179)	2022-02-10	0.00108504	0.0067188	0	0	50.7449	346.392	CALM1;CALM2	GO_Molecular_Function_2021	ODC-M1	ODC
microtubule binding (GO:0008017)	6/232	0.00109855	0.0067188	0	0	5.55658	37.8612	GABARAPL2;PRNP;MAP1B;MAP1A;RPS3;GAPDH	GO_Molecular_Function_2021	ODC-M1	ODC
metal ion binding (GO:0046872)	9/517	0.00113909	0.0067188	0	0	3.77537	25.5877	PRNP;CANX;CALM1;MT3;CALM2;TUBB4A;TPT1;HSP90B1;ADGRL3	GO_Molecular_Function_2021	ODC-M1	ODC
cadherin binding (GO:0045296)	7/322	0.0011707	0.0067188	0	0	4.67981	31.5894	HSPA8;RPL7A;HSP90AB1;RPL34;PRDX1;RPL15;RPL29	GO_Molecular_Function_2021	ODC-M1	ODC
GABA receptor binding (GO:0050811)	2022-02-11	0.00132184	0.00697932	0	0	45.1043	298.984	GABARAPL2;GABARAP	GO_Molecular_Function_2021	ODC-M1	ODC
calcium channel inhibitor activity (GO:0019855)	2022-02-11	0.00132184	0.00697932	0	0	45.1043	298.984	CALM1;CALM2	GO_Molecular_Function_2021	ODC-M1	ODC
titin binding (GO:0031432)	2022-02-13	0.00186243	0.0091052	0	0	36.8998	231.948	CALM1;CALM2	GO_Molecular_Function_2021	ODC-M1	ODC
protein phosphatase activator activity (GO:0072542)	2022-02-13	0.00186243	0.0091052	0	0	36.8998	231.948	CALM1;CALM2	GO_Molecular_Function_2021	ODC-M1	ODC
mRNA binding (GO:0003729)	6/263	0.00207631	0.0097883	0	0	4.87863	30.1361	DHFR;RPS14;RPL41;RPS5;RPS3;RPS3A	GO_Molecular_Function_2021	ODC-M1	ODC
phosphatase activator activity (GO:0019211)	2022-02-14	0.00216577	0.00985797	0	0	33.8231	207.504	CALM1;CALM2	GO_Molecular_Function_2021	ODC-M1	ODC
cytochrome-c oxidase activity (GO:0004129)	2022-02-15	0.00249083	0.0109597	0	0	31.2198	187.167	COX5B;COX6A1	GO_Molecular_Function_2021	ODC-M1	ODC
DNA polymerase binding (GO:0070182)	2022-02-18	0.00359424	0.0153045	0	0	25.3622	142.749	HSP90AA1;HSP90AB1	GO_Molecular_Function_2021	ODC-M1	ODC
low-density lipoprotein particle receptor binding (GO:0050750)	2022-02-23	0.00584762	0.0241214	0	0	19.3188	99.3316	CLU;HSP90B1	GO_Molecular_Function_2021	ODC-M1	ODC
amyloid-beta binding (GO:0001540)	1980-03-01	0.00754367	0.0301747	0	0	7.96211	38.9112	PRNP;CLU;ITM2B	GO_Molecular_Function_2021	ODC-M1	ODC
purine ribonucleoside triphosphate binding (GO:0035639)	7/460	0.0083181	0.0322938	0	0	3.23124	15.4755	EEF1A1;HSPA8;ARF1;HSP90AA1;HSP90AB1;RAC1;TUBB4A	GO_Molecular_Function_2021	ODC-M1	ODC
lipoprotein particle receptor binding (GO:0070325)	2022-02-28	0.00859621	0.03242	0	0	15.5997	74.1989	CLU;HSP90B1	GO_Molecular_Function_2021	ODC-M1	ODC
kinase activator activity (GO:0019209)	1931-02-01	0.0104725	0.038399	0	0	13.9838	63.7523	RPLP1;MT3	GO_Molecular_Function_2021	ODC-M1	ODC
beta-tubulin binding (GO:0048487)	1932-02-01	0.0111345	0.0397232	0	0	13.517	60.7955	GABARAPL2;GABARAP	GO_Molecular_Function_2021	ODC-M1	ODC
ion channel inhibitor activity (GO:0008200)	1937-02-01	0.0147111	0.0482723	0	0	11.5831	48.8708	CALM1;CALM2	GO_Molecular_Function_2021	ODC-M1	ODC
calcium channel regulator activity (GO:0005246)	1937-02-01	0.0147111	0.0482723	0	0	11.5831	48.8708	CALM1;CALM2	GO_Molecular_Function_2021	ODC-M1	ODC
protein serine/threonine kinase activator activity (GO:0043539)	1937-02-01	0.0147111	0.0482723	0	0	11.5831	48.8708	CALM1;CALM2	GO_Molecular_Function_2021	ODC-M1	ODC
GTP binding (GO:0005525)	4/189	0.0149937	0.0482723	0	0	4.44032	18.6499	EEF1A1;ARF1;RAC1;TUBB4A	GO_Molecular_Function_2021	ODC-M1	ODC
proton transmembrane transporter activity (GO:0015078)	1940-02-01	0.0170632	0.0536271	0	0	10.667	43.4237	COX5B;COX6A1	GO_Molecular_Function_2021	ODC-M1	ODC
active ion transmembrane transporter activity (GO:0022853)	1942-02-01	0.0187141	0.0574478	0	0	10.1327	40.3126	COX5B;COX6A1	GO_Molecular_Function_2021	ODC-M1	ODC
copper ion binding (GO:0005507)	1945-02-01	0.021311	0.0614051	0	0	9.4243	36.2697	PRNP;MT3	GO_Molecular_Function_2021	ODC-M1	ODC
ATP hydrolysis activity (GO:0140603)	1945-02-01	0.021311	0.0614051	0	0	9.4243	36.2697	HSP90AA1;CLU	GO_Molecular_Function_2021	ODC-M1	ODC
protease binding (GO:0002020)	3/118	0.0213987	0.0614051	0	0	5.32093	20.4559	PRNP;PSAP;UBC	GO_Molecular_Function_2021	ODC-M1	ODC
guanyl ribonucleotide binding (GO:0032561)	4/214	0.0225261	0.0628359	0	0	3.90675	14.8186	EEF1A1;ARF1;RAC1;TUBB4A	GO_Molecular_Function_2021	ODC-M1	ODC
creatine kinase activity (GO:0004111)	2022-01-05	0.0247535	0.0628359	0	0	50.2424	185.836	CKB	GO_Molecular_Function_2021	ODC-M1	ODC
L-lactate dehydrogenase activity (GO:0004459)	2022-01-05	0.0247535	0.0628359	0	0	50.2424	185.836	LDHB	GO_Molecular_Function_2021	ODC-M1	ODC
phosphotransferase activity, nitrogenous group as acceptor (GO:0016775)	2022-01-05	0.0247535	0.0628359	0	0	50.2424	185.836	CKB	GO_Molecular_Function_2021	ODC-M1	ODC
cadmium ion binding (GO:0046870)	2022-01-05	0.0247535	0.0628359	0	0	50.2424	185.836	MT3	GO_Molecular_Function_2021	ODC-M1	ODC
ganglioside binding (GO:0035594)	2022-01-05	0.0247535	0.0628359	0	0	50.2424	185.836	PSAP	GO_Molecular_Function_2021	ODC-M1	ODC
lactate dehydrogenase activity (GO:0004457)	2022-01-06	0.029631	0.0711143	0	0	40.1919	141.433	LDHB	GO_Molecular_Function_2021	ODC-M1	ODC
supercoiled DNA binding (GO:0097100)	2022-01-06	0.029631	0.0711143	0	0	40.1919	141.433	RPS3	GO_Molecular_Function_2021	ODC-M1	ODC
C3HC4-type RING finger domain binding (GO:0055131)	2022-01-06	0.029631	0.0711143	0	0	40.1919	141.433	HSPA8	GO_Molecular_Function_2021	ODC-M1	ODC
protein phosphatase regulator activity (GO:0019888)	1957-02-01	0.0330569	0.0771512	0	0	7.36364	25.1065	CALM1;CALM2	GO_Molecular_Function_2021	ODC-M1	ODC
oxidoreduction-driven active transmembrane transporter activity (GO:0015453)	1958-02-01	0.034128	0.0771512	0	0	7.23178	24.4263	COX6A1;COX5B	GO_Molecular_Function_2021	ODC-M1	ODC
ferric iron binding (GO:0008199)	2022-01-07	0.0344842	0.0771512	0	0	33.4916	112.775	FTL	GO_Molecular_Function_2021	ODC-M1	ODC
nitric-oxide synthase binding (GO:0050998)	2022-01-07	0.0344842	0.0771512	0	0	33.4916	112.775	ACTB	GO_Molecular_Function_2021	ODC-M1	ODC
oxidized DNA binding (GO:0032356)	2022-01-08	0.0393135	0.0823712	0	0	28.7056	92.8968	RPS3	GO_Molecular_Function_2021	ODC-M1	ODC
cuprous ion binding (GO:1903136)	2022-01-08	0.0393135	0.0823712	0	0	28.7056	92.8968	PRNP	GO_Molecular_Function_2021	ODC-M1	ODC
DNA N-glycosylase activity (GO:0019104)	2022-01-08	0.0393135	0.0823712	0	0	28.7056	92.8968	RPS3	GO_Molecular_Function_2021	ODC-M1	ODC
G protein-coupled glutamate receptor binding (GO:0035256)	2022-01-08	0.0393135	0.0823712	0	0	28.7056	92.8968	PRNP	GO_Molecular_Function_2021	ODC-M1	ODC
5S rRNA binding (GO:0008097)	2022-01-09	0.0441188	0.0895952	0	0	25.1162	78.3842	RPL11	GO_Molecular_Function_2021	ODC-M1	ODC
phosphatidylethanolamine binding (GO:0008429)	2022-01-09	0.0441188	0.0895952	0	0	25.1162	78.3842	PEBP1	GO_Molecular_Function_2021	ODC-M1	ODC
oxidized purine DNA binding (GO:0032357)	2022-01-10	0.0489004	0.0949243	0	0	22.3244	67.3742	RPS3	GO_Molecular_Function_2021	ODC-M1	ODC
sequence-specific mRNA binding (GO:1990825)	2022-01-10	0.0489004	0.0949243	0	0	22.3244	67.3742	DHFR	GO_Molecular_Function_2021	ODC-M1	ODC
Tat protein binding (GO:0030957)	2022-01-10	0.0489004	0.0949243	0	0	22.3244	67.3742	ACTB	GO_Molecular_Function_2021	ODC-M1	ODC
CPC006 SKMEL28 6H-cot-10b-44.4	7/132	4.46897e-06	0.039135	0	0	11.9075	146.681	PRNP;CALM1;PPIA;GAPDH;PTMA;ITM2B;HSP90B1	LINCS_L1000_Chem_Pert_up	ODC-M1	ODC
CPC013 HA1E 6H-s1071-10.0	1957-05-01	9.62567e-06	0.039135	0	0	20.0891	232.05	PRNP;PEBP1;PTMA;PPIA;HSP90B1	LINCS_L1000_Chem_Pert_up	ODC-M1	ODC
LJP006 HME1 24H-sirolimus-10	7/159	1.51499e-05	0.039135	0	0	9.779	108.523	UBB;WBP2;MAP1B;PSAP;SERINC1;CLU;HSP90B1	LINCS_L1000_Chem_Pert_up	ODC-M1	ODC
LJP005 HCC515 24H-radicicol-3.33	1964-05-01	1.70498e-05	0.039135	0	0	17.6994	194.328	HSPA8;MAP1A;PSAP;CLU;HSP90B1	LINCS_L1000_Chem_Pert_up	ODC-M1	ODC
LJP005 BT20 3H-radicicol-1.11	1965-05-01	1.83979e-05	0.039135	0	0	17.4035	189.755	HSPA8;PRNP;HSP90AA1;MAP1B;HSP90B1	LINCS_L1000_Chem_Pert_up	ODC-M1	ODC
CPC006 HA1E 6H-manumycin a-9.08	7/165	1.92565e-05	0.039135	0	0	9.40479	102.114	ARL6IP1;RPL18;GAPDH;PTMA;ACTB;ITM2B;HSP90B1	LINCS_L1000_Chem_Pert_up	ODC-M1	ODC
CPC012 HCC515 6H-BRD-A20697603-10.0	1967-05-01	2.1342e-05	0.039135	0	0	16.8404	181.116	RPL18;PTMA;GAPDH;VAMP2;HSP90B1	LINCS_L1000_Chem_Pert_up	ODC-M1	ODC
CPC006 SKMEL1 6H-BRD-K15563106-177.6	1969-05-01	2.46401e-05	0.039135	0	0	16.3125	173.094	PRNP;ARL6IP1;PTMA;PPIA;GAPDH	LINCS_L1000_Chem_Pert_up	ODC-M1	ODC
CPC006 NCIH508 6H-ct-200783-10.0	6/122	3.39975e-05	0.039135	0	0	10.8863	112.011	ARL6IP1;RPL18;CLU;ATP6V0C;ACTG1;HSP90B1	LINCS_L1000_Chem_Pert_up	ODC-M1	ODC
CPC013 HA1E 6H-np-006304-10.0	1974-05-01	3.46279e-05	0.039135	0	0	15.1266	155.363	RTN3;PRNP;PPIA;GAPDH;HSP90B1	LINCS_L1000_Chem_Pert_up	ODC-M1	ODC
CPC006 SW620 6H-b675700.cdx-0.04	6/127	4.26144e-05	0.039135	0	0	10.4338	104.999	ARL6IP1;CLU;GAPDH;PTMA;ACTG1;HSP90B1	LINCS_L1000_Chem_Pert_up	ODC-M1	ODC
LJP005 HS578T 24H-geldanamycin-1.11	6/128	4.45311e-05	0.039135	0	0	10.3478	103.677	HSPA8;HSP90AB1;ARL6IP1;CANX;SKP1;HSP90B1	LINCS_L1000_Chem_Pert_up	ODC-M1	ODC
CPC006 SW620 6H-parthenolide-20.0	6/129	4.65162e-05	0.039135	0	0	10.2631	102.382	ARL6IP1;PRDX1;CLU;PTMA;ACTG1;HSP90B1	LINCS_L1000_Chem_Pert_up	ODC-M1	ODC
CPC004 VCAP 6H-geldanamycin-10.0	1980-05-01	5.04682e-05	0.039135	0	0	13.9123	137.65	RPL18;CALM1;GAPDH;ACTB;HSP90B1	LINCS_L1000_Chem_Pert_up	ODC-M1	ODC
LJP005 SKBR3 24H-geldanamycin-0.12	1982-05-01	5.68311e-05	0.039135	0	0	13.5496	132.453	LDHB;HSPA8;RPS5;RPL28;HSP90B1	LINCS_L1000_Chem_Pert_up	ODC-M1	ODC
LJP006 BT20 24H-geldanamycin-10	6/134	5.75329e-05	0.039135	0	0	9.85971	96.2618	HSPA8;HSP90AB1;MAP1A;CANX;CLU;HSP90B1	LINCS_L1000_Chem_Pert_up	ODC-M1	ODC
CPC014 HA1E 6H-hy-10159-10.0	7/197	5.97353e-05	0.039135	0	0	7.80815	75.9388	ARL6IP1;RPL18;GAPDH;PTMA;ITM2B;ACTG1;HSP90B1	LINCS_L1000_Chem_Pert_up	ODC-M1	ODC
CPC006 H1299 6H-b675700.cdx-0.0399999991059	1983-05-01	6.02361e-05	0.039135	0	0	13.3752	129.97	RTN3;RPL18;PTMA;GAPDH;HSP90B1	LINCS_L1000_Chem_Pert_up	ODC-M1	ODC
CPC006 NOMO1 6H-ct-200783-10.0	6/136	6.24841e-05	0.039135	0	0	9.70704	93.9699	RTN3;PRNP;CLU;PPIA;PTMA;HSP90B1	LINCS_L1000_Chem_Pert_up	ODC-M1	ODC
LJP006 HT29 24H-linifanib-10	1984-05-01	6.37965e-05	0.039135	0	0	13.2052	127.56	PRNP;STMN1;PEBP1;CLU;HSP90B1	LINCS_L1000_Chem_Pert_up	ODC-M1	ODC
CPC006 SKLU1 6H-akt inhibitor iv-10.0	1985-05-01	6.7517e-05	0.039135	0	0	13.0395	125.22	RTN3;CALM1;PTMA;GAPDH;HSP90B1	LINCS_L1000_Chem_Pert_up	ODC-M1	ODC
CPC006 SW480 6H-ag 9-10.0	1985-05-01	6.7517e-05	0.039135	0	0	13.0395	125.22	RTN3;PRNP;CLU;PPIA;ACTB	LINCS_L1000_Chem_Pert_up	ODC-M1	ODC
CPC014 HA1E 6H-p0030-10.0	1944-04-01	6.84976e-05	0.039135	0	0	20.6875	198.366	CALM1;GAPDH;ITM2B;HSP90B1	LINCS_L1000_Chem_Pert_up	ODC-M1	ODC
CPC012 SKB 24H-BRD-K86472598-10.0	1986-05-01	7.14026e-05	0.039135	0	0	12.8778	122.947	ARL6IP1;RPL18;CALM1;ITM2B;HSP90B1	LINCS_L1000_Chem_Pert_up	ODC-M1	ODC
CPC006 HT115 6H-BRD-K52075040-44.4	1988-05-01	7.96893e-05	0.039135	0	0	12.5663	118.593	ARL6IP1;CALM1;PTMA;ACTG1;HSP90B1	LINCS_L1000_Chem_Pert_up	ODC-M1	ODC
CPC006 RKO 6H-parthenolide-20.0	1988-05-01	7.96893e-05	0.039135	0	0	12.5663	118.593	RTN3;PRNP;ARL6IP1;PTMA;ITM2B	LINCS_L1000_Chem_Pert_up	ODC-M1	ODC
CPC012 A375 6H-ossk 645683-10.0	1946-04-01	8.17123e-05	0.039135	0	0	19.7004	185.426	PTMA;PPIA;GAPDH;ITM2B	LINCS_L1000_Chem_Pert_up	ODC-M1	ODC
CPC019 A375 6H-BRD-K33045404-10.0	1946-04-01	8.17123e-05	0.039135	0	0	19.7004	185.426	CLU;ATP6V0C;GAPDH;SKP1	LINCS_L1000_Chem_Pert_up	ODC-M1	ODC
LJP006 SKBR3 3H-geldanamycin-0.04	1946-04-01	8.17123e-05	0.039135	0	0	19.7004	185.426	HSPA8;HSP90AA1;HSP90AB1;HSP90B1	LINCS_L1000_Chem_Pert_up	ODC-M1	ODC
CPC014 PC3 6H-BRD-A20697603-10.0	1991-05-01	9.3485e-05	0.039135	0	0	12.1261	112.502	RTN3;RPL18;PTMA;GAPDH;HSP90B1	LINCS_L1000_Chem_Pert_up	ODC-M1	ODC
LJP005 BT20 3H-radicicol-0.04	2022-03-18	9.37129e-05	0.039135	0	0	41	380.286	HSPA8;HSP90AA1;HSP90AB1	LINCS_L1000_Chem_Pert_up	ODC-M1	ODC
LJP006 LNCAP 3H-geldanamycin-0.37	1948-04-01	9.66898e-05	0.039135	0	0	18.803	173.815	HSPA8;HSP90AB1;CLU;HSP90B1	LINCS_L1000_Chem_Pert_up	ODC-M1	ODC
CPC006 NOMO1 6H-curcumin-48.0	1992-05-01	9.84689e-05	0.039135	0	0	11.9861	110.581	RTN3;CLU;PTMA;PPIA;HSP90B1	LINCS_L1000_Chem_Pert_up	ODC-M1	ODC
CPC008 HCC515 6H-ncgc00182361-01-10.0	1992-05-01	9.84689e-05	0.039135	0	0	11.9861	110.581	DHFR;RPL18;PTMA;VAMP2;HSP90B1	LINCS_L1000_Chem_Pert_up	ODC-M1	ODC
LJP005 SKBR3 24H-NVP-AUY922-0.12	1992-05-01	9.84689e-05	0.039135	0	0	11.9861	110.581	LDHB;HSPA8;HSP90AA1;HSP90AB1;HSP90B1	LINCS_L1000_Chem_Pert_up	ODC-M1	ODC
CPC006 LOVO 6H-BRD-K41859756-10.0	1993-05-01	0.000103654	0.039135	0	0	11.8493	108.711	RPL18;CALM1;CLU;ACTG1;HSP90B1	LINCS_L1000_Chem_Pert_up	ODC-M1	ODC
CPC019 A375 6H-BRD-K23282736-10.0	1949-04-01	0.000104882	0.039135	0	0	18.3843	168.449	PRNP;CALM1;ATP6V0C;GAPDH	LINCS_L1000_Chem_Pert_up	ODC-M1	ODC
CPC006 SKMEL1 6H-arachidonyl trifluoro-methyl ketone-80.0	1994-05-01	0.000109047	0.039135	0	0	11.7156	106.89	EEF1A1;ARL6IP1;PTMA;GAPDH;HSP90B1	LINCS_L1000_Chem_Pert_up	ODC-M1	ODC
CPC008 VCAP 6H-ncgc00181381-01-10.0	1950-04-01	0.000113567	0.039135	0	0	17.9837	163.348	RPL18;CALM1;GAPDH;ACTB	LINCS_L1000_Chem_Pert_up	ODC-M1	ODC
CPC008 HEPG2 6H-ncgc00182371-01-10.0	1995-05-01	0.000114653	0.039135	0	0	11.5848	105.116	ARL6IP1;PEA15;CALM1;PTMA;HSP90B1	LINCS_L1000_Chem_Pert_up	ODC-M1	ODC
CPC014 A375 6H-k784-3188-10.0	6/152	0.000115583	0.039135	0	0	8.63626	78.2922	ARL6IP1;PPIA;GAPDH;PTMA;ITM2B;HSP90B1	LINCS_L1000_Chem_Pert_up	ODC-M1	ODC
LJP005 MCF10A 24H-radicicol-10	7/219	0.000115896	0.039135	0	0	6.99006	63.3496	GABARAPL2;RTN3;MAP1B;MAP1A;PSAP;SERINC1;CLU	LINCS_L1000_Chem_Pert_up	ODC-M1	ODC
CPC013 HA1E 6H-np-009169-10.0	1997-05-01	0.000126525	0.039135	0	0	11.3318	101.704	PRNP;PTMA;GAPDH;VAMP2;HSP90B1	LINCS_L1000_Chem_Pert_up	ODC-M1	ODC
LJP005 HS578T 24H-NVP-AUY922-1.11	1997-05-01	0.000126525	0.039135	0	0	11.3318	101.704	LDHB;HSPA8;RPS5;RPL28;HSP90B1	LINCS_L1000_Chem_Pert_up	ODC-M1	ODC
CPC006 HT29 6H-su11652-10.0	6/155	0.000128662	0.039135	0	0	8.46109	75.7972	RTN3;PRDX1;CLU;PPIA;ITM2B;HSP90B1	LINCS_L1000_Chem_Pert_up	ODC-M1	ODC
LJP006 BT20 3H-geldanamycin-0.37	2022-03-20	0.000129975	0.039135	0	0	36.1728	323.681	HSPA8;HSP90AB1;HSP90B1	LINCS_L1000_Chem_Pert_up	ODC-M1	ODC
CPC005 VCAP 24H-geldanamycin-10.0	1952-04-01	0.000132484	0.039135	0	0	17.2326	153.871	RPL18;CALM1;ACTB;HSP90B1	LINCS_L1000_Chem_Pert_up	ODC-M1	ODC
CPC006 SW620 6H-curcumin-48.0	1998-05-01	0.000132803	0.039135	0	0	11.2094	100.062	RTN3;ARL6IP1;STMN1;PTMA;HSP90B1	LINCS_L1000_Chem_Pert_up	ODC-M1	ODC
CPC014 HCC515 6H-BRD-K69852452-10.0	1998-05-01	0.000132803	0.039135	0	0	11.2094	100.062	ARL6IP1;PTMA;GAPDH;ITM2B;HSP90B1	LINCS_L1000_Chem_Pert_up	ODC-M1	ODC
CPC006 SKMEL1 6H-tg101348-11.1	1999-05-01	0.000139318	0.039135	0	0	11.0896	98.4617	RPL18;PPIA;PTMA;GAPDH;ACTB	LINCS_L1000_Chem_Pert_up	ODC-M1	ODC
CPC008 A549 6H-mls-0327420.0002-10.0	1999-05-01	0.000139318	0.039135	0	0	11.0896	98.4617	RTN3;PRNP;PPIA;ATP6V0C;GAPDH	LINCS_L1000_Chem_Pert_up	ODC-M1	ODC
CPC007 PC3 24H-ncgc00188536-01-10.0	6/158	0.000142888	0.039135	0	0	8.29283	73.4202	ARL6IP1;RPL18;GAPDH;PTMA;ITM2B;HSP90B1	LINCS_L1000_Chem_Pert_up	ODC-M1	ODC
CPC008 A375 24H-BRD-K01896723-10.0	6/159	0.000147897	0.039135	0	0	8.23821	72.6528	RTN3;PRNP;PPIA;GAPDH;PTMA;ITM2B	LINCS_L1000_Chem_Pert_up	ODC-M1	ODC
CPC006 SNUC4 6H-chemistry 2804-10.0	6/160	0.000153044	0.039135	0	0	8.18431	71.8973	RPL18;GAPDH;PTMA;ACTB;ACTG1;HSP90B1	LINCS_L1000_Chem_Pert_up	ODC-M1	ODC
LJP005 HS578T 24H-NVP-AUY922-10	5/101	0.000153078	0.039135	0	0	10.8575	95.378	HSPA8;MAP1A;CLU;RPL28;HSP90B1	LINCS_L1000_Chem_Pert_up	ODC-M1	ODC
CPC006 SKM1 6H-piplartine-10.0	5/102	0.000160336	0.039135	0	0	10.745	93.8922	PRNP;PPIA;GAPDH;ITM2B;HSP90B1	LINCS_L1000_Chem_Pert_up	ODC-M1	ODC
CPC012 A549 6H-t5212475-10.0	5/102	0.000160336	0.039135	0	0	10.745	93.8922	PRNP;ARL6IP1;PEBP1;PTMA;ITM2B	LINCS_L1000_Chem_Pert_up	ODC-M1	ODC
CPC019 A549 24H-BRD-K86027709-10.0	5/102	0.000160336	0.039135	0	0	10.745	93.8922	RTN3;STMN1;PEA15;RPL18;CLU	LINCS_L1000_Chem_Pert_up	ODC-M1	ODC
CPC006 SW620 6H-auranofin-10.0	1955-04-01	0.000164998	0.039135	0	0	16.2165	141.239	ARL6IP1;PTMA;ITM2B;HSP90B1	LINCS_L1000_Chem_Pert_up	ODC-M1	ODC
CPC014 HEPG2 6H-s1019-10.0	1955-04-01	0.000164998	0.039135	0	0	16.2165	141.239	RTN3;CALM1;GAPDH;HSP90B1	LINCS_L1000_Chem_Pert_up	ODC-M1	ODC
CPC019 A375 6H-BRD-K71303366-10.0	1955-04-01	0.000164998	0.039135	0	0	16.2165	141.239	CANX;CALM1;ATP6V0C;SKP1	LINCS_L1000_Chem_Pert_up	ODC-M1	ODC
CPC006 SNUC4 6H-mln2238-10.0	5/103	0.000167854	0.039135	0	0	10.6348	92.4421	CALM1;PTMA;VAMP2;ACTG1;HSP90B1	LINCS_L1000_Chem_Pert_up	ODC-M1	ODC
CPC006 SW480 6H-BRD-K25737009-40.0	5/103	0.000167854	0.039135	0	0	10.6348	92.4421	RTN3;ARL6IP1;CLU;PTMA;HSP90B1	LINCS_L1000_Chem_Pert_up	ODC-M1	ODC
CPC017 A549 6H-diclofenac sodium-10.0	5/103	0.000167854	0.039135	0	0	10.6348	92.4421	RTN3;PEBP1;CLU;PPIA;PTMA	LINCS_L1000_Chem_Pert_up	ODC-M1	ODC
LJP008 MCF7 24H-tanespimycin-10	6/163	0.000169343	0.039135	0	0	8.0267	69.7005	RTN3;HSPA8;TSC22D1;PSAP;CANX;HSP90B1	LINCS_L1000_Chem_Pert_up	ODC-M1	ODC
LJP005 BT20 3H-radicicol-0.12	2022-03-22	0.00017431	0.039135	0	0	32.3619	280.082	HSPA8;HSP90AA1;HSP90AB1	LINCS_L1000_Chem_Pert_up	ODC-M1	ODC
LJP005 SKBR3 3H-geldanamycin-0.37	1956-04-01	0.000177012	0.039135	0	0	15.9038	137.398	HSPA8;HSP90AA1;HSP90AB1;HSP90B1	LINCS_L1000_Chem_Pert_up	ODC-M1	ODC
CPC006 SKMEL1 6H-BRD-K52075040-44.4	1957-04-01	0.000189645	0.039135	0	0	15.603	133.723	RPL18;PTMA;GAPDH;HSP90B1	LINCS_L1000_Chem_Pert_up	ODC-M1	ODC
CPC012 A549 6H-mwp00339-10.0	1957-04-01	0.000189645	0.039135	0	0	15.603	133.723	PRNP;PTMA;PPIA;GAPDH	LINCS_L1000_Chem_Pert_up	ODC-M1	ODC
CPC009 MCF7 24H-BRD-K38625260-10.0	5/106	0.000192032	0.039135	0	0	10.3174	88.2943	CKB;CALM1;RPL18;CLU;ACTB	LINCS_L1000_Chem_Pert_up	ODC-M1	ODC
CPC019 A549 24H-BRD-K98824517-10.0	5/106	0.000192032	0.039135	0	0	10.3174	88.2943	RTN3;PRNP;PPIA;GAPDH;PTMA	LINCS_L1000_Chem_Pert_up	ODC-M1	ODC
CPC012 VCAP 24H-wortmannin-10.0	2022-03-23	0.00019973	0.039135	0	0	30.7423	261.879	ATP6V0C;CALM2;ACTB	LINCS_L1000_Chem_Pert_up	ODC-M1	ODC
CPC014 A549 24H-BRD-K91701654-10.0	5/107	0.000200654	0.039135	0	0	10.2157	86.9756	PRNP;PPIA;ITM2B;VAMP2;HSP90B1	LINCS_L1000_Chem_Pert_up	ODC-M1	ODC
CPC014 ASC 24H-s1142-10.0	5/107	0.000200654	0.039135	0	0	10.2157	86.9756	RPL18;PPIA;GAPDH;PTMA;HSP90B1	LINCS_L1000_Chem_Pert_up	ODC-M1	ODC
CPC006 HT29 24H-sirolimus-10.0	1958-04-01	0.000202915	0.039135	0	0	15.3133	130.204	RTN3;PRNP;CLU;PPIA	LINCS_L1000_Chem_Pert_up	ODC-M1	ODC
CPC018 SKB 24H-BRD-A40431293-10.0	1958-04-01	0.000202915	0.039135	0	0	15.3133	130.204	RTN3;PTMA;ACTG1;HSP90B1	LINCS_L1000_Chem_Pert_up	ODC-M1	ODC
LJP005 HCC515 24H-withaferin-a-10	6/169	0.00020605	0.039135	0	0	7.72889	65.5981	HSPA8;HSP90AB1;MAP1B;PSAP;PEA15;SERINC1	LINCS_L1000_Chem_Pert_up	ODC-M1	ODC
CPC001 HCC515 24H-zaprinast-10.0	5/108	0.000209568	0.039135	0	0	10.116	85.6871	RTN3;RPL28;PPIA;PTMA;ACTG1	LINCS_L1000_Chem_Pert_up	ODC-M1	ODC
CPC003 HA1E 24H-fenretinide-10.0	5/108	0.000209568	0.039135	0	0	10.116	85.6871	PRNP;PPIA;GAPDH;PTMA;HSP90B1	LINCS_L1000_Chem_Pert_up	ODC-M1	ODC
CPC005 A375 6H-ki 8751-10.0	5/108	0.000209568	0.039135	0	0	10.116	85.6871	ARL6IP1;RPL18;CLU;ITM2B;HSP90B1	LINCS_L1000_Chem_Pert_up	ODC-M1	ODC
CPC006 JHUEM2 6H-BRD-K52075040-44.4	5/108	0.000209568	0.039135	0	0	10.116	85.6871	ARL6IP1;PEBP1;RPL18;PTMA;HSP90B1	LINCS_L1000_Chem_Pert_up	ODC-M1	ODC
CPC006 SKM1 6H-qs 11-10.0	5/108	0.000209568	0.039135	0	0	10.116	85.6871	ARL6IP1;CLU;PPIA;GAPDH;ITM2B	LINCS_L1000_Chem_Pert_up	ODC-M1	ODC
LJP005 HA1E 24H-NVP-AUY922-1.11	5/108	0.000209568	0.039135	0	0	10.116	85.6871	HSPA8;ARL6IP1;CANX;SERINC1;HSP90B1	LINCS_L1000_Chem_Pert_up	ODC-M1	ODC
CPC006 LOVO 6H-BRD-K60219430-10.0	1959-04-01	0.000216843	0.039135	0	0	15.0341	126.833	RTN3;PEA15;PPIA;GAPDH	LINCS_L1000_Chem_Pert_up	ODC-M1	ODC
CPC006 SNGM 6H-BRD-K25737009-40.0	1959-04-01	0.000216843	0.039135	0	0	15.0341	126.833	RTN3;PTMA;ACTG1;HSP90B1	LINCS_L1000_Chem_Pert_up	ODC-M1	ODC
CPC006 SW948 6H-temsirolimus [ci779]-10.0	1959-04-01	0.000216843	0.039135	0	0	15.0341	126.833	RTN3;PRNP;PEBP1;PPIA	LINCS_L1000_Chem_Pert_up	ODC-M1	ODC
CPC012 A549 6H-BRD-A43155244-10.0	1959-04-01	0.000216843	0.039135	0	0	15.0341	126.833	PRNP;RPL18;ACTB;HSP90B1	LINCS_L1000_Chem_Pert_up	ODC-M1	ODC
CPC015 PHH 24H-psb 06126-10.0	1959-04-01	0.000216843	0.039135	0	0	15.0341	126.833	PRNP;PEBP1;ATP6V0C;GAPDH	LINCS_L1000_Chem_Pert_up	ODC-M1	ODC
CPC014 HCC515 6H-b4313-10.0	5/109	0.000218781	0.039135	0	0	10.0182	84.4279	ARL6IP1;RPL18;PTMA;VAMP2;HSP90B1	LINCS_L1000_Chem_Pert_up	ODC-M1	ODC
CPC015 A549 24H-mitomycin c-10.0	5/109	0.000218781	0.039135	0	0	10.0182	84.4279	RTN3;PRNP;PEA15;PTMA;ITM2B	LINCS_L1000_Chem_Pert_up	ODC-M1	ODC
LJP006 SKBR3 3H-radicicol-0.37	2022-03-24	0.000227436	0.0396237	0	0	29.2769	245.593	HSPA8;HSP90AB1;CLU	LINCS_L1000_Chem_Pert_up	ODC-M1	ODC
CPC006 WSUDLCL2 6H-(-)-gallocatechin gallate-88.8	5/110	0.000228299	0.0396237	0	0	9.92231	83.1971	RTN3;PRNP;PPIA;ATP6V0C;PTMA	LINCS_L1000_Chem_Pert_up	ODC-M1	ODC
CPC006 SW620 6H-BRD-K92301463-10.0	1960-04-01	0.000231445	0.0396237	0	0	14.7649	123.599	PRNP;PPIA;ACTG1;HSP90B1	LINCS_L1000_Chem_Pert_up	ODC-M1	ODC
CPC014 HCC515 6H-BRD-A52193669-10.0	1960-04-01	0.000231445	0.0396237	0	0	14.7649	123.599	ARL6IP1;PTMA;ACTB;HSP90B1	LINCS_L1000_Chem_Pert_up	ODC-M1	ODC
CPC006 THP1 6H-manumycin a-9.08	6/173	0.000233819	0.0396237	0	0	7.54223	63.0604	PRNP;CLU;PPIA;PTMA;ACTG1;HSP90B1	LINCS_L1000_Chem_Pert_up	ODC-M1	ODC
CPC006 AGS 6H-cot-10b-44.4	5/111	0.000238129	0.0399337	0	0	9.8282	81.9937	RTN3;CLU;ATP6V0C;PTMA;ACTG1	LINCS_L1000_Chem_Pert_up	ODC-M1	ODC
CPC006 A673 6H-carbamazepine-96.0	1961-04-01	0.000246742	0.0409516	0	0	14.5051	120.496	CALM1;PTMA;ATP6V0C;ACTG1	LINCS_L1000_Chem_Pert_up	ODC-M1	ODC
CPC004 PC3 24H-piplartine-10.0	5/117	0.000304044	0.0494425	0	0	9.29887	75.3054	ARL6IP1;RPL18;PTMA;ITM2B;HSP90B1	LINCS_L1000_Chem_Pert_up	ODC-M1	ODC
CPC017 A549 6H-mg-132-10.0	5/117	0.000304044	0.0494425	0	0	9.29887	75.3054	PRNP;RPL18;CLU;PTMA;HSP90B1	LINCS_L1000_Chem_Pert_up	ODC-M1	ODC
CPC006 NCIH2073 6H-temsirolimus [ci779]-10.0	1965-04-01	0.000315263	0.0507541	0	0	13.5512	109.251	PTMA;ACTB;VAMP2;ITM2B	LINCS_L1000_Chem_Pert_up	ODC-M1	ODC
LJP005 SKBR3 3H-NVP-AUY922-0.04	2022-03-27	0.000325124	0.0513959	0	0	25.6134	205.709	HSPA8;HSP90AA1;HSP90B1	LINCS_L1000_Chem_Pert_up	ODC-M1	ODC
CPC006 RKO 6H-prostaglandin a1-1.0	5/119	0.000328827	0.0513959	0	0	9.13481	73.261	RTN3;PRNP;PEBP1;RPL18;PPIA	LINCS_L1000_Chem_Pert_up	ODC-M1	ODC
CPC016 A549 6H-pd 160170-10.0	5/119	0.000328827	0.0513959	0	0	9.13481	73.261	RTN3;PSAP;PPIA;ATP6V0C;PTMA	LINCS_L1000_Chem_Pert_up	ODC-M1	ODC
CPC006 RKO 6H-niclosamide-10.0	5/120	0.000341777	0.0519082	0	0	9.05492	72.2705	RTN3;PRNP;RPL18;PPIA;GAPDH	LINCS_L1000_Chem_Pert_up	ODC-M1	ODC
CPC013 HA1E 6H-BRD-K69852452-10.0	5/120	0.000341777	0.0519082	0	0	9.05492	72.2705	RTN3;PRNP;GAPDH;PTMA;HSP90B1	LINCS_L1000_Chem_Pert_up	ODC-M1	ODC
CPC019 VCAP 6H-geldanamycin-10.0	5/120	0.000341777	0.0519082	0	0	9.05492	72.2705	CALM1;RPL18;GAPDH;ACTB;HSP90B1	LINCS_L1000_Chem_Pert_up	ODC-M1	ODC
CPC010 HCC515 6H-BRD-K05331696-10.0	1967-04-01	0.000354195	0.0529344	0	0	13.1197	104.245	ARL6IP1;RPL18;ATP6V0C;HSP90B1	LINCS_L1000_Chem_Pert_up	ODC-M1	ODC
CPC014 A549 6H-BRD-K69852452-10.0	5/121	0.00035511	0.0529344	0	0	8.97641	71.3003	ARL6IP1;GAPDH;PTMA;ACTG1;HSP90B1	LINCS_L1000_Chem_Pert_up	ODC-M1	ODC
CPC006 NOMO1 6H-16-hydroxytriptolide-0.08	5/122	0.000368833	0.0539803	0	0	8.89924	70.3499	RTN3;CKB;CLU;PPIA;PTMA	LINCS_L1000_Chem_Pert_up	ODC-M1	ODC
CPC006 NOMO1 6H-BRD-K81473043-0.35	5/122	0.000368833	0.0539803	0	0	8.89924	70.3499	PRNP;CALM1;PPIA;PTMA;HSP90B1	LINCS_L1000_Chem_Pert_up	ODC-M1	ODC
CPC006 HEPG2 6H-BRD-K41859756-10.0	1968-04-01	0.000374898	0.0543738	0	0	12.9141	101.877	PEA15;RPL18;PTMA;HSP90B1	LINCS_L1000_Chem_Pert_up	ODC-M1	ODC
CPC020 VCAP 24H-geldanamycin-10.0	1969-04-01	0.000396453	0.0550123	0	0	12.7147	99.594	RPL18;CALM1;PTMA;HSP90B1	LINCS_L1000_Chem_Pert_up	ODC-M1	ODC
CPC014 HA1E 6H-15-delta prostaglandin j2-10.0	5/124	0.000397478	0.0550123	0	0	8.74878	68.5062	RPL18;GAPDH;PTMA;ACTG1;HSP90B1	LINCS_L1000_Chem_Pert_up	ODC-M1	ODC
CPC020 MCF7 24H-geldanamycin-10.0	5/124	0.000397478	0.0550123	0	0	8.74878	68.5062	CALM1;RPL18;CLU;CALM2;ACTB	LINCS_L1000_Chem_Pert_up	ODC-M1	ODC
LJP006 A549 24H-afatinib-10	5/124	0.000397478	0.0550123	0	0	8.74878	68.5062	PRNP;HSP90AB1;TSC22D1;WBP2;PSAP	LINCS_L1000_Chem_Pert_up	ODC-M1	ODC
CPC008 A375 6H-kuc104218 kuc104218n-10.0	2022-03-29	0.000403221	0.0550123	0	0	23.6408	184.777	PEA15;CLU;PPIA	LINCS_L1000_Chem_Pert_up	ODC-M1	ODC
CPC014 NPC 24H-s1039-10.0	2022-03-29	0.000403221	0.0550123	0	0	23.6408	184.777	CALM1;PTMA;GAPDH	LINCS_L1000_Chem_Pert_up	ODC-M1	ODC
LJP005 MDAMB231 3H-radicicol-3.33	2022-03-29	0.000403221	0.0550123	0	0	23.6408	184.777	HSPA8;HSP90AA1;HSP90AB1	LINCS_L1000_Chem_Pert_up	ODC-M1	ODC
CPC006 NOMO1 6H-piplartine-10.0	5/125	0.000412416	0.0552748	0	0	8.67544	67.6118	RTN3;ARL6IP1;PPIA;PTMA;HSP90B1	LINCS_L1000_Chem_Pert_up	ODC-M1	ODC
CPC018 PHH 24H-cymarin-10.0	5/125	0.000412416	0.0552748	0	0	8.67544	67.6118	COX6A1;RPL18;GAPDH;ATP6V0C;PTMA	LINCS_L1000_Chem_Pert_up	ODC-M1	ODC
CPC010 HA1E 6H-BRD-U86222656-10.0	1970-04-01	0.000418878	0.0552748	0	0	12.5215	97.3911	ARL6IP1;RPL28;GAPDH;HSP90B1	LINCS_L1000_Chem_Pert_up	ODC-M1	ODC
CPC018 ASC 24H-puromycin hydrochloride-10.0	1970-04-01	0.000418878	0.0552748	0	0	12.5215	97.3911	DHFR;PRNP;PTMA;HSP90B1	LINCS_L1000_Chem_Pert_up	ODC-M1	ODC
CPC006 SW620 6H-elesclomol-10.0	5/126	0.000427773	0.0557879	0	0	8.60331	66.7351	CALM1;GAPDH;PTMA;ACTG1;HSP90B1	LINCS_L1000_Chem_Pert_up	ODC-M1	ODC
CPC006 SW948 6H-ag 9-10.0	1971-04-01	0.000442195	0.0557879	0	0	12.334	95.2645	RTN3;PRNP;CLU;PPIA	LINCS_L1000_Chem_Pert_up	ODC-M1	ODC
CPC012 HT29 6H-BRD-K03736784-10.0	1971-04-01	0.000442195	0.0557879	0	0	12.334	95.2645	CLU;PTMA;PPIA;HSP90B1	LINCS_L1000_Chem_Pert_up	ODC-M1	ODC
CPC014 A549 24H-hy-11067-10.0	1971-04-01	0.000442195	0.0557879	0	0	12.334	95.2645	RTN3;PRNP;PPIA;GAPDH	LINCS_L1000_Chem_Pert_up	ODC-M1	ODC
CPC002 HA1E 24H-riluzole hydrochloride-10.0	5/127	0.000443558	0.0557879	0	0	8.53236	65.8756	RTN3;PRNP;PPIA;GAPDH;PTMA	LINCS_L1000_Chem_Pert_up	ODC-M1	ODC
CPC018 A549 6H-BRD-A40431293-10.0	5/127	0.000443558	0.0557879	0	0	8.53236	65.8756	RTN3;RPL18;PTMA;ACTG1;HSP90B1	LINCS_L1000_Chem_Pert_up	ODC-M1	ODC
CPC007 VCAP 6H-ncgc00188536-01-10.0	6/196	0.000455682	0.0566636	0	0	6.6215	50.9439	PPIA;PTMA;ITM2B;VAMP2;SKP1;HSP90B1	LINCS_L1000_Chem_Pert_up	ODC-M1	ODC
CPC006 SW620 6H-lonidamine-177.6	5/128	0.000459779	0.0566636	0	0	8.46256	65.0328	RTN3;PRNP;PPIA;PTMA;ACTG1	LINCS_L1000_Chem_Pert_up	ODC-M1	ODC
CPC010 HCC515 6H-BRD-K06765193-10.0	1972-04-01	0.000466424	0.0566636	0	0	12.152	93.2106	ARL6IP1;PTMA;GAPDH;HSP90B1	LINCS_L1000_Chem_Pert_up	ODC-M1	ODC
CPC017 SKB 24H-BRD-A95445494-10.0	1972-04-01	0.000466424	0.0566636	0	0	12.152	93.2106	PEA15;RPL18;PPIA;HSP90B1	LINCS_L1000_Chem_Pert_up	ODC-M1	ODC
CPC004 HA1E 6H-digitoxin-10.0	6/197	0.00046812	0.0566636	0	0	6.5865	50.4973	PRNP;RPL28;GAPDH;PTMA;ITM2B;ACTG1	LINCS_L1000_Chem_Pert_up	ODC-M1	ODC
CPC010 HCC515 6H-mw-ras12-10.0	1973-04-01	0.000491584	0.0581962	0	0	11.9752	91.2259	ARL6IP1;PTMA;PPIA;HSP90B1	LINCS_L1000_Chem_Pert_up	ODC-M1	ODC
CPC016 ASC 24H-pi 828-10.0	1973-04-01	0.000491584	0.0581962	0	0	11.9752	91.2259	PRNP;PTMA;PPIA;GAPDH	LINCS_L1000_Chem_Pert_up	ODC-M1	ODC
LJP005 BT20 3H-geldanamycin-0.04	2022-03-31	0.000492444	0.0581962	0	0	21.9499	167.174	HSPA8;HSP90AA1;HSP90AB1	LINCS_L1000_Chem_Pert_up	ODC-M1	ODC
CPC005 HA1E 6H-ki 8751-10.0	5/131	0.000511132	0.0581962	0	0	8.25982	62.6002	GAPDH;PTMA;ACTB;ITM2B;HSP90B1	LINCS_L1000_Chem_Pert_up	ODC-M1	ODC
CPC006 A673 6H-ct-200783-10.0	5/131	0.000511132	0.0581962	0	0	8.25982	62.6002	ARL6IP1;GAPDH;ATP6V0C;ACTB;HSP90B1	LINCS_L1000_Chem_Pert_up	ODC-M1	ODC
CPC006 A673 6H-BRD-K17140735-11.1	5/131	0.000511132	0.0581962	0	0	8.25982	62.6002	ARL6IP1;ATP6V0C;ACTB;ITM2B;HSP90B1	LINCS_L1000_Chem_Pert_up	ODC-M1	ODC
CPC012 MCF7 24H-BRD-K85123403-10.0	5/131	0.000511132	0.0581962	0	0	8.25982	62.6002	RTN3;CALM1;CLU;PPIA;GAPDH	LINCS_L1000_Chem_Pert_up	ODC-M1	ODC
CPC013 HA1E 6H-BRD-K41925105-10.0	5/131	0.000511132	0.0581962	0	0	8.25982	62.6002	RTN3;PRNP;RPL18;PTMA;HSP90B1	LINCS_L1000_Chem_Pert_up	ODC-M1	ODC
CPC013 PC3 6H-BRD-K80346834-10.0	1974-04-01	0.000517696	0.0581962	0	0	11.8036	89.3073	PTMA;GAPDH;ITM2B;HSP90B1	LINCS_L1000_Chem_Pert_up	ODC-M1	ODC
CPC017 SKB 24H-er 27319 maleate-10.0	1974-04-01	0.000517696	0.0581962	0	0	11.8036	89.3073	PRNP;PEA15;PTMA;PPIA	LINCS_L1000_Chem_Pert_up	ODC-M1	ODC
CPC006 VCAP 6H-BRD-K41859756-10.0	6/201	0.000520545	0.0581962	0	0	6.45008	48.7667	DHFR;RTN3;RPL18;CLU;PTMA;HSP90B1	LINCS_L1000_Chem_Pert_up	ODC-M1	ODC
CPC002 HA1E 24H-palda-10.0	5/132	0.000529172	0.0583922	0	0	8.19436	61.8199	RTN3;PRNP;GAPDH;PTMA;HSP90B1	LINCS_L1000_Chem_Pert_up	ODC-M1	ODC
LJP006 SKBR3 3H-AZD-8055-0.12	1932-03-01	0.000541421	0.0583922	0	0	21.192	159.391	TSC22D1;CLU;HSP90B1	LINCS_L1000_Chem_Pert_up	ODC-M1	ODC
CPC006 A673 6H-6-diazo-5-oxo-l-norleucine-40.0	1975-04-01	0.00054478	0.0583922	0	0	11.6367	87.4516	PTMA;ATP6V0C;GAPDH;ACTB	LINCS_L1000_Chem_Pert_up	ODC-M1	ODC
CPC014 HCC515 6H-ei-215-10.0	1975-04-01	0.00054478	0.0583922	0	0	11.6367	87.4516	ARL6IP1;CALM1;ATP6V0C;ACTB	LINCS_L1000_Chem_Pert_up	ODC-M1	ODC
LJP005 HS578T 24H-NVP-AUY922-0.12	1975-04-01	0.00054478	0.0583922	0	0	11.6367	87.4516	HSPA8;HSP90AB1;MAP1A;CLU	LINCS_L1000_Chem_Pert_up	ODC-M1	ODC
CPC006 HT29 24H-BRD-K73261812-10.0	5/133	0.000547688	0.0583922	0	0	8.12993	61.0542	RTN3;PRNP;PPIA;ATP6V0C;ACTG1	LINCS_L1000_Chem_Pert_up	ODC-M1	ODC
CPC010 A375 6H-mw-ras12-10.0	5/133	0.000547688	0.0583922	0	0	8.12993	61.0542	PRNP;GAPDH;PTMA;ITM2B;HSP90B1	LINCS_L1000_Chem_Pert_up	ODC-M1	ODC
CPC002 HA1E 6H-brl 54443-10.0	5/134	0.000566686	0.0591181	0	0	8.0665	60.3028	PEA15;RPL18;ATP6V0C;PTMA;HSP90B1	LINCS_L1000_Chem_Pert_up	ODC-M1	ODC
CPC006 HA1E 6H-parthenolide-20.0	5/134	0.000566686	0.0591181	0	0	8.0665	60.3028	PRNP;GAPDH;PTMA;ITM2B;HSP90B1	LINCS_L1000_Chem_Pert_up	ODC-M1	ODC
LJP008 HCC515 24H-vorinostat-10	5/134	0.000566686	0.0591181	0	0	8.0665	60.3028	GABARAPL2;TSC22D1;PSAP;CALM1;ATP6V0C	LINCS_L1000_Chem_Pert_up	ODC-M1	ODC
CPC006 A549 24H-curcumin-48.0	1976-04-01	0.000572857	0.0591181	0	0	11.4745	85.656	PTMA;PPIA;GAPDH;HSP90B1	LINCS_L1000_Chem_Pert_up	ODC-M1	ODC
CPC006 HCC15 6H-16-hydroxytriptolide-0.08	1976-04-01	0.000572857	0.0591181	0	0	11.4745	85.656	PTMA;PPIA;GAPDH;EIF1	LINCS_L1000_Chem_Pert_up	ODC-M1	ODC
CPC006 LOVO 6H-ct-200783-10.0	5/135	0.000586176	0.0598689	0	0	8.00405	59.5653	PRDX1;RPL18;GAPDH;ATP6V0C;HSP90B1	LINCS_L1000_Chem_Pert_up	ODC-M1	ODC
LJP008 HEPG2 24H-(+)-JQ1-0.37	1933-03-01	0.00059341	0.0598689	0	0	20.4845	152.192	LDHB;CALM1;CLU	LINCS_L1000_Chem_Pert_up	ODC-M1	ODC
CPC006 SW948 6H-nicardipine hydrochloride-10.0	1977-04-01	0.000601946	0.0598689	0	0	11.3168	83.9178	PRNP;PEBP1;PPIA;ATP6V0C	LINCS_L1000_Chem_Pert_up	ODC-M1	ODC
CPC009 A549 24H-BRD-K86086851-10.0	1977-04-01	0.000601946	0.0598689	0	0	11.3168	83.9178	COX6A1;CLU;PTMA;ITM2B	LINCS_L1000_Chem_Pert_up	ODC-M1	ODC
CPC014 HCC515 6H-stk249718-10.0	1977-04-01	0.000601946	0.0598689	0	0	11.3168	83.9178	ARL6IP1;ATP6V0C;GAPDH;HSP90B1	LINCS_L1000_Chem_Pert_up	ODC-M1	ODC
CPC006 AGS 6H-curcubitacin i-10.0	5/136	0.000606164	0.0598689	0	0	7.94255	58.8413	RTN3;PPIA;PTMA;ACTG1;HSP90B1	LINCS_L1000_Chem_Pert_up	ODC-M1	ODC
CPC012 PC3 24H-BRD-A20697603-10.0	5/136	0.000606164	0.0598689	0	0	7.94255	58.8413	RTN3;PRDX1;GAPDH;PTMA;HSP90B1	LINCS_L1000_Chem_Pert_up	ODC-M1	ODC
CPC013 MCF7 6H-s1022-10.0	1978-04-01	0.000632069	0.0617203	0	0	11.1633	82.2345	PTMA;ATP6V0C;ACTB;ACTG1	LINCS_L1000_Chem_Pert_up	ODC-M1	ODC
CPC006 AGS 6H-akt inhibitor iv-10.0	5/138	0.00064767	0.0617203	0	0	7.82232	57.4325	CLU;GAPDH;ACTB;ITM2B;HSP90B1	LINCS_L1000_Chem_Pert_up	ODC-M1	ODC
CPC009 MCF7 24H-BRD-K19724398-10.0	5/138	0.00064767	0.0617203	0	0	7.82232	57.4325	CALM1;CLU;GAPDH;PTMA;ACTB	LINCS_L1000_Chem_Pert_up	ODC-M1	ODC
LJP005 HS578T 3H-NVP-AUY922-0.12	1934-03-01	0.000648484	0.0617203	0	0	19.8227	145.516	HSPA8;HSP90AA1;HSP90AB1	LINCS_L1000_Chem_Pert_up	ODC-M1	ODC
LJP005 SKBR3 3H-geldanamycin-0.12	1934-03-01	0.000648484	0.0617203	0	0	19.8227	145.516	HSPA8;HSP90AB1;HSP90B1	LINCS_L1000_Chem_Pert_up	ODC-M1	ODC
CPC006 DV90 6H-BRD-K41859756-10.0	1979-04-01	0.000663247	0.0617203	0	0	11.0139	80.6036	DHFR;PPIA;ACTB;HSP90B1	LINCS_L1000_Chem_Pert_up	ODC-M1	ODC
CPC006 H1299 6H-rilmenidine hemifumarate-10.0	1979-04-01	0.000663247	0.0617203	0	0	11.0139	80.6036	CLU;PTMA;PPIA;GAPDH	LINCS_L1000_Chem_Pert_up	ODC-M1	ODC
CPC008 HCC515 6H-tl hras24 brd-k93060291-10.0	1979-04-01	0.000663247	0.0617203	0	0	11.0139	80.6036	ARL6IP1;RPL18;GAPDH;HSP90B1	LINCS_L1000_Chem_Pert_up	ODC-M1	ODC
CPC014 HA1E 6H-BRD-K04923131-10.0	1979-04-01	0.000663247	0.0617203	0	0	11.0139	80.6036	RTN3;PTMA;PPIA;ITM2B	LINCS_L1000_Chem_Pert_up	ODC-M1	ODC
CPC018 A549 24H-forskolin-10.0	1979-04-01	0.000663247	0.0617203	0	0	11.0139	80.6036	RTN3;PRNP;PPIA;GAPDH	LINCS_L1000_Chem_Pert_up	ODC-M1	ODC
CPC012 A549 6H-BRD-K56653679-10.0	5/140	0.000691272	0.0639585	0	0	7.70565	56.0739	ARL6IP1;RPL18;GAPDH;PTMA;HSP90B1	LINCS_L1000_Chem_Pert_up	ODC-M1	ODC
CPC019 A549 24H-cvf-csc-7 brd-a32595718-10.0	1980-04-01	0.000695498	0.0639819	0	0	10.8684	79.023	PTMA;PPIA;ATP6V0C;ACTG1	LINCS_L1000_Chem_Pert_up	ODC-M1	ODC
CPC007 VCAP 6H-ag14361-10.0	1935-03-01	0.000706716	0.0642792	0	0	19.2023	139.311	RTN3;PTMA;GAPDH	LINCS_L1000_Chem_Pert_up	ODC-M1	ODC
LJP005 MDAMB231 3H-radicicol-0.12	1935-03-01	0.000706716	0.0642792	0	0	19.2023	139.311	HSPA8;HSP90AA1;HSP90AB1	LINCS_L1000_Chem_Pert_up	ODC-M1	ODC
CPC014 A549 24H-t5323840-10.0	1981-04-01	0.000728845	0.0659195	0	0	10.7267	77.4904	RTN3;PRNP;PTMA;PPIA	LINCS_L1000_Chem_Pert_up	ODC-M1	ODC
CPC006 NCIH1694 6H-BRD-K92317137-10.0	5/142	0.000737035	0.0662878	0	0	7.59239	54.763	ARL6IP1;ITM2B;VAMP2;ACTG1;HSP90B1	LINCS_L1000_Chem_Pert_up	ODC-M1	ODC
CPC008 VCAP 6H-geldanamycin-10.0	5/143	0.000760748	0.0672927	0	0	7.53699	54.1247	CALM1;RPL18;PTMA;ACTB;HSP90B1	LINCS_L1000_Chem_Pert_up	ODC-M1	ODC
LJP006 BT20 24H-WZ-4-145-10	5/143	0.000760748	0.0672927	0	0	7.53699	54.1247	GABARAPL2;WBP2;PSAP;SERINC1;CLU	LINCS_L1000_Chem_Pert_up	ODC-M1	ODC
LJP007 HCC515 24H-vorinostat-10	5/143	0.000760748	0.0672927	0	0	7.53699	54.1247	GABARAPL2;TSC22D1;PSAP;COX6A1;HSP90B1	LINCS_L1000_Chem_Pert_up	ODC-M1	ODC
CPC010 VCAP 6H-BRD-A37735495-10.0	1936-03-01	0.000768177	0.0675786	0	0	18.6195	133.53	PTMA;GAPDH;HSP90B1	LINCS_L1000_Chem_Pert_up	ODC-M1	ODC
CPC017 SKB 24H-emetine-10.0	5/144	0.000785026	0.068291	0	0	7.48239	53.4976	PEA15;CALM1;RPL18;PPIA;PTMA	LINCS_L1000_Chem_Pert_up	ODC-M1	ODC
CPC006 SKMEL28 6H-parthenolide-20.0	1983-04-01	0.000798906	0.068291	0	0	10.4541	74.5615	ARL6IP1;CALM1;ITM2B;HSP90B1	LINCS_L1000_Chem_Pert_up	ODC-M1	ODC
CPC011 HT29 6H-geldanamycin-10.0	1983-04-01	0.000798906	0.068291	0	0	10.4541	74.5615	RTN3;CLU;PTMA;HSP90B1	LINCS_L1000_Chem_Pert_up	ODC-M1	ODC
CPC014 A549 24H-BRD-K88569143-10.0	1983-04-01	0.000798906	0.068291	0	0	10.4541	74.5615	PRNP;PPIA;GAPDH;VAMP2	LINCS_L1000_Chem_Pert_up	ODC-M1	ODC
CPC006 JHUEM2 6H-importazole-60.0	5/145	0.000809879	0.068291	0	0	7.42857	52.8812	RTN3;RPL18;ATP6V0C;PTMA;HSP90B1	LINCS_L1000_Chem_Pert_up	ODC-M1	ODC
LJP006 HME1 24H-geldanamycin-0.04	5/145	0.000809879	0.068291	0	0	7.42857	52.8812	HSPA8;WBP2;PSAP;CLU;RPL28	LINCS_L1000_Chem_Pert_up	ODC-M1	ODC
CPC001 HA1E 24H-peucedanin-10.0	1937-03-01	0.000832937	0.068291	0	0	18.071	128.133	RPL18;ATP6V0C;PTMA	LINCS_L1000_Chem_Pert_up	ODC-M1	ODC
CPC006 PC3 6H-elesclomol-10.0	1937-03-01	0.000832937	0.068291	0	0	18.071	128.133	PTMA;GAPDH;HSP90B1	LINCS_L1000_Chem_Pert_up	ODC-M1	ODC
CPC007 HT29 6H-BRD-K75644678-10.0	1937-03-01	0.000832937	0.068291	0	0	18.071	128.133	PTMA;GAPDH;ACTG1	LINCS_L1000_Chem_Pert_up	ODC-M1	ODC
CPC012 MCF7 24H-12k-516s-10.0	1937-03-01	0.000832937	0.068291	0	0	18.071	128.133	CALM1;PPIA;GAPDH	LINCS_L1000_Chem_Pert_up	ODC-M1	ODC
LJP006 PC3 24H-AT-7519-0.37	1937-03-01	0.000832937	0.068291	0	0	18.071	128.133	TSC22D1;CKB;CLU	LINCS_L1000_Chem_Pert_up	ODC-M1	ODC
CPC006 H1299 6H-BRD-K92301463-10.0	1984-04-01	0.000835662	0.068291	0	0	10.3229	73.1615	RPL18;PTMA;GAPDH;HSP90B1	LINCS_L1000_Chem_Pert_up	ODC-M1	ODC
CPC007 HT29 6H-BRD-K58214070-10.0	1984-04-01	0.000835662	0.068291	0	0	10.3229	73.1615	ARL6IP1;CLU;PTMA;HSP90B1	LINCS_L1000_Chem_Pert_up	ODC-M1	ODC
CPC014 A549 24H-s1142-10.0	1984-04-01	0.000835662	0.068291	0	0	10.3229	73.1615	RTN3;PRNP;PPIA;ITM2B	LINCS_L1000_Chem_Pert_up	ODC-M1	ODC
CPC002 VCAP 24H-geldanamycin-10.0	5/147	0.000861342	0.0683441	0	0	7.3232	51.68	DHFR;PRNP;RPL18;ACTB;HSP90B1	LINCS_L1000_Chem_Pert_up	ODC-M1	ODC
CPC006 SW948 6H-manumycin a-10.0	5/147	0.000861342	0.0683441	0	0	7.3232	51.68	RTN3;RPL18;CLU;PPIA;HSP90B1	LINCS_L1000_Chem_Pert_up	ODC-M1	ODC
CPC007 A375 24H-ncgc00188536-01-10.0	5/147	0.000861342	0.0683441	0	0	7.3232	51.68	ARL6IP1;GAPDH;PTMA;ITM2B;HSP90B1	LINCS_L1000_Chem_Pert_up	ODC-M1	ODC
CPC005 VCAP 24H-u-54494a-10.0	2022-02-09	0.000870867	0.0683441	0	0	57.9971	408.649	ARL6IP1;ATP6V0C	LINCS_L1000_Chem_Pert_up	ODC-M1	ODC
CPC006 A549 24H-BRD-K10705233-40.0	1985-04-01	0.000873595	0.0683441	0	0	10.195	71.802	CANX;ATP6V0C;GAPDH;ACTG1	LINCS_L1000_Chem_Pert_up	ODC-M1	ODC
CPC006 PC3 6H-b675700.cdx-0.04	1985-04-01	0.000873595	0.0683441	0	0	10.195	71.802	ARL6IP1;PTMA;GAPDH;HSP90B1	LINCS_L1000_Chem_Pert_up	ODC-M1	ODC
CPC006 SW480 6H-15-deoxy-?12,14-prostaglandin j2-10.0	1985-04-01	0.000873595	0.0683441	0	0	10.195	71.802	CLU;PTMA;ACTG1;HSP90B1	LINCS_L1000_Chem_Pert_up	ODC-M1	ODC
CPC012 PC3 24H-BRD-K56653679-10.0	1985-04-01	0.000873595	0.0683441	0	0	10.195	71.802	RTN3;RPL18;PTMA;HSP90B1	LINCS_L1000_Chem_Pert_up	ODC-M1	ODC
CPC020 VCAP 24H-BRD-K06666320-10.0	6/222	0.000875118	0.0683441	0	0	5.81678	40.9569	RTN3;RPL18;PPIA;GAPDH;PTMA;ACTG1	LINCS_L1000_Chem_Pert_up	ODC-M1	ODC
CPC002 HA1E 24H-r(+)-6-bromo-apb-10.0	5/148	0.000887969	0.0683441	0	0	7.27162	51.0946	PRNP;PPIA;GAPDH;PTMA;ITM2B	LINCS_L1000_Chem_Pert_up	ODC-M1	ODC
CPC008 A375 6H-BRD-K00555438-10.0	1938-03-01	0.000901066	0.0683441	0	0	17.5538	123.086	ATP6V0C;ITM2B;HSP90B1	LINCS_L1000_Chem_Pert_up	ODC-M1	ODC
CPC018 A375 6H-forskolin-10.0	1938-03-01	0.000901066	0.0683441	0	0	17.5538	123.086	PRNP;PTMA;PPIA	LINCS_L1000_Chem_Pert_up	ODC-M1	ODC
LJP005 BT20 3H-NVP-AUY922-10	1938-03-01	0.000901066	0.0683441	0	0	17.5538	123.086	HSPA8;HSP90AA1;HSP90B1	LINCS_L1000_Chem_Pert_up	ODC-M1	ODC
CPC006 HA1E 6H-mw-a1-12-10.0	1986-04-01	0.000912727	0.0683441	0	0	10.0701	70.4815	RPL18;PTMA;GAPDH;HSP90B1	LINCS_L1000_Chem_Pert_up	ODC-M1	ODC
CPC006 RKO 6H-dorsomorphin dihydrochloride-10.0	1986-04-01	0.000912727	0.0683441	0	0	10.0701	70.4815	RTN3;PEBP1;CLU;PPIA	LINCS_L1000_Chem_Pert_up	ODC-M1	ODC
CPC011 A549 6H-losartan-10.0	1986-04-01	0.000912727	0.0683441	0	0	10.0701	70.4815	PRNP;PTMA;PPIA;GAPDH	LINCS_L1000_Chem_Pert_up	ODC-M1	ODC
CPC019 HA1E 6H-BRD-K60070073-10.0	1986-04-01	0.000912727	0.0683441	0	0	10.0701	70.4815	CALM1;ATP6V0C;GAPDH;HSP90B1	LINCS_L1000_Chem_Pert_up	ODC-M1	ODC
LJP005 MCF10A 3H-geldanamycin-10	1986-04-01	0.000912727	0.0683441	0	0	10.0701	70.4815	HSPA8;PSAP;CLU;HSP90B1	LINCS_L1000_Chem_Pert_up	ODC-M1	ODC
CPC014 NEU 24H-BRD-U86922168-10.0	5/150	0.000943058	0.0700621	0	0	7.1706	49.9531	DHFR;PEA15;CALM1;RPL18;HSP90B1	LINCS_L1000_Chem_Pert_up	ODC-M1	ODC
CPC004 HT29 6H-geldanamycin-10.0	1987-04-01	0.000953077	0.0700621	0	0	9.94829	69.1985	CALM1;GAPDH;ACTG1;HSP90B1	LINCS_L1000_Chem_Pert_up	ODC-M1	ODC
CPC006 JHUEM2 6H-pp-110-22.2	1987-04-01	0.000953077	0.0700621	0	0	9.94829	69.1985	CLU;PTMA;GAPDH;ITM2B	LINCS_L1000_Chem_Pert_up	ODC-M1	ODC
CPC014 HA1E 6H-BRD-A20697603-10.0	1987-04-01	0.000953077	0.0700621	0	0	9.94829	69.1985	RTN3;PTMA;GAPDH;HSP90B1	LINCS_L1000_Chem_Pert_up	ODC-M1	ODC
CPC006 AGS 6H-parthenolide-20.0	5/151	0.000971537	0.0705332	0	0	7.12112	49.3966	ARL6IP1;PPIA;PTMA;ACTG1;HSP90B1	LINCS_L1000_Chem_Pert_up	ODC-M1	ODC
LJP006 HME1 24H-alvocidib-0.12	5/151	0.000971537	0.0705332	0	0	7.12112	49.3966	RTN3;LDHB;PSAP;CKB;CLU	LINCS_L1000_Chem_Pert_up	ODC-M1	ODC
LJP009 A375 24H-SB-239063-3.33	1939-03-01	0.000972629	0.0705332	0	0	17.0653	118.356	TSC22D1;CKB;CLU	LINCS_L1000_Chem_Pert_up	ODC-M1	ODC
CPC014 HA1E 6H-ei-155-10.0	1988-04-01	0.000994667	0.0714873	0	0	9.82937	67.9514	RTN3;GAPDH;ACTG1;HSP90B1	LINCS_L1000_Chem_Pert_up	ODC-M1	ODC
LJP006 BT20 24H-geldanamycin-3.33	1988-04-01	0.000994667	0.0714873	0	0	9.82937	67.9514	HSPA8;ARL6IP1;MAP1A;CLU	LINCS_L1000_Chem_Pert_up	ODC-M1	ODC
CPC016 A549 6H-azacyclonol-10.0	5/152	0.00100065	0.0715977	0	0	7.07232	48.8493	RTN3;PSAP;PPIA;PTMA;VAMP2	LINCS_L1000_Chem_Pert_up	ODC-M1	ODC
CPC006 A549 24H-chemistry 2804-10.0	1989-04-01	0.00103752	0.0723899	0	0	9.71324	66.7389	PTMA;ITM2B;ACTG1;HSP90B1	LINCS_L1000_Chem_Pert_up	ODC-M1	ODC
CPC006 H1299 6H-mln2238-10.0	1989-04-01	0.00103752	0.0723899	0	0	9.71324	66.7389	PRNP;PTMA;GAPDH;HSP90B1	LINCS_L1000_Chem_Pert_up	ODC-M1	ODC
CPC006 SKLU1 6H-as605240-10.0	1989-04-01	0.00103752	0.0723899	0	0	9.71324	66.7389	PRNP;SLC22A17;PTMA;PPIA	LINCS_L1000_Chem_Pert_up	ODC-M1	ODC
CPC006 HCC515 6H-cay10594-20.0	1940-03-01	0.0010477	0.0723899	0	0	16.6032	113.917	RTN3;PRNP;GAPDH	LINCS_L1000_Chem_Pert_up	ODC-M1	ODC
CPC006 HEC108 6H-geldanamycin-10.0	1940-03-01	0.0010477	0.0723899	0	0	16.6032	113.917	RTN3;PRNP;PTMA	LINCS_L1000_Chem_Pert_up	ODC-M1	ODC
CPC012 MCF7 24H-BRD-K15419449-10.0	1940-03-01	0.0010477	0.0723899	0	0	16.6032	113.917	RTN3;CLU;ACTG1	LINCS_L1000_Chem_Pert_up	ODC-M1	ODC
CPC013 HCC515 6H-np-006304-10.0	1940-03-01	0.0010477	0.0723899	0	0	16.6032	113.917	PEA15;PTMA;HSP90B1	LINCS_L1000_Chem_Pert_up	ODC-M1	ODC
LJP008 MCF7 24H-(-)-JQ1-10	1940-03-01	0.0010477	0.0723899	0	0	16.6032	113.917	LDHB;CKB;CLU	LINCS_L1000_Chem_Pert_up	ODC-M1	ODC
CPC002 HA1E 6H-puromycin hydrochloride-10.0	5/154	0.00106082	0.0729835	0	0	6.97669	47.7813	CALM1;GAPDH;PTMA;ACTG1;HSP90B1	LINCS_L1000_Chem_Pert_up	ODC-M1	ODC
CPC014 PC3 24H-BRD-K91701654-10.0	1990-04-01	0.00108165	0.0740999	0	0	9.59981	65.5597	RTN3;RPL3;PTMA;HSP90B1	LINCS_L1000_Chem_Pert_up	ODC-M1	ODC
CPC003 HCC515 24H-bufalin-10.0	5/155	0.00109189	0.0744846	0	0	6.92982	47.2603	RPL29;RPL18;RPL28;PTMA;HSP90B1	LINCS_L1000_Chem_Pert_up	ODC-M1	ODC
CPC006 THP1 6H-akt inhibitor iv-10.0	6/232	0.00109855	0.0746225	0	0	5.55658	37.8612	PRNP;PSAP;CLU;PPIA;PTMA;VAMP2	LINCS_L1000_Chem_Pert_up	ODC-M1	ODC
CPC002 VCAP 24H-cgp 37157-10.0	1941-03-01	0.00112633	0.07529	0	0	16.1655	109.744	RTN3;PRNP;PPIA	LINCS_L1000_Chem_Pert_up	ODC-M1	ODC
CPC005 A375 24H-eugenol-10.0	1941-03-01	0.00112633	0.07529	0	0	16.1655	109.744	PRNP;RPL18;ACTB	LINCS_L1000_Chem_Pert_up	ODC-M1	ODC
CPC002 HA1E 6H-remoxipride hydrochloride-10.0	1991-04-01	0.00112708	0.07529	0	0	9.48898	64.4124	PEBP1;RPL18;PTMA;PPIA	LINCS_L1000_Chem_Pert_up	ODC-M1	ODC
CPC006 SW480 6H-piplartine-10.0	1991-04-01	0.00112708	0.07529	0	0	9.48898	64.4124	RTN3;PRNP;CLU;PTMA	LINCS_L1000_Chem_Pert_up	ODC-M1	ODC
CPC014 A549 6H-l-6307-10.0	5/157	0.00115606	0.0769064	0	0	6.83795	46.2433	RTN3;PRNP;PPIA;PTMA;ITM2B	LINCS_L1000_Chem_Pert_up	ODC-M1	ODC
CPC001 HCC515 24H-dibutyrylcyclic amp-10.0	1992-04-01	0.00117384	0.0771331	0	0	9.38068	63.2959	RTN3;PTMA;PPIA;GAPDH	LINCS_L1000_Chem_Pert_up	ODC-M1	ODC
CPC006 NCIH508 6H-BRD-K05649647-20.0	1992-04-01	0.00117384	0.0771331	0	0	9.38068	63.2959	RTN3;CLU;PTMA;PPIA	LINCS_L1000_Chem_Pert_up	ODC-M1	ODC
CPC006 U937 6H-BRD-K86574132-48.0	1992-04-01	0.00117384	0.0771331	0	0	9.38068	63.2959	PTMA;PPIA;VAMP2;ITM2B	LINCS_L1000_Chem_Pert_up	ODC-M1	ODC
CPC006 HA1E 24H-thiazolopyrimidine-40.0	5/158	0.00118917	0.0778208	0	0	6.79291	45.7469	GAPDH;PTMA;VAMP2;ACTG1;HSP90B1	LINCS_L1000_Chem_Pert_up	ODC-M1	ODC
CPC006 AGS 6H-ku-0063794-10.0	1993-04-01	0.00122194	0.0778208	0	0	9.27481	62.2091	RTN3;PTMA;ATP6V0C;ITM2B	LINCS_L1000_Chem_Pert_up	ODC-M1	ODC
CPC013 SKB 24H-s1057-10.0	1993-04-01	0.00122194	0.0778208	0	0	9.27481	62.2091	RPL18;GAPDH;ACTB;ACTG1	LINCS_L1000_Chem_Pert_up	ODC-M1	ODC
CPC014 A549 6H-stk397047-10.0	1993-04-01	0.00122194	0.0778208	0	0	9.27481	62.2091	ARL6IP1;RPL18;CALM1;PPIA	LINCS_L1000_Chem_Pert_up	ODC-M1	ODC
CPC020 A375 6H-BRD-K60895275-10.0	1993-04-01	0.00122194	0.0778208	0	0	9.27481	62.2091	PTMA;GAPDH;ACTB;HSP90B1	LINCS_L1000_Chem_Pert_up	ODC-M1	ODC
LJP005 SKBR3 24H-geldanamycin-1.11	1993-04-01	0.00122194	0.0778208	0	0	9.27481	62.2091	HSPA8;HSP90AA1;HSP90AB1;HSP90B1	LINCS_L1000_Chem_Pert_up	ODC-M1	ODC
CPC009 A549 24H-BRD-K79222491-10.0	5/159	0.00122297	0.0778208	0	0	6.74846	45.2584	RTN3;PRNP;PPIA;PTMA;ITM2B	LINCS_L1000_Chem_Pert_up	ODC-M1	ODC
CPC016 HT29 6H-ag 592-10.0	5/159	0.00122297	0.0778208	0	0	6.74846	45.2584	CLU;PTMA;VAMP2;ACTG1;HSP90B1	LINCS_L1000_Chem_Pert_up	ODC-M1	ODC
CPC006 SW948 6H-elesclomol-10.0	5/160	0.00125749	0.0794284	0	0	6.70458	44.7775	RTN3;CLU;PPIA;PTMA;HSP90B1	LINCS_L1000_Chem_Pert_up	ODC-M1	ODC
CPC006 RKO 6H-ag14361-25.0	1994-04-01	0.0012714	0.0794284	0	0	9.1713	61.1509	RTN3;PRNP;PTMA;PPIA	LINCS_L1000_Chem_Pert_up	ODC-M1	ODC
CPC006 TYKNU 6H-mw-a1-12-10.0	1994-04-01	0.0012714	0.0794284	0	0	9.1713	61.1509	CLU;ATP6V0C;GAPDH;HSP90B1	LINCS_L1000_Chem_Pert_up	ODC-M1	ODC
CPC010 HCC515 6H-BRD-A68065211-10.0	1994-04-01	0.0012714	0.0794284	0	0	9.1713	61.1509	RTN3;ARL6IP1;ITM2B;HSP90B1	LINCS_L1000_Chem_Pert_up	ODC-M1	ODC
LJP008 MCF7 24H-rocilinostat-10	5/161	0.00129272	0.0794284	0	0	6.66127	44.3042	RTN3;PRDX1;PSAP;CLU;ACTB	LINCS_L1000_Chem_Pert_up	ODC-M1	ODC
CPC006 HCC515 6H-elesclomol-10.0	1943-03-01	0.00129455	0.0794284	0	0	15.3557	102.109	ARL6IP1;GAPDH;HSP90B1	LINCS_L1000_Chem_Pert_up	ODC-M1	ODC
CPC006 SNUC4 6H-parthenolide-20.0	1943-03-01	0.00129455	0.0794284	0	0	15.3557	102.109	PTMA;ITM2B;HSP90B1	LINCS_L1000_Chem_Pert_up	ODC-M1	ODC
CPC014 PC3 24H-bml-st330-10.0	1943-03-01	0.00129455	0.0794284	0	0	15.3557	102.109	RTN3;PRNP;PPIA	LINCS_L1000_Chem_Pert_up	ODC-M1	ODC
LJP005 MDAMB231 3H-radicicol-1.11	1943-03-01	0.00129455	0.0794284	0	0	15.3557	102.109	HSPA8;HSP90AA1;HSP90AB1	LINCS_L1000_Chem_Pert_up	ODC-M1	ODC
CPC006 RMGI 6H-15-deoxy-?12,14-prostaglandin j2-10.0	1995-04-01	0.00132224	0.0794284	0	0	9.07005	60.1202	CALM1;PTMA;GAPDH;HSP90B1	LINCS_L1000_Chem_Pert_up	ODC-M1	ODC
CPC014 A549 6H-BRD-K05104363-10.0	1995-04-01	0.00132224	0.0794284	0	0	9.07005	60.1202	RTN3;PRNP;CALM1;PPIA	LINCS_L1000_Chem_Pert_up	ODC-M1	ODC
CPC016 HEPG2 6H-cucurbitacin i-10.0	1995-04-01	0.00132224	0.0794284	0	0	9.07005	60.1202	RTN3;CALM1;ACTG1;HSP90B1	LINCS_L1000_Chem_Pert_up	ODC-M1	ODC
CPC019 MCF7 24H-BRD-K23282736-10.0	1995-04-01	0.00132224	0.0794284	0	0	9.07005	60.1202	PTMA;ATP6V0C;GAPDH;HSP90B1	LINCS_L1000_Chem_Pert_up	ODC-M1	ODC
CPD002 PC3 6H-thimerosal-10.0	1995-04-01	0.00132224	0.0794284	0	0	9.07005	60.1202	RPL18;CLU;PTMA;HSP90B1	LINCS_L1000_Chem_Pert_up	ODC-M1	ODC
LJP006 SKBR3 24H-geldanamycin-0.37	1995-04-01	0.00132224	0.0794284	0	0	9.07005	60.1202	HSPA8;HSP90AB1;TSC22D1;HSP90B1	LINCS_L1000_Chem_Pert_up	ODC-M1	ODC
CPC008 A549 6H-ncgc00165188-01-10.0	5/162	0.00132867	0.0795178	0	0	6.6185	43.8382	RTN3;PRNP;PPIA;GAPDH;PTMA	LINCS_L1000_Chem_Pert_up	ODC-M1	ODC
CPC012 HA1E 6H-BRD-A43155244-10.0	5/163	0.00136536	0.0801625	0	0	6.57628	43.3794	PRNP;ARL6IP1;GAPDH;PTMA;HSP90B1	LINCS_L1000_Chem_Pert_up	ODC-M1	ODC
CPC006 SKLU1 6H-BRD-K43620258-80.0	1996-04-01	0.00137449	0.0801625	0	0	8.97101	59.116	RPL18;PTMA;ACTG1;HSP90B1	LINCS_L1000_Chem_Pert_up	ODC-M1	ODC
CPC006 SNUC4 6H-b675700.cdx-0.04	1996-04-01	0.00137449	0.0801625	0	0	8.97101	59.116	ARL6IP1;VAMP2;ACTG1;HSP90B1	LINCS_L1000_Chem_Pert_up	ODC-M1	ODC
CPC006 THP1 6H-pp-30-11.1	1996-04-01	0.00137449	0.0801625	0	0	8.97101	59.116	CLU;PPIA;ACTB;ITM2B	LINCS_L1000_Chem_Pert_up	ODC-M1	ODC
CPC013 HA1E 6H-BRD-K77987635-10.0	1996-04-01	0.00137449	0.0801625	0	0	8.97101	59.116	PRNP;PTMA;PPIA;GAPDH	LINCS_L1000_Chem_Pert_up	ODC-M1	ODC
CPC018 A549 6H-nsc 3852-10.0	1996-04-01	0.00137449	0.0801625	0	0	8.97101	59.116	RTN3;PRNP;PTMA;ITM2B	LINCS_L1000_Chem_Pert_up	ODC-M1	ODC
CPC006 SW620 6H-tamoxifen citrate-28.39	1944-03-01	0.00138426	0.0801625	0	0	14.9804	98.6098	STMN1;PTMA;PPIA	LINCS_L1000_Chem_Pert_up	ODC-M1	ODC
CPC019 PC3 24H-BRD-K89451433-10.0	1944-03-01	0.00138426	0.0801625	0	0	14.9804	98.6098	RTN3;ATP6V0C;ITM2B	LINCS_L1000_Chem_Pert_up	ODC-M1	ODC
CPC020 A549 6H-fludarabine-10.0	1944-03-01	0.00138426	0.0801625	0	0	14.9804	98.6098	PTMA;GAPDH;ACTB	LINCS_L1000_Chem_Pert_up	ODC-M1	ODC
CPC006 VCAP 6H-geldanamycin-10.0	6/244	0.00142179	0.0820409	0	0	5.2732	34.5702	CALM1;RPL18;CLU;PTMA;ACTB;HSP90B1	LINCS_L1000_Chem_Pert_up	ODC-M1	ODC
CPC001 PC3 6H-angiogenesis inhibitor-10.0	1945-03-01	0.00147779	0.0834949	0	0	14.623	95.301	RPL18;PTMA;GAPDH	LINCS_L1000_Chem_Pert_up	ODC-M1	ODC
CPC006 SW948 6H-calpeptin-10.0	1945-03-01	0.00147779	0.0834949	0	0	14.623	95.301	PRNP;CLU;PPIA	LINCS_L1000_Chem_Pert_up	ODC-M1	ODC
CPC013 HEPG2 6H-km 01366-10.0	1945-03-01	0.00147779	0.0834949	0	0	14.623	95.301	STMN1;PTMA;GAPDH	LINCS_L1000_Chem_Pert_up	ODC-M1	ODC
LJP006 SKBR3 3H-geldanamycin-1.11	1945-03-01	0.00147779	0.0834949	0	0	14.623	95.301	HSPA8;CLU;HSP90B1	LINCS_L1000_Chem_Pert_up	ODC-M1	ODC
CPC006 TYKNU 6H-piplartine-10.0	1998-04-01	0.00148329	0.0834949	0	0	8.77926	57.1836	RTN3;PPIA;PTMA;HSP90B1	LINCS_L1000_Chem_Pert_up	ODC-M1	ODC
CPC008 A375 24H-ncgc00242340-01-10.0	1998-04-01	0.00148329	0.0834949	0	0	8.77926	57.1836	CLU;PPIA;GAPDH;HSP90B1	LINCS_L1000_Chem_Pert_up	ODC-M1	ODC
CPC013 MCF7 24H-BRD-K80346834-10.0	1998-04-01	0.00148329	0.0834949	0	0	8.77926	57.1836	CLU;GAPDH;ACTG1;HSP90B1	LINCS_L1000_Chem_Pert_up	ODC-M1	ODC
CPC002 HA1E 6H-metoprolol tartrate-10.0	1999-04-01	0.00153988	0.0845281	0	0	8.6864	56.2536	PRNP;PTMA;GAPDH;ITM2B	LINCS_L1000_Chem_Pert_up	ODC-M1	ODC
CPC006 SW620 6H-chemistry 2804-10.0	1999-04-01	0.00153988	0.0845281	0	0	8.6864	56.2536	ARL6IP1;PTMA;ACTG1;HSP90B1	LINCS_L1000_Chem_Pert_up	ODC-M1	ODC
CPC016 A549 6H-cgs 12066b-10.0	1999-04-01	0.00153988	0.0845281	0	0	8.6864	56.2536	RTN3;PEBP1;CLU;PPIA	LINCS_L1000_Chem_Pert_up	ODC-M1	ODC
LJP005 HCC515 24H-NVP-AUY922-1.11	1999-04-01	0.00153988	0.0845281	0	0	8.6864	56.2536	HSPA8;HSP90AB1;CLU;HSP90B1	LINCS_L1000_Chem_Pert_up	ODC-M1	ODC
CPC006 SW620 6H-15-deoxy-?12,14-prostaglandin j2-10.0	5/168	0.00156012	0.0845281	0	0	6.37294	41.1883	CLU;GAPDH;PTMA;ACTG1;HSP90B1	LINCS_L1000_Chem_Pert_up	ODC-M1	ODC
CPC001 PC3 6H-dichlorobenzamil-10.0	1946-03-01	0.00157519	0.0845281	0	0	14.2822	92.1684	PTMA;PPIA;HSP90B1	LINCS_L1000_Chem_Pert_up	ODC-M1	ODC
CPC005 A375 24H-rlm-1-127-10.0	1946-03-01	0.00157519	0.0845281	0	0	14.2822	92.1684	CALM1;CLU;PTMA	LINCS_L1000_Chem_Pert_up	ODC-M1	ODC
CPC008 PC3 24H-at-csc-07 brd-k33720404-10.0	1946-03-01	0.00157519	0.0845281	0	0	14.2822	92.1684	PTMA;ITM2B;ACTG1	LINCS_L1000_Chem_Pert_up	ODC-M1	ODC
CPC013 VCAP 24H-s1455-10.0	1946-03-01	0.00157519	0.0845281	0	0	14.2822	92.1684	CALM1;ATP6V0C;ACTB	LINCS_L1000_Chem_Pert_up	ODC-M1	ODC
CPC018 ASC 24H-sib 1893-10.0	1946-03-01	0.00157519	0.0845281	0	0	14.2822	92.1684	PRNP;GAPDH;ITM2B	LINCS_L1000_Chem_Pert_up	ODC-M1	ODC
LJP005 SKBR3 24H-geldanamycin-0.04	1946-03-01	0.00157519	0.0845281	0	0	14.2822	92.1684	HSPA8;HSP90AA1;HSP90B1	LINCS_L1000_Chem_Pert_up	ODC-M1	ODC
CPC012 ASC 24H-BRD-K74761218-10.0	2022-02-12	0.00158105	0.0845281	0	0	40.5918	261.804	CALM1;PTMA	LINCS_L1000_Chem_Pert_up	ODC-M1	ODC
CPC006 RKO 6H-ym-155-0.310000002384	4/100	0.00159796	0.0845281	0	0	8.59549	55.3466	RTN3;PRNP;CLU;GAPDH	LINCS_L1000_Chem_Pert_up	ODC-M1	ODC
CPC012 MCF7 24H-BRD-K82971429-10.0	4/100	0.00159796	0.0845281	0	0	8.59549	55.3466	RTN3;CALM1;GAPDH;ACTG1	LINCS_L1000_Chem_Pert_up	ODC-M1	ODC
CPC013 HA1E 6H-btb06091sc-10.0	4/100	0.00159796	0.0845281	0	0	8.59549	55.3466	RTN3;PRNP;GAPDH;HSP90B1	LINCS_L1000_Chem_Pert_up	ODC-M1	ODC
CPC019 A549 24H-geldanamycin-10.0	4/100	0.00159796	0.0845281	0	0	8.59549	55.3466	RTN3;PRNP;CLU;ACTB	LINCS_L1000_Chem_Pert_up	ODC-M1	ODC
LJP005 HA1E 24H-NVP-AUY922-0.37	4/100	0.00159796	0.0845281	0	0	8.59549	55.3466	HSPA8;HSP90AB1;PEBP1;HSP90B1	LINCS_L1000_Chem_Pert_up	ODC-M1	ODC
CPC006 SW620 6H-BRD-K68548958-20.0	5/169	0.00160141	0.0845281	0	0	6.33376	40.7696	DHFR;CLU;GAPDH;ACTG1;HSP90B1	LINCS_L1000_Chem_Pert_up	ODC-M1	ODC
CPC014 PC3 6H-s1122-10.0	5/169	0.00160141	0.0845281	0	0	6.33376	40.7696	RTN3;PEA15;GAPDH;PTMA;ITM2B	LINCS_L1000_Chem_Pert_up	ODC-M1	ODC
CPC006 HCC15 6H-BRD-K15563106-177.6	4/101	0.00165754	0.0851428	0	0	8.50644	54.4618	RTN3;RPL18;GAPDH;HSP90B1	LINCS_L1000_Chem_Pert_up	ODC-M1	ODC
CPC006 PC3 24H-tyrphostin ag 1478-56.78	4/101	0.00165754	0.0851428	0	0	8.50644	54.4618	RTN3;CALM1;ATP6V0C;ACTB	LINCS_L1000_Chem_Pert_up	ODC-M1	ODC
CPC006 SKMEL28 6H-mw-ras12-10.0	4/101	0.00165754	0.0851428	0	0	8.50644	54.4618	ARL6IP1;PPIA;ITM2B;HSP90B1	LINCS_L1000_Chem_Pert_up	ODC-M1	ODC
CPC008 HCC515 6H-tl hras26 brd-k01877528-10.0	4/101	0.00165754	0.0851428	0	0	8.50644	54.4618	ARL6IP1;PTMA;ITM2B;HSP90B1	LINCS_L1000_Chem_Pert_up	ODC-M1	ODC
CPC019 A549 24H-BRD-K63368502-10.0	4/101	0.00165754	0.0851428	0	0	8.50644	54.4618	RTN3;STMN1;GAPDH;PTMA	LINCS_L1000_Chem_Pert_up	ODC-M1	ODC
LJP006 LNCAP 24H-geldanamycin-0.37	4/101	0.00165754	0.0851428	0	0	8.50644	54.4618	HSPA8;UBB;TSC22D1;SKP1	LINCS_L1000_Chem_Pert_up	ODC-M1	ODC
CPC014 A549 24H-dm-100-10.0	1947-03-01	0.00167652	0.0851428	0	0	13.9569	89.199	PPIA;GAPDH;VAMP2	LINCS_L1000_Chem_Pert_up	ODC-M1	ODC
CPC018 MCF7 6H-ly 303511-10.0	1947-03-01	0.00167652	0.0851428	0	0	13.9569	89.199	PEBP1;CLU;PTMA	LINCS_L1000_Chem_Pert_up	ODC-M1	ODC
LJP005 MDAMB231 3H-geldanamycin-0.37	1947-03-01	0.00167652	0.0851428	0	0	13.9569	89.199	HSPA8;HSP90AA1;HSP90B1	LINCS_L1000_Chem_Pert_up	ODC-M1	ODC
LJP006 HME1 3H-geldanamycin-0.12	1947-03-01	0.00167652	0.0851428	0	0	13.9569	89.199	HSPA8;HSP90AB1;HSP90B1	LINCS_L1000_Chem_Pert_up	ODC-M1	ODC
LJP006 LNCAP 3H-GW-843682X-1.11	1947-03-01	0.00167652	0.0851428	0	0	13.9569	89.199	MAP1B;CKB;CLU	LINCS_L1000_Chem_Pert_up	ODC-M1	ODC
LJP006 MDAMB231 3H-geldanamycin-0.12	1947-03-01	0.00167652	0.0851428	0	0	13.9569	89.199	HSPA8;HSP90AA1;CLU	LINCS_L1000_Chem_Pert_up	ODC-M1	ODC
LJP006 HME1 24H-JNK-9L-3.33	5/171	0.00168638	0.0853742	0	0	6.25682	39.9509	RTN3;LDHB;PEBP1;CKB;CLU	LINCS_L1000_Chem_Pert_up	ODC-M1	ODC
CPC004 HCC515 24H-wortmannin-10.0	4/102	0.00171865	0.0859272	0	0	8.41922	53.5986	RTN3;CALM1;GAPDH;ACTG1	LINCS_L1000_Chem_Pert_up	ODC-M1	ODC
CPC006 HCT116 6H-zm 336372-102.71	4/102	0.00171865	0.0859272	0	0	8.41922	53.5986	RTN3;CALM1;ACTG1;SKP1	LINCS_L1000_Chem_Pert_up	ODC-M1	ODC
CPC008 HCC515 6H-ncgc00167398-02-10.0	4/102	0.00171865	0.0859272	0	0	8.41922	53.5986	ARL6IP1;GAPDH;ACTG1;HSP90B1	LINCS_L1000_Chem_Pert_up	ODC-M1	ODC
LJP005 SKBR3 24H-NVP-AUY922-1.11	4/102	0.00171865	0.0859272	0	0	8.41922	53.5986	LDHB;HSPA8;HSP90AB1;HSP90B1	LINCS_L1000_Chem_Pert_up	ODC-M1	ODC
CPC006 HA1E 24H-dorsomorphin dihydrochloride-10.0	5/173	0.00177462	0.0880046	0	0	6.1817	39.156	PRNP;GAPDH;PTMA;VAMP2;HSP90B1	LINCS_L1000_Chem_Pert_up	ODC-M1	ODC
CPC014 A549 6H-BRD-U29336476-10.0	4/103	0.00178131	0.0880046	0	0	8.33375	52.756	PRNP;PPIA;PTMA;HSP90B1	LINCS_L1000_Chem_Pert_up	ODC-M1	ODC
CPC017 A549 24H-cdc-10.0	1948-03-01	0.00178184	0.0880046	0	0	13.646	86.381	PRNP;PTMA;PPIA	LINCS_L1000_Chem_Pert_up	ODC-M1	ODC
CPC005 A375 24H-bvt 948-10.0	5/174	0.00181998	0.0880046	0	0	6.14481	38.7672	RPL3;ARL6IP1;PPIA;PTMA;HSP90B1	LINCS_L1000_Chem_Pert_up	ODC-M1	ODC
CPC006 PC3 6H-penfluridol-30.0	5/174	0.00181998	0.0880046	0	0	6.14481	38.7672	ARL6IP1;RPL18;PTMA;ITM2B;HSP90B1	LINCS_L1000_Chem_Pert_up	ODC-M1	ODC
CPC002 HA1E 6H-nsc 632839 hydrochloride-10.0	4/104	0.00184554	0.0880046	0	0	8.25	51.9336	ARL6IP1;MAP1A;ACTB;HSP90B1	LINCS_L1000_Chem_Pert_up	ODC-M1	ODC
CPC004 A375 6H-piplartine-10.0	4/104	0.00184554	0.0880046	0	0	8.25	51.9336	ARL6IP1;GAPDH;ATP6V0C;HSP90B1	LINCS_L1000_Chem_Pert_up	ODC-M1	ODC
CPC006 AGS 6H-BRD-K81473043-0.35	4/104	0.00184554	0.0880046	0	0	8.25	51.9336	RTN3;PPIA;GAPDH;HSP90B1	LINCS_L1000_Chem_Pert_up	ODC-M1	ODC
CPC006 RMGI 6H-BRD-A36630025-0.35	4/104	0.00184554	0.0880046	0	0	8.25	51.9336	RTN3;PPIA;PTMA;ITM2B	LINCS_L1000_Chem_Pert_up	ODC-M1	ODC
CPC006 SKM1 6H-auranofin-10.0	4/104	0.00184554	0.0880046	0	0	8.25	51.9336	RTN3;ARL6IP1;PTMA;HSP90B1	LINCS_L1000_Chem_Pert_up	ODC-M1	ODC
CPC006 SNGM 6H-nifedipine-10.0	4/104	0.00184554	0.0880046	0	0	8.25	51.9336	RTN3;ATP6V0C;PTMA;ACTG1	LINCS_L1000_Chem_Pert_up	ODC-M1	ODC
CPC013 A549 6H-s1367-10.0	4/104	0.00184554	0.0880046	0	0	8.25	51.9336	RTN3;CALM1;ATP6V0C;ACTB	LINCS_L1000_Chem_Pert_up	ODC-M1	ODC
LJP006 BT20 3H-geldanamycin-0.12	2022-02-13	0.00186243	0.0880046	0	0	36.8998	231.948	HSP90AB1;CANX	LINCS_L1000_Chem_Pert_up	ODC-M1	ODC
CPC001 HCC515 24H-syk inhibitor-10.0	5/175	0.0018662	0.0880046	0	0	6.10836	38.384	RTN3;PRNP;RPL18;PPIA;PTMA	LINCS_L1000_Chem_Pert_up	ODC-M1	ODC
CPC006 HT29 24H-dorsomorphin dihydrochloride-10.0	5/175	0.0018662	0.0880046	0	0	6.10836	38.384	RTN3;CLU;PPIA;GAPDH;PTMA	LINCS_L1000_Chem_Pert_up	ODC-M1	ODC
CPC006 HCC15 6H-arachidonyl trifluoro-methyl ketone-80.0	1949-03-01	0.00189121	0.0880046	0	0	13.3487	83.7037	PTMA;GAPDH;HSP90B1	LINCS_L1000_Chem_Pert_up	ODC-M1	ODC
CPC013 A375 6H-BRD-K58900438-10.0	1949-03-01	0.00189121	0.0880046	0	0	13.3487	83.7037	CLU;GAPDH;HSP90B1	LINCS_L1000_Chem_Pert_up	ODC-M1	ODC
CPC019 VCAP 6H-BRD-K89451433-10.0	1949-03-01	0.00189121	0.0880046	0	0	13.3487	83.7037	RPL18;CALM1;GAPDH	LINCS_L1000_Chem_Pert_up	ODC-M1	ODC
CPC006 AGS 6H-BRD-K49371609-0.09	4/105	0.00191135	0.0880046	0	0	8.1679	51.1306	RTN3;CLU;PPIA;PTMA	LINCS_L1000_Chem_Pert_up	ODC-M1	ODC
CPC006 COV644 6H-BRD-K92317137-10.0	4/105	0.00191135	0.0880046	0	0	8.1679	51.1306	ARL6IP1;GAPDH;ITM2B;HSP90B1	LINCS_L1000_Chem_Pert_up	ODC-M1	ODC
CPC006 NCIH596 6H-4-demethoxydaunorubicin hydrochloride (65)-0.08	4/105	0.00191135	0.0880046	0	0	8.1679	51.1306	ARL6IP1;MAP1A;GAPDH;ITM2B	LINCS_L1000_Chem_Pert_up	ODC-M1	ODC
CPC006 RKO 6H-BRD-K43620258-80.0	4/105	0.00191135	0.0880046	0	0	8.1679	51.1306	RTN3;PRNP;GAPDH;PTMA	LINCS_L1000_Chem_Pert_up	ODC-M1	ODC
CPC006 RKO 6H-dc-45-a2-11.1000003815	4/105	0.00191135	0.0880046	0	0	8.1679	51.1306	RTN3;PEBP1;RPL18;PPIA	LINCS_L1000_Chem_Pert_up	ODC-M1	ODC
CPC006 SKLU1 6H-bay 11-7821-10.0	4/105	0.00191135	0.0880046	0	0	8.1679	51.1306	PRNP;GAPDH;PTMA;HSP90B1	LINCS_L1000_Chem_Pert_up	ODC-M1	ODC
CPC013 HA1E 6H-BRD-K09854848-10.0	4/105	0.00191135	0.0880046	0	0	8.1679	51.1306	PRNP;PPIA;PTMA;HSP90B1	LINCS_L1000_Chem_Pert_up	ODC-M1	ODC
CPC017 HEPG2 6H-ryuvidine-10.0	4/105	0.00191135	0.0880046	0	0	8.1679	51.1306	RPL3;ARL6IP1;GAPDH;ITM2B	LINCS_L1000_Chem_Pert_up	ODC-M1	ODC
CPC006 A549 6H-temsirolimus [ci779]-10.0	5/176	0.00191326	0.0880046	0	0	6.07233	38.0064	CALM1;RPL18;PTMA;ITM2B;ACTG1	LINCS_L1000_Chem_Pert_up	ODC-M1	ODC
LJP006 BT20 24H-linifanib-10	5/176	0.00191326	0.0880046	0	0	6.07233	38.0064	PRNP;PSAP;RAC1;CKB;SKP1	LINCS_L1000_Chem_Pert_up	ODC-M1	ODC
CPC006 PC3 24H-curcumin-48.0	5/177	0.00196119	0.0889842	0	0	6.03672	37.6341	RTN3;RPL18;ATP6V0C;PTMA;HSP90B1	LINCS_L1000_Chem_Pert_up	ODC-M1	ODC
CPC006 H1299 6H-menadione-10.0	4/106	0.00197878	0.0889842	0	0	8.08742	50.3464	GAPDH;PTMA;ITM2B;HSP90B1	LINCS_L1000_Chem_Pert_up	ODC-M1	ODC
CPC006 RKO 6H-l-sulforophane-10.0	4/106	0.00197878	0.0889842	0	0	8.08742	50.3464	RTN3;PRNP;GAPDH;PTMA	LINCS_L1000_Chem_Pert_up	ODC-M1	ODC
CPC006 RKO 6H-BRD-K15563106-177.600006104	4/106	0.00197878	0.0889842	0	0	8.08742	50.3464	RTN3;HSPA8;CKB;PTMA	LINCS_L1000_Chem_Pert_up	ODC-M1	ODC
CPC016 A549 6H-riboflavine-10.0	4/106	0.00197878	0.0889842	0	0	8.08742	50.3464	ARL6IP1;PPIA;GAPDH;PTMA	LINCS_L1000_Chem_Pert_up	ODC-M1	ODC
CPC019 A549 6H-BRD-K06405410-10.0	4/106	0.00197878	0.0889842	0	0	8.08742	50.3464	RTN3;PRNP;PPIA;PTMA	LINCS_L1000_Chem_Pert_up	ODC-M1	ODC
CPC019 HCC515 6H-geldanamycin-10.0	4/106	0.00197878	0.0889842	0	0	8.08742	50.3464	PPIA;PTMA;ACTB;HSP90B1	LINCS_L1000_Chem_Pert_up	ODC-M1	ODC
LJP005 SKBR3 24H-NVP-AUY922-0.04	4/106	0.00197878	0.0889842	0	0	8.08742	50.3464	LDHB;HSPA8;HSP90AB1;TSC22D1	LINCS_L1000_Chem_Pert_up	ODC-M1	ODC
CPC005 A375 24H-sb 258585 hydrochloride-10.0	1950-03-01	0.00200468	0.0891527	0	0	13.064	81.1574	CLU;PTMA;PPIA	LINCS_L1000_Chem_Pert_up	ODC-M1	ODC
CPC006 NCIH1694 6H-bx-795-10.0	1950-03-01	0.00200468	0.0891527	0	0	13.064	81.1574	RTN3;PRNP;CLU	LINCS_L1000_Chem_Pert_up	ODC-M1	ODC
CPC013 ASC 24H-BRD-A43087975-10.0	1950-03-01	0.00200468	0.0891527	0	0	13.064	81.1574	RPL18;PPIA;GAPDH	LINCS_L1000_Chem_Pert_up	ODC-M1	ODC
CPC014 PC3 6H-BRD-K91701654-10.0	1950-03-01	0.00200468	0.0891527	0	0	13.064	81.1574	RPL18;GAPDH;HSP90B1	LINCS_L1000_Chem_Pert_up	ODC-M1	ODC
CPC004 HCC515 24H-y-27152-10.0	4/107	0.00204783	0.0903885	0	0	8.0085	49.5804	PRNP;PEBP1;RPL18;ATP6V0C	LINCS_L1000_Chem_Pert_up	ODC-M1	ODC
CPC006 MCF7 6H-elesclomol-10.0	5/179	0.00205968	0.0903885	0	0	5.96673	36.9054	ARL6IP1;CLU;GAPDH;ACTG1;HSP90B1	LINCS_L1000_Chem_Pert_up	ODC-M1	ODC
LJP006 HME1 24H-NVP-TAE684-3.33	5/180	0.00211026	0.0903885	0	0	5.93233	36.5488	TSC22D1;PSAP;RPL28;GABARAP;ITM2B	LINCS_L1000_Chem_Pert_up	ODC-M1	ODC
CPC005 A375 24H-ly-294002-10.0	4/108	0.00211853	0.0903885	0	0	7.93109	48.832	CALM1;PPIA;GAPDH;PTMA	LINCS_L1000_Chem_Pert_up	ODC-M1	ODC
CPC005 VCAP 24H-periplocymarin-10.0	4/108	0.00211853	0.0903885	0	0	7.93109	48.832	PEA15;CALM1;PTMA;ACTB	LINCS_L1000_Chem_Pert_up	ODC-M1	ODC
CPC006 MDST8 6H-curcubitacin i-10.0	4/108	0.00211853	0.0903885	0	0	7.93109	48.832	GAPDH;ATP6V0C;ACTB;HSP90B1	LINCS_L1000_Chem_Pert_up	ODC-M1	ODC
CPC015 NPC 24H-amlodipine besylate-10.0	4/108	0.00211853	0.0903885	0	0	7.93109	48.832	RTN3;PRNP;RPL18;PTMA	LINCS_L1000_Chem_Pert_up	ODC-M1	ODC
CPC001 HA1E 6H-ag 825-10.0	1951-03-01	0.0021223	0.0903885	0	0	12.7912	78.7333	ARL6IP1;RPL18;ATP6V0C	LINCS_L1000_Chem_Pert_up	ODC-M1	ODC
CPC001 VCAP 24H-jak3 inhibitor vi-10.0	1951-03-01	0.0021223	0.0903885	0	0	12.7912	78.7333	PEA15;RPL18;PTMA	LINCS_L1000_Chem_Pert_up	ODC-M1	ODC
CPC002 VCAP 24H-h-9 dihydrochloride-10.0	1951-03-01	0.0021223	0.0903885	0	0	12.7912	78.7333	RTN3;PPIA;ACTB	LINCS_L1000_Chem_Pert_up	ODC-M1	ODC
CPC003 PC3 24H-cct 018159-10.0	1951-03-01	0.0021223	0.0903885	0	0	12.7912	78.7333	RTN3;GAPDH;HSP90B1	LINCS_L1000_Chem_Pert_up	ODC-M1	ODC
CPC015 A375 6H-colforsin-10.0	1951-03-01	0.0021223	0.0903885	0	0	12.7912	78.7333	PRNP;CALM1;PTMA	LINCS_L1000_Chem_Pert_up	ODC-M1	ODC
CPC016 MCF7 6H-cilostamide-10.0	1951-03-01	0.0021223	0.0903885	0	0	12.7912	78.7333	RTN3;PPIA;GAPDH	LINCS_L1000_Chem_Pert_up	ODC-M1	ODC
CPC018 SKB 24H-cct 018159-10.0	1951-03-01	0.0021223	0.0903885	0	0	12.7912	78.7333	RTN3;ARL6IP1;ITM2B	LINCS_L1000_Chem_Pert_up	ODC-M1	ODC
LJP008 HEPG2 24H-I-BET-1.11	1951-03-01	0.0021223	0.0903885	0	0	12.7912	78.7333	CALM1;CLU;ACTB	LINCS_L1000_Chem_Pert_up	ODC-M1	ODC
LJP007 A375 24H-XMD-885-3.33	1951-03-01	0.0021223	0.0903885	0	0	12.7912	78.7333	CKB;CLU;GAPDH	LINCS_L1000_Chem_Pert_up	ODC-M1	ODC
CPC005 A549 6H-dihomo-gamma-linolenic acid-10.0	2022-02-14	0.00216577	0.0911406	0	0	33.8231	207.504	CALM1;GAPDH	LINCS_L1000_Chem_Pert_up	ODC-M1	ODC
CPC006 AGS 6H-dorsomorphin dihydrochloride-10.0	4/109	0.00219091	0.0911406	0	0	7.85516	48.1006	RTN3;CLU;PPIA;VAMP2	LINCS_L1000_Chem_Pert_up	ODC-M1	ODC
CPC006 SKM1 6H-16-hydroxytriptolide-0.08	4/109	0.00219091	0.0911406	0	0	7.85516	48.1006	RTN3;PTMA;SKP1;HSP90B1	LINCS_L1000_Chem_Pert_up	ODC-M1	ODC
CPC006 SNUC4 6H-quinacrine dihydrochloride dihydrate-10.0	4/109	0.00219091	0.0911406	0	0	7.85516	48.1006	RTN3;PPIA;PTMA;ACTB	LINCS_L1000_Chem_Pert_up	ODC-M1	ODC
CPC006 VCAP 24H-px12-30.0	4/109	0.00219091	0.0911406	0	0	7.85516	48.1006	CALM1;CLU;GAPDH;ACTB	LINCS_L1000_Chem_Pert_up	ODC-M1	ODC
CPC007 PC3 6H-BRD-A58924247-10.0	4/109	0.00219091	0.0911406	0	0	7.85516	48.1006	RPL18;GAPDH;PTMA;HSP90B1	LINCS_L1000_Chem_Pert_up	ODC-M1	ODC
CPC012 PC3 24H-BRD-K86472598-10.0	4/109	0.00219091	0.0911406	0	0	7.85516	48.1006	RTN3;ARL6IP1;PTMA;HSP90B1	LINCS_L1000_Chem_Pert_up	ODC-M1	ODC
CPC014 A549 24H-BRD-U00779237-10.0	4/109	0.00219091	0.0911406	0	0	7.85516	48.1006	PRNP;PPIA;PTMA;ITM2B	LINCS_L1000_Chem_Pert_up	ODC-M1	ODC
LJP005 HS578T 24H-BX-912-10	4/109	0.00219091	0.0911406	0	0	7.85516	48.1006	GABARAPL2;PRNP;ARL6IP1;CLU	LINCS_L1000_Chem_Pert_up	ODC-M1	ODC
CPC006 MCF7 24H-BRD-K41859756-10.0	5/182	0.00221413	0.091259	0	0	5.8647	35.8503	RPL18;CLU;CALM2;ACTB;HSP90B1	LINCS_L1000_Chem_Pert_up	ODC-M1	ODC
CPC006 A549 6H-BRD-K81473043-0.35	1952-03-01	0.00224412	0.091259	0	0	12.5296	76.4233	ARL6IP1;PTMA;HSP90B1	LINCS_L1000_Chem_Pert_up	ODC-M1	ODC
CPC006 SNGM 6H-b675700.cdx-0.04	1952-03-01	0.00224412	0.091259	0	0	12.5296	76.4233	PTMA;GAPDH;HSP90B1	LINCS_L1000_Chem_Pert_up	ODC-M1	ODC
CPC014 HT29 6H-BRD-A06929388-10.0	1952-03-01	0.00224412	0.091259	0	0	12.5296	76.4233	RPL18;ACTG1;HSP90B1	LINCS_L1000_Chem_Pert_up	ODC-M1	ODC
CPC018 PHH 24H-pd 102807-10.0	1952-03-01	0.00224412	0.091259	0	0	12.5296	76.4233	RTN3;PTMA;GAPDH	LINCS_L1000_Chem_Pert_up	ODC-M1	ODC
LJP005 BT20 3H-NVP-AUY922-1.11	1952-03-01	0.00224412	0.091259	0	0	12.5296	76.4233	HSPA8;HSP90AA1;HSP90B1	LINCS_L1000_Chem_Pert_up	ODC-M1	ODC
LJP005 HS578T 3H-NVP-AUY922-3.33	1952-03-01	0.00224412	0.091259	0	0	12.5296	76.4233	HSPA8;HSP90AB1;CLU	LINCS_L1000_Chem_Pert_up	ODC-M1	ODC
CPC006 RKO 6H-ku 0060648 trihydrochloride-10.0	4/110	0.00226497	0.091259	0	0	7.78066	47.3857	RTN3;CANX;CLU;HSP90B1	LINCS_L1000_Chem_Pert_up	ODC-M1	ODC
CPC006 SW948 6H-BRD-K71726959-122.55	4/110	0.00226497	0.091259	0	0	7.78066	47.3857	RTN3;PRNP;PPIA;PTMA	LINCS_L1000_Chem_Pert_up	ODC-M1	ODC
CPC012 MCF7 24H-BRD-K51791390-10.0	4/110	0.00226497	0.091259	0	0	7.78066	47.3857	CALM1;RPL18;CLU;GAPDH	LINCS_L1000_Chem_Pert_up	ODC-M1	ODC
CPC019 MCF7 24H-BRD-K68007270-10.0	4/110	0.00226497	0.091259	0	0	7.78066	47.3857	CLU;GAPDH;PTMA;HSP90B1	LINCS_L1000_Chem_Pert_up	ODC-M1	ODC
CPC020 MCF7 24H-mitoxantrone dihydrochloride-10.0	4/110	0.00226497	0.091259	0	0	7.78066	47.3857	RTN3;PRNP;PPIA;PTMA	LINCS_L1000_Chem_Pert_up	ODC-M1	ODC
CPC012 MCF7 24H-BRD-K71935468-10.0	5/183	0.00226744	0.091259	0	0	5.83146	35.5084	RPL18;CLU;GAPDH;ACTG1;HSP90B1	LINCS_L1000_Chem_Pert_up	ODC-M1	ODC
CPC006 HCC15 6H-cot-10b-44.4	4/111	0.00234074	0.092545	0	0	7.70755	46.6869	PRNP;PPIA;GAPDH;PTMA	LINCS_L1000_Chem_Pert_up	ODC-M1	ODC
CPC006 RKO 6H-ct-200783-10.0	4/111	0.00234074	0.092545	0	0	7.70755	46.6869	RTN3;PRNP;RPL18;PTMA	LINCS_L1000_Chem_Pert_up	ODC-M1	ODC
CPC006 WSUDLCL2 6H-ag14361-25.0	4/111	0.00234074	0.092545	0	0	7.70755	46.6869	RTN3;PRNP;PTMA;ITM2B	LINCS_L1000_Chem_Pert_up	ODC-M1	ODC
CPC012 MCF7 24H-BRD-K87909389-10.0	4/111	0.00234074	0.092545	0	0	7.70755	46.6869	RTN3;PPIA;ATP6V0C;PTMA	LINCS_L1000_Chem_Pert_up	ODC-M1	ODC
CPC014 PC3 6H-BRD-U29336476-10.0	4/111	0.00234074	0.092545	0	0	7.70755	46.6869	CLU;PPIA;PTMA;HSP90B1	LINCS_L1000_Chem_Pert_up	ODC-M1	ODC
CPC015 NPC 24H-cgp 71683 hydrochloride-10.0	4/111	0.00234074	0.092545	0	0	7.70755	46.6869	PRNP;RPL18;GAPDH;PTMA	LINCS_L1000_Chem_Pert_up	ODC-M1	ODC
CPC003 HCC515 24H-tolazamide-10.0	1953-03-01	0.0023702	0.092545	0	0	12.2784	74.2199	PRDX1;RPL18;ACTB	LINCS_L1000_Chem_Pert_up	ODC-M1	ODC
CPC015 ASC 24H-praziquantel-10.0	1953-03-01	0.0023702	0.092545	0	0	12.2784	74.2199	PRNP;PTMA;PPIA	LINCS_L1000_Chem_Pert_up	ODC-M1	ODC
CPC017 A549 24H-sb 431542-10.0	1953-03-01	0.0023702	0.092545	0	0	12.2784	74.2199	PRNP;RPL18;PTMA	LINCS_L1000_Chem_Pert_up	ODC-M1	ODC
CPC018 A549 6H-rottlerin-10.0	1953-03-01	0.0023702	0.092545	0	0	12.2784	74.2199	RTN3;PRNP;GAPDH	LINCS_L1000_Chem_Pert_up	ODC-M1	ODC
LJP005 SKBR3 3H-NVP-AUY922-10	1953-03-01	0.0023702	0.092545	0	0	12.2784	74.2199	HSPA8;CLU;HSP90B1	LINCS_L1000_Chem_Pert_up	ODC-M1	ODC
LJP006 HME1 24H-geldanamycin-1.11	5/185	0.00237687	0.092545	0	0	5.76608	34.8385	HSPA8;PSAP;CLU;RPL28;GABARAP	LINCS_L1000_Chem_Pert_up	ODC-M1	ODC
CPC006 A375 24H-bms-754807-10.0	4/112	0.00241824	0.092545	0	0	7.6358	46.0036	RTN3;CALM1;ITM2B;ACTG1	LINCS_L1000_Chem_Pert_up	ODC-M1	ODC
CPC006 CORL23 6H-importazole-60.0	4/112	0.00241824	0.092545	0	0	7.6358	46.0036	ARL6IP1;CALM1;RPL18;GAPDH	LINCS_L1000_Chem_Pert_up	ODC-M1	ODC
CPC006 NCIH1694 6H-ct-200783-10.0	4/112	0.00241824	0.092545	0	0	7.6358	46.0036	ARL6IP1;GAPDH;PTMA;HSP90B1	LINCS_L1000_Chem_Pert_up	ODC-M1	ODC
CPC006 VCAP 24H-BRD-K41859756-10.0	4/112	0.00241824	0.092545	0	0	7.6358	46.0036	DHFR;CALM1;CLU;ACTB	LINCS_L1000_Chem_Pert_up	ODC-M1	ODC
CPC008 A375 6H-tl hras26 brd-k01877528-10.0	4/112	0.00241824	0.092545	0	0	7.6358	46.0036	GAPDH;PTMA;ITM2B;HSP90B1	LINCS_L1000_Chem_Pert_up	ODC-M1	ODC
CPC009 HA1E 6H-BRD-K12393722-10.0	4/112	0.00241824	0.092545	0	0	7.6358	46.0036	ARL6IP1;GAPDH;PTMA;HSP90B1	LINCS_L1000_Chem_Pert_up	ODC-M1	ODC
CPC014 HCC515 6H-BRD-K07061353-10.0	4/112	0.00241824	0.092545	0	0	7.6358	46.0036	ARL6IP1;MAP1A;PEA15;HSP90B1	LINCS_L1000_Chem_Pert_up	ODC-M1	ODC
CPC019 A549 24H-BRD-K17953061-10.0	4/112	0.00241824	0.092545	0	0	7.6358	46.0036	RTN3;PRNP;PPIA;PTMA	LINCS_L1000_Chem_Pert_up	ODC-M1	ODC
CPC012 VCAP 24H-BRD-K98731749-10.0	2022-02-15	0.00249083	0.092545	0	0	31.2198	187.167	CALM1;ATP6V0C	LINCS_L1000_Chem_Pert_up	ODC-M1	ODC
CPC017 MCF7 24H-amoxapine-10.0	2022-02-15	0.00249083	0.092545	0	0	31.2198	187.167	CALM1;GAPDH	LINCS_L1000_Chem_Pert_up	ODC-M1	ODC
CPC002 HA1E 24H-cp 94253 hydrochloride-10.0	4/113	0.00249748	0.092545	0	0	7.56537	45.3352	RPL18;PPIA;PTMA;ITM2B	LINCS_L1000_Chem_Pert_up	ODC-M1	ODC
CPC006 HA1E 24H-menadione-10.0	4/113	0.00249748	0.092545	0	0	7.56537	45.3352	GAPDH;PTMA;ITM2B;HSP90B1	LINCS_L1000_Chem_Pert_up	ODC-M1	ODC
CPC006 HT29 6H-dorsomorphin dihydrochloride-10.0	4/113	0.00249748	0.092545	0	0	7.56537	45.3352	RTN3;CLU;RPL28;PTMA	LINCS_L1000_Chem_Pert_up	ODC-M1	ODC
CPC009 MCF7 24H-BRD-K00313977-10.0	4/113	0.00249748	0.092545	0	0	7.56537	45.3352	PEA15;CKB;CALM1;PTMA	LINCS_L1000_Chem_Pert_up	ODC-M1	ODC
CPC013 A549 24H-s1249-10.0	4/113	0.00249748	0.092545	0	0	7.56537	45.3352	PRNP;CLU;PTMA;ITM2B	LINCS_L1000_Chem_Pert_up	ODC-M1	ODC
CPC014 VCAP 24H-s1142-10.0	4/113	0.00249748	0.092545	0	0	7.56537	45.3352	RTN3;PPIA;VAMP2;HSP90B1	LINCS_L1000_Chem_Pert_up	ODC-M1	ODC
CPC016 A549 6H-mevastatin-10.0	4/113	0.00249748	0.092545	0	0	7.56537	45.3352	RTN3;ARL6IP1;PPIA;ACTB	LINCS_L1000_Chem_Pert_up	ODC-M1	ODC
CPC009 VCAP 6H-BRD-K18724229-10.0	1954-03-01	0.00250059	0.092545	0	0	12.037	72.1163	RTN3;GAPDH;ACTB	LINCS_L1000_Chem_Pert_up	ODC-M1	ODC
CPC012 NPC 24H-BRD-K74711637-10.0	1954-03-01	0.00250059	0.092545	0	0	12.037	72.1163	PTMA;ATP6V0C;GAPDH	LINCS_L1000_Chem_Pert_up	ODC-M1	ODC
CPC014 HA1E 6H-BRD-K10906552-10.0	1954-03-01	0.00250059	0.092545	0	0	12.037	72.1163	CALM1;ATP6V0C;HSP90B1	LINCS_L1000_Chem_Pert_up	ODC-M1	ODC
CPC016 HEPG2 6H-arctigenin-10.0	1954-03-01	0.00250059	0.092545	0	0	12.037	72.1163	ARL6IP1;CALM1;GAPDH	LINCS_L1000_Chem_Pert_up	ODC-M1	ODC
LJP006 MCF10A 3H-geldanamycin-0.04	1954-03-01	0.00250059	0.092545	0	0	12.037	72.1163	HSPA8;HSP90AB1;CLU	LINCS_L1000_Chem_Pert_up	ODC-M1	ODC
LJP006 SKBR3 24H-BMS-345541-3.33	1954-03-01	0.00250059	0.092545	0	0	12.037	72.1163	SERINC1;CKB;CLU	LINCS_L1000_Chem_Pert_up	ODC-M1	ODC
CPC006 MCF7 24H-chemistry 2804-10.0	6/274	0.00254707	0.0939169	0	0	4.67577	27.9275	DHFR;CLU;GAPDH;PTMA;ACTG1;HSP90B1	LINCS_L1000_Chem_Pert_up	ODC-M1	ODC
CPC006 HA1E 6H-BRD-K68548958-20.0	4/114	0.0025785	0.0939169	0	0	7.49621	44.6815	RPL18;GAPDH;PTMA;HSP90B1	LINCS_L1000_Chem_Pert_up	ODC-M1	ODC
CPC006 HT29 24H-azd8055-10.0	4/114	0.0025785	0.0939169	0	0	7.49621	44.6815	RTN3;PRNP;PPIA;ACTG1	LINCS_L1000_Chem_Pert_up	ODC-M1	ODC
CPC006 NOMO1 6H-manumycin a-9.08	4/114	0.0025785	0.0939169	0	0	7.49621	44.6815	DHFR;CLU;PTMA;HSP90B1	LINCS_L1000_Chem_Pert_up	ODC-M1	ODC
CPC006 SNUC4 6H-BRD-K52075040-44.4	4/114	0.0025785	0.0939169	0	0	7.49621	44.6815	CLU;VAMP2;ACTG1;HSP90B1	LINCS_L1000_Chem_Pert_up	ODC-M1	ODC
CPC006 SW480 6H-mln2238-10.0	4/114	0.0025785	0.0939169	0	0	7.49621	44.6815	CLU;GAPDH;PTMA;HSP90B1	LINCS_L1000_Chem_Pert_up	ODC-M1	ODC
CPC017 A549 24H-mg-132-10.0	4/114	0.0025785	0.0939169	0	0	7.49621	44.6815	CLU;GAPDH;PTMA;HSP90B1	LINCS_L1000_Chem_Pert_up	ODC-M1	ODC
CPC001 HA1E 24H-jak3 inhibitor ii-10.0	1955-03-01	0.00263534	0.0941633	0	0	11.8049	70.1064	PEA15;PEBP1;PTMA	LINCS_L1000_Chem_Pert_up	ODC-M1	ODC
CPC001 HA1E 6H-o-2050-10.0	1955-03-01	0.00263534	0.0941633	0	0	11.8049	70.1064	RPL18;ATP6V0C;HSP90B1	LINCS_L1000_Chem_Pert_up	ODC-M1	ODC
CPC006 A549 24H-BRD-A31107743-0.09	1955-03-01	0.00263534	0.0941633	0	0	11.8049	70.1064	RTN3;CALM1;PTMA	LINCS_L1000_Chem_Pert_up	ODC-M1	ODC
CPC006 SW620 6H-isoliquiritigenin-10.0	1955-03-01	0.00263534	0.0941633	0	0	11.8049	70.1064	CLU;PTMA;HSP90B1	LINCS_L1000_Chem_Pert_up	ODC-M1	ODC
CPC006 TYKNU 6H-mln2238-10.0	1955-03-01	0.00263534	0.0941633	0	0	11.8049	70.1064	CLU;GAPDH;HSP90B1	LINCS_L1000_Chem_Pert_up	ODC-M1	ODC
CPC014 HA1E 6H-s1142-10.0	1955-03-01	0.00263534	0.0941633	0	0	11.8049	70.1064	PRNP;PTMA;ACTB	LINCS_L1000_Chem_Pert_up	ODC-M1	ODC
CPC014 PHH 24H-s1120-10.0	1955-03-01	0.00263534	0.0941633	0	0	11.8049	70.1064	PEBP1;PTMA;ATP6V0C	LINCS_L1000_Chem_Pert_up	ODC-M1	ODC
LJP005 BT20 3H-NVP-AUY922-3.33	1955-03-01	0.00263534	0.0941633	0	0	11.8049	70.1064	HSPA8;HSP90AA1;HSP90B1	LINCS_L1000_Chem_Pert_up	ODC-M1	ODC
CPC005 A375 6H-bmy 45778-10.0	4/115	0.0026613	0.0941633	0	0	7.4283	44.042	RTN3;RPL18;ATP6V0C;HSP90B1	LINCS_L1000_Chem_Pert_up	ODC-M1	ODC
CPC006 LOVO 6H-importazole-60.0	4/115	0.0026613	0.0941633	0	0	7.4283	44.042	ARL6IP1;CALM1;SKP1;HSP90B1	LINCS_L1000_Chem_Pert_up	ODC-M1	ODC
CPC007 PC3 24H-ncgc00188531-01-10.0	4/115	0.0026613	0.0941633	0	0	7.4283	44.042	PRDX1;GAPDH;ATP6V0C;HSP90B1	LINCS_L1000_Chem_Pert_up	ODC-M1	ODC
CPC009 MCF7 24H-BRD-K18726304-10.0	4/115	0.0026613	0.0941633	0	0	7.4283	44.042	CKB;CALM1;PTMA;ACTB	LINCS_L1000_Chem_Pert_up	ODC-M1	ODC
LJP005 HS578T 24H-NVP-AUY922-3.33	4/115	0.0026613	0.0941633	0	0	7.4283	44.042	LDHB;HSPA8;CLU;RPL28	LINCS_L1000_Chem_Pert_up	ODC-M1	ODC
CPC006 HT29 24H-bms-754807-10.0	4/116	0.00274591	0.0962641	0	0	7.36161	43.4161	RTN3;PRNP;GAPDH;ACTG1	LINCS_L1000_Chem_Pert_up	ODC-M1	ODC
CPC013 A375 6H-BRD-K41925105-10.0	4/116	0.00274591	0.0962641	0	0	7.36161	43.4161	RPL28;GAPDH;ACTG1;HSP90B1	LINCS_L1000_Chem_Pert_up	ODC-M1	ODC
CPC014 NPC 24H-stock1n-27488-10.0	4/116	0.00274591	0.0962641	0	0	7.36161	43.4161	RTN3;RPL18;PTMA;HSP90B1	LINCS_L1000_Chem_Pert_up	ODC-M1	ODC
CPC002 HA1E 6H-aloisine a-10.0	1956-03-01	0.00277449	0.0962641	0	0	11.5816	68.1842	RTN3;PTMA;ITM2B	LINCS_L1000_Chem_Pert_up	ODC-M1	ODC
CPC006 HA1E 24H-methylene blue-10.0	1956-03-01	0.00277449	0.0962641	0	0	11.5816	68.1842	ATP6V0C;ACTB;ACTG1	LINCS_L1000_Chem_Pert_up	ODC-M1	ODC
CPC009 A549 24H-BRD-K70251741-10.0	1956-03-01	0.00277449	0.0962641	0	0	11.5816	68.1842	CLU;PTMA;ITM2B	LINCS_L1000_Chem_Pert_up	ODC-M1	ODC
CPC014 PC3 6H-b4313-10.0	1956-03-01	0.00277449	0.0962641	0	0	11.5816	68.1842	ARL6IP1;PTMA;HSP90B1	LINCS_L1000_Chem_Pert_up	ODC-M1	ODC
CPC019 VCAP 6H-BRD-K20000640-10.0	1956-03-01	0.00277449	0.0962641	0	0	11.5816	68.1842	RPL18;PPIA;GAPDH	LINCS_L1000_Chem_Pert_up	ODC-M1	ODC
LJP005 SKBR3 3H-geldanamycin-10	1956-03-01	0.00277449	0.0962641	0	0	11.5816	68.1842	HSPA8;HSP90AB1;HSP90B1	LINCS_L1000_Chem_Pert_up	ODC-M1	ODC
LJP009 HEPG2 24H-ponatinib-3.33	5/192	0.00279024	0.0966025	0	0	5.54827	32.6328	RTN3;PRNP;PSAP;RAC1;ATP6V0C	LINCS_L1000_Chem_Pert_up	ODC-M1	ODC
CPC002 HA1E 24H-su 4312-10.0	4/117	0.00283235	0.0967476	0	0	7.29609	42.8036	PRNP;GAPDH;PTMA;ITM2B	LINCS_L1000_Chem_Pert_up	ODC-M1	ODC
CPC006 MCF7 6H-manumycin a-9.08	4/117	0.00283235	0.0967476	0	0	7.29609	42.8036	ARL6IP1;CLU;ACTG1;HSP90B1	LINCS_L1000_Chem_Pert_up	ODC-M1	ODC
CPC006 SKMEL28 6H-trichostatin a-10.0	4/117	0.00283235	0.0967476	0	0	7.29609	42.8036	PPIA;PTMA;ITM2B;VAMP2	LINCS_L1000_Chem_Pert_up	ODC-M1	ODC
CPC007 HCC515 6H-ncgc00188536-01-10.0	4/117	0.00283235	0.0967476	0	0	7.29609	42.8036	RPL18;PPIA;PTMA;HSP90B1	LINCS_L1000_Chem_Pert_up	ODC-M1	ODC
CPC012 HA1E 6H-mls-0435555.0001-10.0	4/117	0.00283235	0.0967476	0	0	7.29609	42.8036	ARL6IP1;RPL18;GAPDH;HSP90B1	LINCS_L1000_Chem_Pert_up	ODC-M1	ODC
CPC014 A549 24H-BRD-A60245366-10.0	4/117	0.00283235	0.0967476	0	0	7.29609	42.8036	PRNP;RPL18;PPIA;ACTB	LINCS_L1000_Chem_Pert_up	ODC-M1	ODC
CPC007 VCAP 6H-BRD-A89352139-10.0	2022-02-16	0.00283741	0.0967476	0	0	28.9883	170.013	RTN3;PRNP	LINCS_L1000_Chem_Pert_up	ODC-M1	ODC
LJP005 HA1E 24H-PF-431396-10	5/193	0.00285329	0.0967476	0	0	5.51848	32.3343	WBP2;CLU;VAMP2;SKP1;HSP90B1	LINCS_L1000_Chem_Pert_up	ODC-M1	ODC
CPC006 HA1E 6H-BRD-K37865504-10.0	1957-03-01	0.0029181	0.0967476	0	0	11.3666	66.3446	GAPDH;ACTB;HSP90B1	LINCS_L1000_Chem_Pert_up	ODC-M1	ODC
CPC006 HCC515 24H-ku-0063794-10.0	1957-03-01	0.0029181	0.0967476	0	0	11.3666	66.3446	PRNP;CALM1;CLU	LINCS_L1000_Chem_Pert_up	ODC-M1	ODC
CPC006 HEPG2 6H-bo2 (inhibits rad51)-40.0	1957-03-01	0.0029181	0.0967476	0	0	11.3666	66.3446	PTMA;ACTG1;HSP90B1	LINCS_L1000_Chem_Pert_up	ODC-M1	ODC
CPC006 SW620 6H-BRD-K89692698-160.0	1957-03-01	0.0029181	0.0967476	0	0	11.3666	66.3446	ARL6IP1;CALM1;PTMA	LINCS_L1000_Chem_Pert_up	ODC-M1	ODC
CPC013 MCF7 24H-BRD-K05520923-10.0	1957-03-01	0.0029181	0.0967476	0	0	11.3666	66.3446	CALM1;ATP6V0C;GAPDH	LINCS_L1000_Chem_Pert_up	ODC-M1	ODC
CPC015 HT29 6H-mitomycin c-10.0	1957-03-01	0.0029181	0.0967476	0	0	11.3666	66.3446	RTN3;PTMA;PPIA	LINCS_L1000_Chem_Pert_up	ODC-M1	ODC
LJP006 MDAMB231 3H-geldanamycin-1.11	1957-03-01	0.0029181	0.0967476	0	0	11.3666	66.3446	HSPA8;HSP90AB1;HSP90B1	LINCS_L1000_Chem_Pert_up	ODC-M1	ODC
CPC006 CORL23 6H-trichostatin a-10.0	4/118	0.00292064	0.0967476	0	0	7.23173	42.204	HSP90AA1;CALM1;CLU;ACTB	LINCS_L1000_Chem_Pert_up	ODC-M1	ODC
CPC006 NCIH1836 6H-arachidonyl trifluoro-methyl ketone-80.0	4/118	0.00292064	0.0967476	0	0	7.23173	42.204	CLU;PPIA;GAPDH;HSP90B1	LINCS_L1000_Chem_Pert_up	ODC-M1	ODC
CPC006 NOMO1 6H-b675700.cdx-0.04	4/118	0.00292064	0.0967476	0	0	7.23173	42.204	CLU;PPIA;PTMA;HSP90B1	LINCS_L1000_Chem_Pert_up	ODC-M1	ODC
CPC008 A549 6H-ncgc00185090-03-10.0	4/118	0.00292064	0.0967476	0	0	7.23173	42.204	RTN3;PRNP;CANX;GAPDH	LINCS_L1000_Chem_Pert_up	ODC-M1	ODC
CPC012 PC3 24H-BRD-K32896438-10.0	4/118	0.00292064	0.0967476	0	0	7.23173	42.204	RTN3;RPL18;PTMA;HSP90B1	LINCS_L1000_Chem_Pert_up	ODC-M1	ODC
LJP005 MCF7 24H-NVP-AUY922-0.04	4/118	0.00292064	0.0967476	0	0	7.23173	42.204	LDHB;ARL6IP1;TSC22D1;HSP90B1	LINCS_L1000_Chem_Pert_up	ODC-M1	ODC
CPC003 HA1E 24H-nnc 26-9100-10.0	4/119	0.00301079	0.0985253	0	0	7.16848	41.617	RPL18;PPIA;GAPDH;PTMA	LINCS_L1000_Chem_Pert_up	ODC-M1	ODC
CPC017 SKB 24H-piplartine-10.0	4/119	0.00301079	0.0985253	0	0	7.16848	41.617	PRNP;PEBP1;PTMA;HSP90B1	LINCS_L1000_Chem_Pert_up	ODC-M1	ODC
CPC020 MCF7 6H-BRD-A83124583-10.0	4/119	0.00301079	0.0985253	0	0	7.16848	41.617	ARL6IP1;CLU;ACTG1;HSP90B1	LINCS_L1000_Chem_Pert_up	ODC-M1	ODC
CPC005 A375 24H-cercosporin-10.0	5/196	0.0030486	0.0985253	0	0	5.43097	31.462	PPIA;GAPDH;PTMA;ITM2B;HSP90B1	LINCS_L1000_Chem_Pert_up	ODC-M1	ODC
CPC005 A375 6H-tianeptine-10.0	1958-03-01	0.0030662	0.0985253	0	0	11.1593	64.5826	RTN3;PTMA;ATP6V0C	LINCS_L1000_Chem_Pert_up	ODC-M1	ODC
CPC006 COV644 6H-hli 373-10.0	1958-03-01	0.0030662	0.0985253	0	0	11.1593	64.5826	PPIA;ATP6V0C;ACTB	LINCS_L1000_Chem_Pert_up	ODC-M1	ODC
CPC008 HT29 6H-BRD-K59470558-10.0	1958-03-01	0.0030662	0.0985253	0	0	11.1593	64.5826	CALM1;ACTG1;HSP90B1	LINCS_L1000_Chem_Pert_up	ODC-M1	ODC
CPC010 HEPG2 6H-geldanamycin-10.0	1958-03-01	0.0030662	0.0985253	0	0	11.1593	64.5826	RPL18;PTMA;HSP90B1	LINCS_L1000_Chem_Pert_up	ODC-M1	ODC
CPC012 A375 6H-BRD-K10010115-10.0	1958-03-01	0.0030662	0.0985253	0	0	11.1593	64.5826	RPL18;PPIA;GAPDH	LINCS_L1000_Chem_Pert_up	ODC-M1	ODC
CPC012 HT29 6H-BRD-K94991378-10.0	1958-03-01	0.0030662	0.0985253	0	0	11.1593	64.5826	RTN3;PTMA;HSP90B1	LINCS_L1000_Chem_Pert_up	ODC-M1	ODC
LJP005 MCF7 3H-TG-101348-10	1958-03-01	0.0030662	0.0985253	0	0	11.1593	64.5826	RTN3;CALM1;HSP90B1	LINCS_L1000_Chem_Pert_up	ODC-M1	ODC
LJP005 MCF7 3H-tozasertib-3.33	1958-03-01	0.0030662	0.0985253	0	0	11.1593	64.5826	HSPA8;RPS5;CKB	LINCS_L1000_Chem_Pert_up	ODC-M1	ODC
CPC003 HA1E 6H-cct 018159-10.0	4/120	0.00310282	0.0985253	0	0	7.10632	41.0422	RTN3;PRNP;PPIA;HSP90B1	LINCS_L1000_Chem_Pert_up	ODC-M1	ODC
CPC005 HA1E 6H-geldanamycin-10.0	4/120	0.00310282	0.0985253	0	0	7.10632	41.0422	RPL18;GAPDH;VAMP2;HSP90B1	LINCS_L1000_Chem_Pert_up	ODC-M1	ODC
CPC006 HCC15 6H-ingenol 3, 20-dibenzoate-10.0	4/120	0.00310282	0.0985253	0	0	7.10632	41.0422	RTN3;PPIA;GAPDH;PTMA	LINCS_L1000_Chem_Pert_up	ODC-M1	ODC
CPC006 HT29 24H-l-690,488-10.0	4/120	0.00310282	0.0985253	0	0	7.10632	41.0422	RTN3;PPIA;GAPDH;ACTG1	LINCS_L1000_Chem_Pert_up	ODC-M1	ODC
CPC006 RKO 6H-arg-csc-91-10.0	4/120	0.00310282	0.0985253	0	0	7.10632	41.0422	RTN3;PRNP;PPIA;PTMA	LINCS_L1000_Chem_Pert_up	ODC-M1	ODC
CPC006 SNUC4 6H-ingenol 3, 20-dibenzoate-10.0	4/120	0.00310282	0.0985253	0	0	7.10632	41.0422	PRNP;CALM1;PTMA;ACTG1	LINCS_L1000_Chem_Pert_up	ODC-M1	ODC
CPC012 HA1E 6H-BRD-A20697603-10.0	4/120	0.00310282	0.0985253	0	0	7.10632	41.0422	PRNP;ARL6IP1;GAPDH;HSP90B1	LINCS_L1000_Chem_Pert_up	ODC-M1	ODC
CPC014 SKB 24H-e3380-10.0	4/120	0.00310282	0.0985253	0	0	7.10632	41.0422	PRNP;CALM1;GAPDH;ITM2B	LINCS_L1000_Chem_Pert_up	ODC-M1	ODC
LJP009 A375 24H-XMD-892-10	4/120	0.00310282	0.0985253	0	0	7.10632	41.0422	RTN3;TSC22D1;MAP1B;CKB	LINCS_L1000_Chem_Pert_up	ODC-M1	ODC
CPC004 VCAP 24H-piplartine-10.0	5/197	0.0031158	0.0987427	0	0	5.40241	31.1788	ARL6IP1;RPL18;ITM2B;VAMP2;HSP90B1	LINCS_L1000_Chem_Pert_up	ODC-M1	ODC
CPC003 PC3 24H-dactinomycin-10.0	4/121	0.00319676	0.0990825	0	0	7.04523	40.4792	RTN3;RPL18;PPIA;PTMA	LINCS_L1000_Chem_Pert_up	ODC-M1	ODC
CPC006 CL34 6H-piplartine-10.0	4/121	0.00319676	0.0990825	0	0	7.04523	40.4792	CLU;PTMA;ACTG1;HSP90B1	LINCS_L1000_Chem_Pert_up	ODC-M1	ODC
CPC006 HCC515 6H-su11652-10.0	4/121	0.00319676	0.0990825	0	0	7.04523	40.4792	RTN3;GAPDH;PTMA;HSP90B1	LINCS_L1000_Chem_Pert_up	ODC-M1	ODC
CPC006 SKLU1 6H-mln2238-10.0	4/121	0.00319676	0.0990825	0	0	7.04523	40.4792	DHFR;CALM1;PTMA;HSP90B1	LINCS_L1000_Chem_Pert_up	ODC-M1	ODC
CPC010 HEPG2 6H-BRD-K34968258-10.0	4/121	0.00319676	0.0990825	0	0	7.04523	40.4792	RTN3;GAPDH;PTMA;ACTG1	LINCS_L1000_Chem_Pert_up	ODC-M1	ODC
CPC013 HCC515 6H-trichostatin a-10.0	4/121	0.00319676	0.0990825	0	0	7.04523	40.4792	HSP90AA1;CALM1;ACTB;HSP90B1	LINCS_L1000_Chem_Pert_up	ODC-M1	ODC
CPC006 HA1E 24H-BRD-K68548958-20.0	6/287	0.00320222	0.0990825	0	0	4.4565	25.5977	RPL18;GAPDH;PTMA;ITM2B;VAMP2;HSP90B1	LINCS_L1000_Chem_Pert_up	ODC-M1	ODC
CPC006 HT29 6H-azd-7545-a-22.2	2022-02-17	0.00320529	0.0990825	0	0	27.0544	155.372	RTN3;GAPDH	LINCS_L1000_Chem_Pert_up	ODC-M1	ODC
CPC020 HT29 6H-gemfibrozil-10.0	2022-02-17	0.00320529	0.0990825	0	0	27.0544	155.372	CLU;PPIA	LINCS_L1000_Chem_Pert_up	ODC-M1	ODC
CPC005 A375 24H-cortisone-10.0	1959-03-01	0.00321884	0.0990825	0	0	10.9595	62.8936	PEA15;CLU;PTMA	LINCS_L1000_Chem_Pert_up	ODC-M1	ODC
CPC006 A549 6H-BRD-K68548958-20.0	1959-03-01	0.00321884	0.0990825	0	0	10.9595	62.8936	RPL18;GAPDH;HSP90B1	LINCS_L1000_Chem_Pert_up	ODC-M1	ODC
CPC006 SW620 6H-parthenolide-10.0	1959-03-01	0.00321884	0.0990825	0	0	10.9595	62.8936	PTMA;ACTG1;HSP90B1	LINCS_L1000_Chem_Pert_up	ODC-M1	ODC
CPC009 A549 6H-mafenide hydrochloride-10.0	1959-03-01	0.00321884	0.0990825	0	0	10.9595	62.8936	RTN3;PRNP;PTMA	LINCS_L1000_Chem_Pert_up	ODC-M1	ODC
CPC014 MCF7 6H-s1142-10.0	1959-03-01	0.00321884	0.0990825	0	0	10.9595	62.8936	RTN3;CLU;HSP90B1	LINCS_L1000_Chem_Pert_up	ODC-M1	ODC
CPC019 MCF7 6H-BRD-K46692335-10.0	1959-03-01	0.00321884	0.0990825	0	0	10.9595	62.8936	CLU;GAPDH;HSP90B1	LINCS_L1000_Chem_Pert_up	ODC-M1	ODC
CPC014 ASC 24H-BRD-A52193669-10.0	5/199	0.0032534	0.0999552	0	0	5.34617	30.6232	ARL6IP1;RPL18;GAPDH;ACTG1;HSP90B1	LINCS_L1000_Chem_Pert_up	ODC-M1	ODC
CPC005 MCF7 24H-bntx maleate-10.0	4/122	0.00329262	0.100584	0	0	6.98517	39.9277	CLU;PTMA;ACTG1;HSP90B1	LINCS_L1000_Chem_Pert_up	ODC-M1	ODC
CPC006 NCIH508 6H-BRD-K68548958-20.0	4/122	0.00329262	0.100584	0	0	6.98517	39.9277	RTN3;CLU;PPIA;HSP90B1	LINCS_L1000_Chem_Pert_up	ODC-M1	ODC
LJP007 PC3 24H-CGP-60474-10	4/122	0.00329262	0.100584	0	0	6.98517	39.9277	PSAP;CKB;CLU;HSP90B1	LINCS_L1000_Chem_Pert_up	ODC-M1	ODC
CPC006 PC3 24H-BRD-K64642496-40.0	5/200	0.00332382	0.101079	0	0	5.31849	30.3507	RTN3;GAPDH;ACTB;ACTG1;SKP1	LINCS_L1000_Chem_Pert_up	ODC-M1	ODC
CPC003 HA1E 24H-eplerenone-10.0	1960-03-01	0.00337607	0.101079	0	0	10.7667	61.2737	PTMA;GAPDH;ITM2B	LINCS_L1000_Chem_Pert_up	ODC-M1	ODC
CPC006 A549 24H-b675700.cdx-0.04	1960-03-01	0.00337607	0.101079	0	0	10.7667	61.2737	PTMA;GAPDH;HSP90B1	LINCS_L1000_Chem_Pert_up	ODC-M1	ODC
CPC006 PL21 6H-mk-0591-80.0	1960-03-01	0.00337607	0.101079	0	0	10.7667	61.2737	CLU;PPIA;ACTG1	LINCS_L1000_Chem_Pert_up	ODC-M1	ODC
LJP005 HS578T 3H-geldanamycin-1.11	1960-03-01	0.00337607	0.101079	0	0	10.7667	61.2737	HSPA8;HSP90AB1;HSP90B1	LINCS_L1000_Chem_Pert_up	ODC-M1	ODC
CPC006 A673 6H-piplartine-10.0	4/123	0.00339043	0.101079	0	0	6.92612	39.3875	CLU;ATP6V0C;PTMA;HSP90B1	LINCS_L1000_Chem_Pert_up	ODC-M1	ODC
CPC006 A673 6H-mln2238-10.0	4/123	0.00339043	0.101079	0	0	6.92612	39.3875	CLU;ATP6V0C;PTMA;HSP90B1	LINCS_L1000_Chem_Pert_up	ODC-M1	ODC
CPC006 HCC15 6H-quinacrine dihydrochloride dihydrate-10.0	4/123	0.00339043	0.101079	0	0	6.92612	39.3875	PEBP1;RPL18;GAPDH;PTMA	LINCS_L1000_Chem_Pert_up	ODC-M1	ODC
CPC006 NCIH508 6H-BRD-K52075040-44.4	4/123	0.00339043	0.101079	0	0	6.92612	39.3875	ARL6IP1;CLU;PPIA;HSP90B1	LINCS_L1000_Chem_Pert_up	ODC-M1	ODC
CPC007 A375 24H-wortmannin-10.0	4/123	0.00339043	0.101079	0	0	6.92612	39.3875	RTN3;CLU;PPIA;ACTG1	LINCS_L1000_Chem_Pert_up	ODC-M1	ODC
CPC012 HA1E 6H-BRD-K56653679-10.0	4/123	0.00339043	0.101079	0	0	6.92612	39.3875	RPL18;GAPDH;PTMA;HSP90B1	LINCS_L1000_Chem_Pert_up	ODC-M1	ODC
CPC019 A549 24H-trichostatin a-10.0	4/123	0.00339043	0.101079	0	0	6.92612	39.3875	RTN3;PRNP;RPL18;PTMA	LINCS_L1000_Chem_Pert_up	ODC-M1	ODC
LJP007 PC3 24H-OTSSP167-1.11	4/123	0.00339043	0.101079	0	0	6.92612	39.3875	MAP1B;PSAP;CLU;HSP90B1	LINCS_L1000_Chem_Pert_up	ODC-M1	ODC
CPC002 HCC515 24H-niguldipine-10.0	4/124	0.00349019	0.102182	0	0	6.86806	38.8581	RTN3;CALM1;PPIA;ACTG1	LINCS_L1000_Chem_Pert_up	ODC-M1	ODC
CPC006 AGS 6H-b675700.cdx-0.04	4/124	0.00349019	0.102182	0	0	6.86806	38.8581	RTN3;CLU;GAPDH;HSP90B1	LINCS_L1000_Chem_Pert_up	ODC-M1	ODC
CPC006 HA1E 24H-sid 26681509-88.8	4/124	0.00349019	0.102182	0	0	6.86806	38.8581	RPL28;ATP6V0C;PTMA;HSP90B1	LINCS_L1000_Chem_Pert_up	ODC-M1	ODC
CPC006 PC3 6H-ag14361-25.0	4/124	0.00349019	0.102182	0	0	6.86806	38.8581	RTN3;CLU;PPIA;PTMA	LINCS_L1000_Chem_Pert_up	ODC-M1	ODC
CPC006 SKM1 6H-ag14361-25.0	4/124	0.00349019	0.102182	0	0	6.86806	38.8581	RTN3;PRNP;CLU;PTMA	LINCS_L1000_Chem_Pert_up	ODC-M1	ODC
CPC006 VCAP 6H-4-demethoxydaunorubicin hydrochloride (65)-0.08	4/124	0.00349019	0.102182	0	0	6.86806	38.8581	RPS5;CLU;PTMA;ACTB	LINCS_L1000_Chem_Pert_up	ODC-M1	ODC
CPC008 A549 6H-ncgc00184834-01-10.0	4/124	0.00349019	0.102182	0	0	6.86806	38.8581	RTN3;PRNP;PPIA;GAPDH	LINCS_L1000_Chem_Pert_up	ODC-M1	ODC
CPC013 MCF7 24H-geldanamycin-10.0	4/124	0.00349019	0.102182	0	0	6.86806	38.8581	CKB;CLU;GAPDH;ACTB	LINCS_L1000_Chem_Pert_up	ODC-M1	ODC
CPC004 HA1E 6H-geldanamycin-10.0	1961-03-01	0.00353794	0.102182	0	0	10.5805	59.7187	PTMA;ATP6V0C;HSP90B1	LINCS_L1000_Chem_Pert_up	ODC-M1	ODC
CPC007 A375 24H-mls-0226420-10.0	1961-03-01	0.00353794	0.102182	0	0	10.5805	59.7187	CALM1;PPIA;GAPDH	LINCS_L1000_Chem_Pert_up	ODC-M1	ODC
CPC007 A375 24H-ncgc00011606-02-10.0	1961-03-01	0.00353794	0.102182	0	0	10.5805	59.7187	PPIA;GAPDH;ACTG1	LINCS_L1000_Chem_Pert_up	ODC-M1	ODC
CPC014 PC3 6H-BRD-A52193669-10.0	1961-03-01	0.00353794	0.102182	0	0	10.5805	59.7187	ARL6IP1;PTMA;HSP90B1	LINCS_L1000_Chem_Pert_up	ODC-M1	ODC
CPC017 ASC 24H-oxindole i-10.0	1961-03-01	0.00353794	0.102182	0	0	10.5805	59.7187	RTN3;PRNP;PPIA	LINCS_L1000_Chem_Pert_up	ODC-M1	ODC
CPC019 VCAP 24H-BRD-K48803730-10.0	1961-03-01	0.00353794	0.102182	0	0	10.5805	59.7187	CALM1;ATP6V0C;ACTB	LINCS_L1000_Chem_Pert_up	ODC-M1	ODC
LJP006 SKBR3 3H-AZD-8055-1.11	1961-03-01	0.00353794	0.102182	0	0	10.5805	59.7187	TSC22D1;PSAP;CLU	LINCS_L1000_Chem_Pert_up	ODC-M1	ODC
CPC006 A375 24H-ym-155-0.31	5/203	0.00354167	0.102182	0	0	5.23711	29.5538	ARL6IP1;PPIA;PTMA;ITM2B;HSP90B1	LINCS_L1000_Chem_Pert_up	ODC-M1	ODC
CPC006 MCF7 24H-curcumin-48.0	5/203	0.00354167	0.102182	0	0	5.23711	29.5538	ARL6IP1;CLU;PTMA;ACTG1;HSP90B1	LINCS_L1000_Chem_Pert_up	ODC-M1	ODC
LJP008 MCF7 24H-pracinostat-3.33	5/203	0.00354167	0.102182	0	0	5.23711	29.5538	GABARAPL2;RTN3;PRDX1;PSAP;CKB	LINCS_L1000_Chem_Pert_up	ODC-M1	ODC
CPC006 SW620 6H-piplartine-10.0	4/125	0.00359194	0.102777	0	0	6.81095	38.3393	GAPDH;PTMA;ACTG1;HSP90B1	LINCS_L1000_Chem_Pert_up	ODC-M1	ODC
LJP005 A375 24H-NVP-AUY922-0.37	4/125	0.00359194	0.102777	0	0	6.81095	38.3393	HSPA8;HSP90AB1;PSAP;RPL28	LINCS_L1000_Chem_Pert_up	ODC-M1	ODC
CPC013 ASC 24H-bg fa 0953-10.0	2022-02-18	0.00359424	0.102777	0	0	25.3622	142.749	GAPDH;HSP90B1	LINCS_L1000_Chem_Pert_up	ODC-M1	ODC
CPC015 MCF7 6H-vinblastine sulfate-10.0	2022-02-18	0.00359424	0.102777	0	0	25.3622	142.749	GAPDH;HSP90B1	LINCS_L1000_Chem_Pert_up	ODC-M1	ODC
LJP006 MCF10A 3H-AS-605240-1.11	2022-02-18	0.00359424	0.102777	0	0	25.3622	142.749	RTN3;CLU	LINCS_L1000_Chem_Pert_up	ODC-M1	ODC
LJP006 HME1 24H-geldanamycin-0.12	5/204	0.00361652	0.103231	0	0	5.21053	29.2948	HSPA8;PSAP;CLU;RPL28;GABARAP	LINCS_L1000_Chem_Pert_up	ODC-M1	ODC
CPC006 HT29 24H-b675700.cdx-0.04	5/205	0.0036925	0.104445	0	0	5.18421	29.0391	RTN3;RPS5;CLU;ACTG1;HSP90B1	LINCS_L1000_Chem_Pert_up	ODC-M1	ODC
CPC008 VCAP 24H-ncgc00184834-01-10.0	4/126	0.00369568	0.104445	0	0	6.75478	37.8308	PEA15;RPL18;GAPDH;ACTB	LINCS_L1000_Chem_Pert_up	ODC-M1	ODC
CPC002 HA1E 6H-BRD-K78633253-10.0	1962-03-01	0.00370447	0.104445	0	0	10.4007	58.2251	CALM1;PTMA;GAPDH	LINCS_L1000_Chem_Pert_up	ODC-M1	ODC
CPC003 HCC515 24H-ivermectin-10.0	1962-03-01	0.00370447	0.104445	0	0	10.4007	58.2251	PEBP1;PTMA;GAPDH	LINCS_L1000_Chem_Pert_up	ODC-M1	ODC
CPC005 A549 24H-dilazep dihydrochloride-10.0	1962-03-01	0.00370447	0.104445	0	0	10.4007	58.2251	CALM1;PTMA;ATP6V0C	LINCS_L1000_Chem_Pert_up	ODC-M1	ODC
CPC019 A549 24H-BRD-K32101742-10.0	1962-03-01	0.00370447	0.104445	0	0	10.4007	58.2251	RTN3;STMN1;GAPDH	LINCS_L1000_Chem_Pert_up	ODC-M1	ODC
LJP005 MCF10A 3H-NVP-AUY922-3.33	1962-03-01	0.00370447	0.104445	0	0	10.4007	58.2251	HSPA8;CANX;HSP90B1	LINCS_L1000_Chem_Pert_up	ODC-M1	ODC
CPC005 HA1E 24H-bntx maleate-10.0	5/206	0.00376962	0.105911	0	0	5.15816	28.7865	DHFR;RPL13;RPL18;PTMA;HSP90B1	LINCS_L1000_Chem_Pert_up	ODC-M1	ODC
LJP006 BT20 24H-BMS-345541-10	5/206	0.00376962	0.105911	0	0	5.15816	28.7865	PRNP;HSP90AB1;PSAP;SKP1;HSP90B1	LINCS_L1000_Chem_Pert_up	ODC-M1	ODC
CPC007 VCAP 6H-geldanamycin-10.0	4/127	0.00380144	0.106619	0	0	6.69953	37.3323	DHFR;RPL18;CLU;HSP90B1	LINCS_L1000_Chem_Pert_up	ODC-M1	ODC
CPC004 HCC515 24H-ouabain-10.0	5/207	0.00384788	0.106659	0	0	5.13236	28.5371	ARL6IP1;CKB;RPL28;PTMA;HSP90B1	LINCS_L1000_Chem_Pert_up	ODC-M1	ODC
CPC001 HA1E 6H-selinidin-10.0	1963-03-01	0.00387572	0.106659	0	0	10.2268	56.7897	PRNP;PTMA;ATP6V0C	LINCS_L1000_Chem_Pert_up	ODC-M1	ODC
CPC005 A375 24H-daphnetin-10.0	1963-03-01	0.00387572	0.106659	0	0	10.2268	56.7897	CALM1;GAPDH;ITM2B	LINCS_L1000_Chem_Pert_up	ODC-M1	ODC
CPC006 HA1E 6H-l-690,488-10.0	1963-03-01	0.00387572	0.106659	0	0	10.2268	56.7897	ARL6IP1;ATP6V0C;HSP90B1	LINCS_L1000_Chem_Pert_up	ODC-M1	ODC
CPC006 OV7 6H-px12-30.0	1963-03-01	0.00387572	0.106659	0	0	10.2268	56.7897	ARL6IP1;PTMA;VAMP2	LINCS_L1000_Chem_Pert_up	ODC-M1	ODC
CPC007 A375 24H-ag14361-10.0	1963-03-01	0.00387572	0.106659	0	0	10.2268	56.7897	RTN3;ARL6IP1;PPIA	LINCS_L1000_Chem_Pert_up	ODC-M1	ODC
CPC012 ASC 24H-BRD-K86472598-10.0	1963-03-01	0.00387572	0.106659	0	0	10.2268	56.7897	MAP1A;GAPDH;HSP90B1	LINCS_L1000_Chem_Pert_up	ODC-M1	ODC
CPC016 ASC 24H-zm 306416 hydrochloride-10.0	1963-03-01	0.00387572	0.106659	0	0	10.2268	56.7897	PRNP;PPIA;GAPDH	LINCS_L1000_Chem_Pert_up	ODC-M1	ODC
CPC020 VCAP 24H-BRD-K41775742-10.0	1963-03-01	0.00387572	0.106659	0	0	10.2268	56.7897	RPL18;CLU;GAPDH	LINCS_L1000_Chem_Pert_up	ODC-M1	ODC
LJP005 SKBR3 3H-geldanamycin-1.11	1963-03-01	0.00387572	0.106659	0	0	10.2268	56.7897	CANX;SERINC1;HSP90B1	LINCS_L1000_Chem_Pert_up	ODC-M1	ODC
LJP006 HME1 3H-radicicol-0.37	1963-03-01	0.00387572	0.106659	0	0	10.2268	56.7897	HSPA8;HSP90AB1;HSP90B1	LINCS_L1000_Chem_Pert_up	ODC-M1	ODC
CPC006 AGS 6H-curcumin-48.0	4/128	0.00390924	0.106669	0	0	6.64516	36.8435	CLU;ATP6V0C;PTMA;HSP90B1	LINCS_L1000_Chem_Pert_up	ODC-M1	ODC
CPC006 JHUEM2 6H-chemistry 2804-10.0	4/128	0.00390924	0.106669	0	0	6.64516	36.8435	ARL6IP1;CLU;RPL28;HSP90B1	LINCS_L1000_Chem_Pert_up	ODC-M1	ODC
CPC014 HA1E 6H-stock1n-27488-10.0	4/128	0.00390924	0.106669	0	0	6.64516	36.8435	ARL6IP1;GAPDH;PTMA;HSP90B1	LINCS_L1000_Chem_Pert_up	ODC-M1	ODC
CPC014 NPC 24H-BRD-U86922168-10.0	4/128	0.00390924	0.106669	0	0	6.64516	36.8435	PEA15;RPL18;PTMA;HSP90B1	LINCS_L1000_Chem_Pert_up	ODC-M1	ODC
CPC014 VCAP 6H-BRD-A52193669-10.0	4/128	0.00390924	0.106669	0	0	6.64516	36.8435	ARL6IP1;ATP6V0C;ACTB;HSP90B1	LINCS_L1000_Chem_Pert_up	ODC-M1	ODC
CPC006 HA1E 24H-rosiglitazone hydrochloride-80.0	2022-02-19	0.00400405	0.108563	0	0	23.8691	131.768	RTN3;GAPDH	LINCS_L1000_Chem_Pert_up	ODC-M1	ODC
LJP005 SKBR3 3H-AZD-6482-10	2022-02-19	0.00400405	0.108563	0	0	23.8691	131.768	CLU;HSP90B1	LINCS_L1000_Chem_Pert_up	ODC-M1	ODC
LJP006 HME1 3H-radicicol-0.04	2022-02-19	0.00400405	0.108563	0	0	23.8691	131.768	HSPA8;HSP90AB1	LINCS_L1000_Chem_Pert_up	ODC-M1	ODC
CPC006 HT115 6H-curcumin-48.0	4/129	0.00401909	0.108563	0	0	6.59167	36.3643	PRNP;CLU;PPIA;HSP90B1	LINCS_L1000_Chem_Pert_up	ODC-M1	ODC
CPC006 U937 6H-BRD-K71726959-122.55	4/129	0.00401909	0.108563	0	0	6.59167	36.3643	RTN3;PEA15;CLU;PPIA	LINCS_L1000_Chem_Pert_up	ODC-M1	ODC
CPC014 A375 6H-r2146-10.0	4/129	0.00401909	0.108563	0	0	6.59167	36.3643	GAPDH;PTMA;ACTB;HSP90B1	LINCS_L1000_Chem_Pert_up	ODC-M1	ODC
CPC005 A375 24H-zm 39923 hydrochloride-10.0	1964-03-01	0.00405172	0.108896	0	0	10.0586	55.4092	ARL6IP1;RPL18;PTMA	LINCS_L1000_Chem_Pert_up	ODC-M1	ODC
CPC006 THP1 6H-pik-90-10.0	1964-03-01	0.00405172	0.108896	0	0	10.0586	55.4092	PTMA;ATP6V0C;VAMP2	LINCS_L1000_Chem_Pert_up	ODC-M1	ODC
CPC009 HA1E 6H-BRD-K59705555-10.0	1964-03-01	0.00405172	0.108896	0	0	10.0586	55.4092	RPL18;ATP6V0C;HSP90B1	LINCS_L1000_Chem_Pert_up	ODC-M1	ODC
CPC006 NCIH1836 6H-hli 373-10.0	4/130	0.00413101	0.109564	0	0	6.53902	35.8942	PPIA;ATP6V0C;PTMA;VAMP2	LINCS_L1000_Chem_Pert_up	ODC-M1	ODC
CPC006 PL21 6H-ct-200783-10.0	4/130	0.00413101	0.109564	0	0	6.53902	35.8942	CLU;PPIA;GAPDH;HSP90B1	LINCS_L1000_Chem_Pert_up	ODC-M1	ODC
CPC006 RKO 6H-simvastatin-10.0	4/130	0.00413101	0.109564	0	0	6.53902	35.8942	RTN3;RPL18;PPIA;GAPDH	LINCS_L1000_Chem_Pert_up	ODC-M1	ODC
CPC006 SNGM 6H-chaetocin-0.08	4/130	0.00413101	0.109564	0	0	6.53902	35.8942	DHFR;PTMA;VAMP2;HSP90B1	LINCS_L1000_Chem_Pert_up	ODC-M1	ODC
CPC006 U937 6H-BRD-K53903639-80.0	4/130	0.00413101	0.109564	0	0	6.53902	35.8942	CALM1;CLU;GAPDH;SKP1	LINCS_L1000_Chem_Pert_up	ODC-M1	ODC
CPC010 HEPG2 6H-BRD-A18725729-10.0	4/130	0.00413101	0.109564	0	0	6.53902	35.8942	RTN3;PTMA;ACTG1;HSP90B1	LINCS_L1000_Chem_Pert_up	ODC-M1	ODC
CPC014 MCF7 24H-BRD-U25771771-10.0	4/130	0.00413101	0.109564	0	0	6.53902	35.8942	RTN3;CLU;PPIA;PTMA	LINCS_L1000_Chem_Pert_up	ODC-M1	ODC
CPC016 A549 6H-brefeldin a-10.0	4/130	0.00413101	0.109564	0	0	6.53902	35.8942	CALM1;RPL18;RPL28;PTMA	LINCS_L1000_Chem_Pert_up	ODC-M1	ODC
CPC009 MCF7 6H-BRD-K52321331-10.0	5/211	0.00417264	0.110486	0	0	5.03168	27.5696	ARL6IP1;CLU;GAPDH;ACTG1;HSP90B1	LINCS_L1000_Chem_Pert_up	ODC-M1	ODC
CPC014 A549 24H-ei-195-10.0	1965-03-01	0.00423252	0.111339	0	0	9.89591	54.0807	PRNP;PTMA;PPIA	LINCS_L1000_Chem_Pert_up	ODC-M1	ODC
CPC016 A549 24H-olomoucine-10.0	1965-03-01	0.00423252	0.111339	0	0	9.89591	54.0807	RTN3;PTMA;ATP6V0C	LINCS_L1000_Chem_Pert_up	ODC-M1	ODC
CPC019 HA1E 6H-BRD-K31688005-10.0	1965-03-01	0.00423252	0.111339	0	0	9.89591	54.0807	PPIA;GAPDH;ITM2B	LINCS_L1000_Chem_Pert_up	ODC-M1	ODC
CPC020 HA1E 6H-BRD-K50234570-10.0	1965-03-01	0.00423252	0.111339	0	0	9.89591	54.0807	PTMA;ATP6V0C;HSP90B1	LINCS_L1000_Chem_Pert_up	ODC-M1	ODC
CPC014 HA1E 6H-k784-3188-10.0	4/131	0.00424502	0.111485	0	0	6.4872	35.4332	ARL6IP1;PTMA;ACTG1;HSP90B1	LINCS_L1000_Chem_Pert_up	ODC-M1	ODC
LJP006 MCF10A 24H-radicicol-10	5/212	0.0042568	0.111613	0	0	5.00712	27.3351	RTN3;PSAP;SERINC1;CLU;HSP90B1	LINCS_L1000_Chem_Pert_up	ODC-M1	ODC
CPC006 A549 6H-manumycin a-9.08	4/132	0.00436114	0.113425	0	0	6.4362	34.9809	RPL18;PTMA;ACTG1;HSP90B1	LINCS_L1000_Chem_Pert_up	ODC-M1	ODC
CPC006 MCF7 6H-arachidonyl trifluoro-methyl ketone-80.0	4/132	0.00436114	0.113425	0	0	6.4362	34.9809	CLU;GAPDH;ACTG1;HSP90B1	LINCS_L1000_Chem_Pert_up	ODC-M1	ODC
CPC014 MCF7 24H-BRD-K19220233-10.0	4/132	0.00436114	0.113425	0	0	6.4362	34.9809	RTN3;CLU;PPIA;PTMA	LINCS_L1000_Chem_Pert_up	ODC-M1	ODC
CPC019 VCAP 24H-BRD-K65904652-10.0	4/132	0.00436114	0.113425	0	0	6.4362	34.9809	CANX;CALM1;GAPDH;ACTB	LINCS_L1000_Chem_Pert_up	ODC-M1	ODC
LJP005 MCF7 24H-withaferin-a-3.33	4/132	0.00436114	0.113425	0	0	6.4362	34.9809	PRNP;MAP1B;PEA15;CLU	LINCS_L1000_Chem_Pert_up	ODC-M1	ODC
CPC002 HA1E 24H-phenazopyridine hydrochloride-10.0	1966-03-01	0.00441815	0.113499	0	0	9.73834	52.8016	CALM1;GAPDH;ITM2B	LINCS_L1000_Chem_Pert_up	ODC-M1	ODC
CPC005 HT29 24H-mk 212-10.0	1966-03-01	0.00441815	0.113499	0	0	9.73834	52.8016	PEA15;CALM1;GAPDH	LINCS_L1000_Chem_Pert_up	ODC-M1	ODC
CPC006 LOVO 6H-BRD-K57080016-80.0	1966-03-01	0.00441815	0.113499	0	0	9.73834	52.8016	RTN3;CALM1;RPL28	LINCS_L1000_Chem_Pert_up	ODC-M1	ODC
CPC006 SW948 6H-chaetocin-0.08	1966-03-01	0.00441815	0.113499	0	0	9.73834	52.8016	RTN3;PPIA;HSP90B1	LINCS_L1000_Chem_Pert_up	ODC-M1	ODC
CPC014 HCC515 6H-hy-70044-10.0	1966-03-01	0.00441815	0.113499	0	0	9.73834	52.8016	RTN3;PRNP;ACTB	LINCS_L1000_Chem_Pert_up	ODC-M1	ODC
CPC019 MCF7 24H-BRD-K55827386-10.0	1966-03-01	0.00441815	0.113499	0	0	9.73834	52.8016	CLU;GAPDH;HSP90B1	LINCS_L1000_Chem_Pert_up	ODC-M1	ODC
CPC002 VCAP 6H-z-prolyl-prolinal-10.0	2022-02-20	0.0044345	0.113499	0	0	22.542	122.14	RTN3;HSP90B1	LINCS_L1000_Chem_Pert_up	ODC-M1	ODC
CPC013 ASC 24H-wortmannin-10.0	2022-02-20	0.0044345	0.113499	0	0	22.542	122.14	PTMA;GAPDH	LINCS_L1000_Chem_Pert_up	ODC-M1	ODC
CPD001 MCF7 6H-dilazep dihydrochloride-10.0	2022-02-20	0.0044345	0.113499	0	0	22.542	122.14	PTMA;PPIA	LINCS_L1000_Chem_Pert_up	ODC-M1	ODC
LJP006 MDAMB231 3H-afatinib-1.11	2022-02-20	0.0044345	0.113499	0	0	22.542	122.14	TSC22D1;CKB	LINCS_L1000_Chem_Pert_up	ODC-M1	ODC
CPC008 A549 6H-ncgc00184830-01-10.0	4/133	0.00447939	0.114466	0	0	6.38598	34.5371	RTN3;PRNP;PTMA;ACTB	LINCS_L1000_Chem_Pert_up	ODC-M1	ODC
CPC006 HA1E 24H-BRD-K52075040-44.4	5/215	0.00451655	0.115233	0	0	4.93484	26.6482	GAPDH;PTMA;VAMP2;ACTG1;HSP90B1	LINCS_L1000_Chem_Pert_up	ODC-M1	ODC
CPC002 HA1E 24H-cgp 37157-10.0	4/134	0.00459978	0.115748	0	0	6.33654	34.1016	PPIA;GAPDH;PTMA;ITM2B	LINCS_L1000_Chem_Pert_up	ODC-M1	ODC
CPC003 HA1E 24H-penfluridol-10.0	4/134	0.00459978	0.115748	0	0	6.33654	34.1016	RTN3;GAPDH;PTMA;HSP90B1	LINCS_L1000_Chem_Pert_up	ODC-M1	ODC
CPC006 HA1E 6H-chemistry 2804-10.0	5/216	0.00460559	0.115748	0	0	4.9112	26.4246	ARL6IP1;PTMA;ACTB;ACTG1;HSP90B1	LINCS_L1000_Chem_Pert_up	ODC-M1	ODC
CPC006 HCC15 6H-manumycin a-10.0	1967-03-01	0.00460865	0.115748	0	0	9.5857	51.5693	PTMA;GAPDH;HSP90B1	LINCS_L1000_Chem_Pert_up	ODC-M1	ODC
CPC006 SW948 6H-BRD-K64642496-40.0	1967-03-01	0.00460865	0.115748	0	0	9.5857	51.5693	RTN3;PRNP;PPIA	LINCS_L1000_Chem_Pert_up	ODC-M1	ODC
CPC006 SW948 6H-cay10618-10.0	1967-03-01	0.00460865	0.115748	0	0	9.5857	51.5693	RTN3;PRNP;PPIA	LINCS_L1000_Chem_Pert_up	ODC-M1	ODC
CPC006 THP1 6H-ncgc00165289-01-0.35	1967-03-01	0.00460865	0.115748	0	0	9.5857	51.5693	PTMA;ACTB;ITM2B	LINCS_L1000_Chem_Pert_up	ODC-M1	ODC
CPC013 VCAP 6H-s1057-10.0	1967-03-01	0.00460865	0.115748	0	0	9.5857	51.5693	CALM1;GAPDH;ACTB	LINCS_L1000_Chem_Pert_up	ODC-M1	ODC
CPC016 HT29 6H-aminopurvalanol a-10.0	1967-03-01	0.00460865	0.115748	0	0	9.5857	51.5693	RTN3;CLU;PTMA	LINCS_L1000_Chem_Pert_up	ODC-M1	ODC
LJP005 SKBR3 3H-geldanamycin-3.33	1967-03-01	0.00460865	0.115748	0	0	9.5857	51.5693	HSPA8;HSP90AA1;HSP90B1	LINCS_L1000_Chem_Pert_up	ODC-M1	ODC
CPC006 HA1E 6H-manumycin a-10.0	4/135	0.00472233	0.117868	0	0	6.28785	33.6743	GAPDH;PTMA;ACTB;HSP90B1	LINCS_L1000_Chem_Pert_up	ODC-M1	ODC
CPC006 RKO 6H-tg101348-11.1000003815	4/135	0.00472233	0.117868	0	0	6.28785	33.6743	RTN3;CLU;PPIA;PTMA	LINCS_L1000_Chem_Pert_up	ODC-M1	ODC
CPC006 SNGM 6H-arachidonyl trifluoro-methyl ketone-80.0	4/135	0.00472233	0.117868	0	0	6.28785	33.6743	MAP1A;PTMA;ACTG1;HSP90B1	LINCS_L1000_Chem_Pert_up	ODC-M1	ODC
CPC017 NPC 24H-piplartine-10.0	4/135	0.00472233	0.117868	0	0	6.28785	33.6743	RPL18;PPIA;PTMA;HSP90B1	LINCS_L1000_Chem_Pert_up	ODC-M1	ODC
CPC006 CL34 6H-chaetocin-0.08	1968-03-01	0.00480405	0.118093	0	0	9.43775	50.3815	DHFR;ACTB;HSP90B1	LINCS_L1000_Chem_Pert_up	ODC-M1	ODC
CPC006 SNGM 6H-ag14361-25.0	1968-03-01	0.00480405	0.118093	0	0	9.43775	50.3815	PTMA;PPIA;ATP6V0C	LINCS_L1000_Chem_Pert_up	ODC-M1	ODC
CPC008 HCC515 6H-ncgc00182362-01-10.0	1968-03-01	0.00480405	0.118093	0	0	9.43775	50.3815	ARL6IP1;PTMA;HSP90B1	LINCS_L1000_Chem_Pert_up	ODC-M1	ODC
CPC014 PC3 6H-BRD-K70161581-10.0	1968-03-01	0.00480405	0.118093	0	0	9.43775	50.3815	PTMA;GAPDH;HSP90B1	LINCS_L1000_Chem_Pert_up	ODC-M1	ODC
LJP006 MDAMB231 24H-radicicol-1.11	1968-03-01	0.00480405	0.118093	0	0	9.43775	50.3815	LDHB;HSPA8;CLU	LINCS_L1000_Chem_Pert_up	ODC-M1	ODC
CPC001 HCC515 24H-cosmosiin-10.0	4/136	0.00484707	0.118093	0	0	6.2399	33.2548	RTN3;PRNP;GAPDH;PTMA	LINCS_L1000_Chem_Pert_up	ODC-M1	ODC
CPC006 SKM1 6H-BRD-K71726959-122.55	4/136	0.00484707	0.118093	0	0	6.2399	33.2548	RTN3;PRNP;PPIA;SKP1	LINCS_L1000_Chem_Pert_up	ODC-M1	ODC
CPC006 U937 6H-phorbol-12-myristate-13-acetate (pma)-10.0	4/136	0.00484707	0.118093	0	0	6.2399	33.2548	ARL6IP1;CLU;GAPDH;ITM2B	LINCS_L1000_Chem_Pert_up	ODC-M1	ODC
CPC019 A549 6H-BRD-K17953061-10.0	4/136	0.00484707	0.118093	0	0	6.2399	33.2548	RTN3;PRNP;PPIA;PTMA	LINCS_L1000_Chem_Pert_up	ODC-M1	ODC
LJP006 HME1 24H-AT-7519-1.11	4/136	0.00484707	0.118093	0	0	6.2399	33.2548	RTN3;LDHB;RPS5;CLU	LINCS_L1000_Chem_Pert_up	ODC-M1	ODC
CPC004 HA1E 24H-deoxyandirobin lactone-10.0	2022-02-21	0.00488539	0.118093	0	0	21.3545	113.638	ATP6V0C;PTMA	LINCS_L1000_Chem_Pert_up	ODC-M1	ODC
CPC004 MCF7 6H-amg 9810-10.0	2022-02-21	0.00488539	0.118093	0	0	21.3545	113.638	RPL18;PPIA	LINCS_L1000_Chem_Pert_up	ODC-M1	ODC
CPC006 A375 6H-BRD-K15563106-177.6	2022-02-21	0.00488539	0.118093	0	0	21.3545	113.638	PTMA;HSP90B1	LINCS_L1000_Chem_Pert_up	ODC-M1	ODC
CPC006 HT29 6H-BRD-A36630025-0.35	2022-02-21	0.00488539	0.118093	0	0	21.3545	113.638	RTN3;ACTG1	LINCS_L1000_Chem_Pert_up	ODC-M1	ODC
CPC006 VCAP 6H-BRD-K89692698-160.0	2022-02-21	0.00488539	0.118093	0	0	21.3545	113.638	ATP6V0C;GAPDH	LINCS_L1000_Chem_Pert_up	ODC-M1	ODC
CPC013 HCC515 6H-BRD-K97764662-10.0	2022-02-21	0.00488539	0.118093	0	0	21.3545	113.638	CALM1;ATP6V0C	LINCS_L1000_Chem_Pert_up	ODC-M1	ODC
CPC013 PC3 6H-BRD-K61175124-10.0	2022-02-21	0.00488539	0.118093	0	0	21.3545	113.638	RTN3;HSP90B1	LINCS_L1000_Chem_Pert_up	ODC-M1	ODC
CPC013 VCAP 6H-BRD-K15107389-10.0	2022-02-21	0.00488539	0.118093	0	0	21.3545	113.638	RPL18;CALM1	LINCS_L1000_Chem_Pert_up	ODC-M1	ODC
CPC015 MCF7 6H-sappanone a trimethyl ether-10.0	2022-02-21	0.00488539	0.118093	0	0	21.3545	113.638	RPL18;PTMA	LINCS_L1000_Chem_Pert_up	ODC-M1	ODC
CPC019 PC3 24H-BRD-K04695623-10.0	2022-02-21	0.00488539	0.118093	0	0	21.3545	113.638	RTN3;ATP6V0C	LINCS_L1000_Chem_Pert_up	ODC-M1	ODC
CPC019 PC3 6H-BRD-K23931216-10.0	2022-02-21	0.00488539	0.118093	0	0	21.3545	113.638	PTMA;ITM2B	LINCS_L1000_Chem_Pert_up	ODC-M1	ODC
CPC006 HT29 6H-tg101348-11.1	4/137	0.004974	0.119004	0	0	6.19267	32.843	PPIA;PTMA;ACTB;SKP1	LINCS_L1000_Chem_Pert_up	ODC-M1	ODC
CPC006 SW620 6H-mw-a1-12-10.0	4/137	0.004974	0.119004	0	0	6.19267	32.843	ARL6IP1;CLU;ACTG1;HSP90B1	LINCS_L1000_Chem_Pert_up	ODC-M1	ODC
CPC006 U937 6H-BRD-K43620258-80.0	4/137	0.004974	0.119004	0	0	6.19267	32.843	CLU;VAMP2;ACTG1;HSP90B1	LINCS_L1000_Chem_Pert_up	ODC-M1	ODC
CPC014 HEPG2 6H-c3930-10.0	4/137	0.004974	0.119004	0	0	6.19267	32.843	RTN3;PPIA;PTMA;ITM2B	LINCS_L1000_Chem_Pert_up	ODC-M1	ODC
LJP006 A549 24H-GSK-2126458-0.37	4/137	0.004974	0.119004	0	0	6.19267	32.843	TSC22D1;PSAP;RPL28;GABARAP	LINCS_L1000_Chem_Pert_up	ODC-M1	ODC
CPC006 PC3 24H-temsirolimus [ci779]-10.0	1969-03-01	0.0050044	0.119004	0	0	9.29428	49.2359	RTN3;ATP6V0C;SKP1	LINCS_L1000_Chem_Pert_up	ODC-M1	ODC
CPC008 A549 6H-ncgc00182362-01-10.0	1969-03-01	0.0050044	0.119004	0	0	9.29428	49.2359	PTMA;GAPDH;HSP90B1	LINCS_L1000_Chem_Pert_up	ODC-M1	ODC
CPC010 VCAP 6H-BRD-A68065211-10.0	1969-03-01	0.0050044	0.119004	0	0	9.29428	49.2359	RPL18;PTMA;HSP90B1	LINCS_L1000_Chem_Pert_up	ODC-M1	ODC
CPC012 NPC 24H-k784-3131-10.0	1969-03-01	0.0050044	0.119004	0	0	9.29428	49.2359	PRNP;PTMA;HSP90B1	LINCS_L1000_Chem_Pert_up	ODC-M1	ODC
CPC013 HA1E 6H-st019365-10.0	1969-03-01	0.0050044	0.119004	0	0	9.29428	49.2359	PTMA;PPIA;GAPDH	LINCS_L1000_Chem_Pert_up	ODC-M1	ODC
CPC016 MCF7 6H-puromycin dihydrochloride-10.0	1969-03-01	0.0050044	0.119004	0	0	9.29428	49.2359	CLU;GAPDH;HSP90B1	LINCS_L1000_Chem_Pert_up	ODC-M1	ODC
CPC006 AGS 6H-arachidonyl trifluoro-methyl ketone-80.0	4/138	0.00510314	0.120817	0	0	6.14614	32.4387	RTN3;GAPDH;ACTG1;HSP90B1	LINCS_L1000_Chem_Pert_up	ODC-M1	ODC
CPC006 U937 6H-mw-a1-12-10.0	4/138	0.00510314	0.120817	0	0	6.14614	32.4387	PEA15;ITM2B;ACTG1;HSP90B1	LINCS_L1000_Chem_Pert_up	ODC-M1	ODC
CPC013 HEPG2 6H-BRD-K69852452-10.0	4/138	0.00510314	0.120817	0	0	6.14614	32.4387	STMN1;GAPDH;VAMP2;HSP90B1	LINCS_L1000_Chem_Pert_up	ODC-M1	ODC
CPC003 PC3 6H-dactinomycin-10.0	1970-03-01	0.00520972	0.120905	0	0	9.1551	48.1305	HSP90AA1;PTMA;PPIA	LINCS_L1000_Chem_Pert_up	ODC-M1	ODC
CPC005 A375 6H-fluocinolone acetonide-10.0	1970-03-01	0.00520972	0.120905	0	0	9.1551	48.1305	CALM1;CLU;GAPDH	LINCS_L1000_Chem_Pert_up	ODC-M1	ODC
CPC005 HA1E 6H-n-formylmethionylalanine-10.0	1970-03-01	0.00520972	0.120905	0	0	9.1551	48.1305	PEBP1;PTMA;PPIA	LINCS_L1000_Chem_Pert_up	ODC-M1	ODC
CPC006 EFO27 6H-menadione-10.0	1970-03-01	0.00520972	0.120905	0	0	9.1551	48.1305	ARL6IP1;PPIA;HSP90B1	LINCS_L1000_Chem_Pert_up	ODC-M1	ODC
CPC006 HCT116 6H-curcubitacin i-10.0	1970-03-01	0.00520972	0.120905	0	0	9.1551	48.1305	MAP1A;PPIA;HSP90B1	LINCS_L1000_Chem_Pert_up	ODC-M1	ODC
CPC006 SNGM 6H-ct-200783-10.0	1970-03-01	0.00520972	0.120905	0	0	9.1551	48.1305	PTMA;ATP6V0C;HSP90B1	LINCS_L1000_Chem_Pert_up	ODC-M1	ODC
CPC006 WSUDLCL2 6H-BRD-K15318909-44.4	1970-03-01	0.00520972	0.120905	0	0	9.1551	48.1305	CALM1;PTMA;ITM2B	LINCS_L1000_Chem_Pert_up	ODC-M1	ODC
CPC006 WSUDLCL2 6H-nsc 95397-10.0	1970-03-01	0.00520972	0.120905	0	0	9.1551	48.1305	CANX;PTMA;HSP90B1	LINCS_L1000_Chem_Pert_up	ODC-M1	ODC
CPC009 VCAP 24H-BRD-K00313977-10.0	1970-03-01	0.00520972	0.120905	0	0	9.1551	48.1305	RPL18;CALM1;ACTB	LINCS_L1000_Chem_Pert_up	ODC-M1	ODC
CPC012 A375 6H-BRD-K56653679-10.0	1970-03-01	0.00520972	0.120905	0	0	9.1551	48.1305	RTN3;RPL18;HSP90B1	LINCS_L1000_Chem_Pert_up	ODC-M1	ODC
CPC013 HEPG2 6H-BRD-K58900438-10.0	1970-03-01	0.00520972	0.120905	0	0	9.1551	48.1305	PTMA;PPIA;HSP90B1	LINCS_L1000_Chem_Pert_up	ODC-M1	ODC
LJP005 MCF7 24H-NU-7441-10	1970-03-01	0.00520972	0.120905	0	0	9.1551	48.1305	RPL15;CALM1;RPL28	LINCS_L1000_Chem_Pert_up	ODC-M1	ODC
CPC006 SKM1 6H-BRD-K35716340-12.0	4/139	0.00523452	0.120905	0	0	6.10031	32.0418	RPL18;PPIA;GAPDH;PTMA	LINCS_L1000_Chem_Pert_up	ODC-M1	ODC
CPC008 A549 6H-BRD-K58853583-10.0	4/139	0.00523452	0.120905	0	0	6.10031	32.0418	RTN3;PRNP;PPIA;GAPDH	LINCS_L1000_Chem_Pert_up	ODC-M1	ODC
CPC014 MCF7 24H-hy-11001-10.0	4/139	0.00523452	0.120905	0	0	6.10031	32.0418	RTN3;CLU;PPIA;PTMA	LINCS_L1000_Chem_Pert_up	ODC-M1	ODC
CPC018 A549 24H-BRD-A40431293-10.0	4/139	0.00523452	0.120905	0	0	6.10031	32.0418	PRNP;RPL18;PTMA;HSP90B1	LINCS_L1000_Chem_Pert_up	ODC-M1	ODC
CPC019 A375 6H-BRD-K96076993-10.0	4/139	0.00523452	0.120905	0	0	6.10031	32.0418	ARL6IP1;CKB;ITM2B;HSP90B1	LINCS_L1000_Chem_Pert_up	ODC-M1	ODC
CPC006 HT29 24H-curcumin-48.0	5/223	0.00526425	0.121417	0	0	4.75181	24.9319	ARL6IP1;CLU;PTMA;ITM2B;HSP90B1	LINCS_L1000_Chem_Pert_up	ODC-M1	ODC
CPC013 PC3 6H-geldanamycin-10.0	2022-02-22	0.0053565	0.122553	0	0	20.2857	106.083	GAPDH;HSP90B1	LINCS_L1000_Chem_Pert_up	ODC-M1	ODC
CPC015 ASC 24H-methoprene acid-10.0	2022-02-22	0.0053565	0.122553	0	0	20.2857	106.083	PRNP;PTMA	LINCS_L1000_Chem_Pert_up	ODC-M1	ODC
CPC006 VCAP 24H-mln2238-10.0	5/224	0.00536351	0.122553	0	0	4.72987	24.7284	CALM1;GAPDH;PTMA;ACTB;HSP90B1	LINCS_L1000_Chem_Pert_up	ODC-M1	ODC
CPC002 HA1E 6H-palda-10.0	4/140	0.00536814	0.122553	0	0	6.05515	31.6519	RPL18;GAPDH;PTMA;HSP90B1	LINCS_L1000_Chem_Pert_up	ODC-M1	ODC
CPC006 TYKNU 6H-ag14361-25.0	4/140	0.00536814	0.122553	0	0	6.05515	31.6519	RTN3;PRNP;CLU;PPIA	LINCS_L1000_Chem_Pert_up	ODC-M1	ODC
CPD001 MCF7 24H-camptothecine (s,+)-10.0	4/140	0.00536814	0.122553	0	0	6.05515	31.6519	RTN3;CLU;PTMA;ITM2B	LINCS_L1000_Chem_Pert_up	ODC-M1	ODC
CPC003 HA1E 24H-d 4476-10.0	1971-03-01	0.00542006	0.122553	0	0	9.02001	47.0633	RTN3;PRNP;PTMA	LINCS_L1000_Chem_Pert_up	ODC-M1	ODC
CPC006 CL34 6H-azd8055-10.0	1971-03-01	0.00542006	0.122553	0	0	9.02001	47.0633	CLU;PTMA;PPIA	LINCS_L1000_Chem_Pert_up	ODC-M1	ODC
CPC006 H1299 6H-l-sulforophane-10.0	1971-03-01	0.00542006	0.122553	0	0	9.02001	47.0633	RPL18;PTMA;HSP90B1	LINCS_L1000_Chem_Pert_up	ODC-M1	ODC
CPC006 SW948 6H-BRD-K41859756-10.0	1971-03-01	0.00542006	0.122553	0	0	9.02001	47.0633	RPL18;ACTG1;HSP90B1	LINCS_L1000_Chem_Pert_up	ODC-M1	ODC
CPC008 A549 6H-mls-0437633.0003-10.0	1971-03-01	0.00542006	0.122553	0	0	9.02001	47.0633	PTMA;PPIA;ATP6V0C	LINCS_L1000_Chem_Pert_up	ODC-M1	ODC
CPC013 ASC 24H-s1130-10.0	1971-03-01	0.00542006	0.122553	0	0	9.02001	47.0633	PRNP;GAPDH;HSP90B1	LINCS_L1000_Chem_Pert_up	ODC-M1	ODC
CPC020 HT29 6H-BRD-K50234570-10.0	1971-03-01	0.00542006	0.122553	0	0	9.02001	47.0633	ARL6IP1;GAPDH;HSP90B1	LINCS_L1000_Chem_Pert_up	ODC-M1	ODC
LJP005 BT20 24H-WZ-3105-1.11	1971-03-01	0.00542006	0.122553	0	0	9.02001	47.0633	CKB;CLU;SKP1	LINCS_L1000_Chem_Pert_up	ODC-M1	ODC
CPC006 HA1E 6H-piplartine-10.0	4/141	0.00550403	0.123756	0	0	6.01064	31.269	PRNP;GAPDH;PTMA;HSP90B1	LINCS_L1000_Chem_Pert_up	ODC-M1	ODC
CPC006 HT29 6H-curcumin-48.0	4/141	0.00550403	0.123756	0	0	6.01064	31.269	ARL6IP1;RPL18;PTMA;HSP90B1	LINCS_L1000_Chem_Pert_up	ODC-M1	ODC
CPC013 MCF7 24H-BRD-A84102390-10.0	4/141	0.00550403	0.123756	0	0	6.01064	31.269	RTN3;PPIA;ATP6V0C;PTMA	LINCS_L1000_Chem_Pert_up	ODC-M1	ODC
CPC014 VCAP 6H-s1122-10.0	4/141	0.00550403	0.123756	0	0	6.01064	31.269	RTN3;PPIA;PTMA;ACTB	LINCS_L1000_Chem_Pert_up	ODC-M1	ODC
CPC006 HT29 24H-pj 34 hydrochloride-10.0	1972-03-01	0.00563543	0.12426	0	0	8.88884	46.0325	RTN3;CLU;GAPDH	LINCS_L1000_Chem_Pert_up	ODC-M1	ODC
CPC006 LOVO 6H-ku 0060648 trihydrochloride-10.0	1972-03-01	0.00563543	0.12426	0	0	8.88884	46.0325	PPIA;GAPDH;SKP1	LINCS_L1000_Chem_Pert_up	ODC-M1	ODC
CPC006 SKMEL1 6H-mw-ras12-10.0	1972-03-01	0.00563543	0.12426	0	0	8.88884	46.0325	PTMA;GAPDH;HSP90B1	LINCS_L1000_Chem_Pert_up	ODC-M1	ODC
CPC009 HEPG2 6H-BRD-K82580504-10.0	1972-03-01	0.00563543	0.12426	0	0	8.88884	46.0325	RTN3;PEA15;PPIA	LINCS_L1000_Chem_Pert_up	ODC-M1	ODC
CPC014 NPC 24H-BRD-U33728988-10.0	1972-03-01	0.00563543	0.12426	0	0	8.88884	46.0325	PRNP;PTMA;GAPDH	LINCS_L1000_Chem_Pert_up	ODC-M1	ODC
CPC017 MCF7 6H-calpeptin-10.0	1972-03-01	0.00563543	0.12426	0	0	8.88884	46.0325	RTN3;PTMA;PPIA	LINCS_L1000_Chem_Pert_up	ODC-M1	ODC
LJP005 MCF7 3H-mitoxantrone-0.12	1972-03-01	0.00563543	0.12426	0	0	8.88884	46.0325	TSC22D1;PEA15;CLU	LINCS_L1000_Chem_Pert_up	ODC-M1	ODC
LJP005 PC3 24H-radicicol-10	1972-03-01	0.00563543	0.12426	0	0	8.88884	46.0325	HSPA8;PRDX1;CLU	LINCS_L1000_Chem_Pert_up	ODC-M1	ODC
LJP006 A549 24H-palbociclib-10	1972-03-01	0.00563543	0.12426	0	0	8.88884	46.0325	PRNP;CLU;HSP90B1	LINCS_L1000_Chem_Pert_up	ODC-M1	ODC
LJP006 SKBR3 24H-geldanamycin-0.04	1972-03-01	0.00563543	0.12426	0	0	8.88884	46.0325	HSPA8;HSP90AB1;HSP90B1	LINCS_L1000_Chem_Pert_up	ODC-M1	ODC
CPC006 PL21 6H-cyt997-1.0	4/142	0.00564221	0.12426	0	0	5.96679	30.8929	CLU;GAPDH;ITM2B;HSP90B1	LINCS_L1000_Chem_Pert_up	ODC-M1	ODC
CPC006 SNUC5 6H-vorinostat-11.1	4/142	0.00564221	0.12426	0	0	5.96679	30.8929	CALM1;RPL18;CLU;GAPDH	LINCS_L1000_Chem_Pert_up	ODC-M1	ODC
CPC006 VCAP 24H-dg-041-40.0	4/142	0.00564221	0.12426	0	0	5.96679	30.8929	CALM1;RPL18;ATP6V0C;ACTB	LINCS_L1000_Chem_Pert_up	ODC-M1	ODC
CPC007 HA1E 6H-stock1s-53863-10.0	4/142	0.00564221	0.12426	0	0	5.96679	30.8929	ARL6IP1;GAPDH;PTMA;HSP90B1	LINCS_L1000_Chem_Pert_up	ODC-M1	ODC
CPC014 A375 6H-ei-293-10.0	4/142	0.00564221	0.12426	0	0	5.96679	30.8929	PPIA;GAPDH;PTMA;ACTB	LINCS_L1000_Chem_Pert_up	ODC-M1	ODC
CPC005 A375 24H-manumycin a-10.0	5/227	0.00566924	0.124684	0	0	4.66524	24.1319	RTN3;GAPDH;PTMA;ITM2B;HSP90B1	LINCS_L1000_Chem_Pert_up	ODC-M1	ODC
CPC006 PC3 24H-BRD-K15563106-177.6	4/143	0.00578268	0.125531	0	0	5.92356	30.5234	RTN3;RPL28;ACTB;ACTG1	LINCS_L1000_Chem_Pert_up	ODC-M1	ODC
CPC010 A375 6H-k784-3188-10.0	4/143	0.00578268	0.125531	0	0	5.92356	30.5234	PRNP;PPIA;GAPDH;PTMA	LINCS_L1000_Chem_Pert_up	ODC-M1	ODC
CPC005 MCF7 6H-fgin-1-27-10.0	2022-02-23	0.00584762	0.125531	0	0	19.3188	99.3316	CALM1;CLU	LINCS_L1000_Chem_Pert_up	ODC-M1	ODC
CPC006 MCF7 6H-BRD-K14696368-10.0	2022-02-23	0.00584762	0.125531	0	0	19.3188	99.3316	ATP6V0C;PTMA	LINCS_L1000_Chem_Pert_up	ODC-M1	ODC
CPC013 MCF7 6H-BRD-A89333723-10.0	2022-02-23	0.00584762	0.125531	0	0	19.3188	99.3316	ATP6V0C;HSP90B1	LINCS_L1000_Chem_Pert_up	ODC-M1	ODC
CPC020 VCAP 6H-BRD-K34098590-10.0	2022-02-23	0.00584762	0.125531	0	0	19.3188	99.3316	GAPDH;ACTB	LINCS_L1000_Chem_Pert_up	ODC-M1	ODC
LJP005 BT20 24H-radicicol-0.04	2022-02-23	0.00584762	0.125531	0	0	19.3188	99.3316	HSPA8;LDHB	LINCS_L1000_Chem_Pert_up	ODC-M1	ODC
LJP006 BT20 3H-geldanamycin-1.11	2022-02-23	0.00584762	0.125531	0	0	19.3188	99.3316	HSPA8;HSP90B1	LINCS_L1000_Chem_Pert_up	ODC-M1	ODC
CPC006 HEPG2 6H-dorsomorphin dihydrochloride-10.0	1973-03-01	0.00585588	0.125531	0	0	8.76141	45.0364	RTN3;PTMA;ACTG1	LINCS_L1000_Chem_Pert_up	ODC-M1	ODC
CPC006 PC3 24H-7b-cis-10.0	1973-03-01	0.00585588	0.125531	0	0	8.76141	45.0364	PTMA;ATP6V0C;GAPDH	LINCS_L1000_Chem_Pert_up	ODC-M1	ODC
CPC006 PC3 6H-auranofin-10.0	1973-03-01	0.00585588	0.125531	0	0	8.76141	45.0364	ARL6IP1;ITM2B;HSP90B1	LINCS_L1000_Chem_Pert_up	ODC-M1	ODC
CPC006 SNU1040 6H-salermide-120.0	1973-03-01	0.00585588	0.125531	0	0	8.76141	45.0364	PEBP1;PPIA;ACTG1	LINCS_L1000_Chem_Pert_up	ODC-M1	ODC
CPC006 SNU1040 6H-cot-10b-44.4	1973-03-01	0.00585588	0.125531	0	0	8.76141	45.0364	RTN3;PTMA;PPIA	LINCS_L1000_Chem_Pert_up	ODC-M1	ODC
CPC008 A375 6H-ncgc00242340-01-10.0	1973-03-01	0.00585588	0.125531	0	0	8.76141	45.0364	CLU;GAPDH;HSP90B1	LINCS_L1000_Chem_Pert_up	ODC-M1	ODC
CPC009 PC3 24H-wortmannin-10.0	1973-03-01	0.00585588	0.125531	0	0	8.76141	45.0364	CLU;ATP6V0C;VAMP2	LINCS_L1000_Chem_Pert_up	ODC-M1	ODC
CPC010 VCAP 6H-geldanamycin-10.0	1973-03-01	0.00585588	0.125531	0	0	8.76141	45.0364	CLU;PPIA;HSP90B1	LINCS_L1000_Chem_Pert_up	ODC-M1	ODC
CPC014 A375 6H-BRD-U86922168-10.0	1973-03-01	0.00585588	0.125531	0	0	8.76141	45.0364	ARL6IP1;ACTG1;HSP90B1	LINCS_L1000_Chem_Pert_up	ODC-M1	ODC
CPC014 NEU 24H-stk397047-10.0	1973-03-01	0.00585588	0.125531	0	0	8.76141	45.0364	PRNP;ITM2B;HSP90B1	LINCS_L1000_Chem_Pert_up	ODC-M1	ODC
CPC019 MCF7 24H-BRD-K74486276-10.0	1973-03-01	0.00585588	0.125531	0	0	8.76141	45.0364	CLU;PTMA;GAPDH	LINCS_L1000_Chem_Pert_up	ODC-M1	ODC
CPC006 U937 6H-piplartine-10.0	4/144	0.00592547	0.12635	0	0	5.88095	30.1604	PRNP;GAPDH;PTMA;HSP90B1	LINCS_L1000_Chem_Pert_up	ODC-M1	ODC
CPC009 MCF7 24H-BRD-K18724229-10.0	4/144	0.00592547	0.12635	0	0	5.88095	30.1604	CALM1;CALM2;PTMA;ACTB	LINCS_L1000_Chem_Pert_up	ODC-M1	ODC
CPC014 HA1E 6H-BRD-A59145032-10.0	4/144	0.00592547	0.12635	0	0	5.88095	30.1604	ARL6IP1;GAPDH;PTMA;HSP90B1	LINCS_L1000_Chem_Pert_up	ODC-M1	ODC
CPC014 HCC515 6H-stk397047-10.0	4/144	0.00592547	0.12635	0	0	5.88095	30.1604	RTN3;ARL6IP1;GAPDH;HSP90B1	LINCS_L1000_Chem_Pert_up	ODC-M1	ODC
CPC010 HT29 6H-BRD-K53932786-10.0	4/145	0.0060706	0.127284	0	0	5.83895	29.8037	CALM1;ACTG1;SKP1;HSP90B1	LINCS_L1000_Chem_Pert_up	ODC-M1	ODC
CPD001 MCF7 24H-quinacrine dihydrochloride dihydrate-10.0	4/145	0.0060706	0.127284	0	0	5.83895	29.8037	CLU;PPIA;PTMA;ACTG1	LINCS_L1000_Chem_Pert_up	ODC-M1	ODC
LJP006 MCF7 24H-withaferin-a-3.33	4/145	0.0060706	0.127284	0	0	5.83895	29.8037	TSC22D1;PEA15;CLU;HSP90B1	LINCS_L1000_Chem_Pert_up	ODC-M1	ODC
CPC006 HCC15 6H-tl hras26 brd-k01877528-10.0	1974-03-01	0.00608144	0.127284	0	0	8.63758	44.0734	PTMA;RPL28;HSP90B1	LINCS_L1000_Chem_Pert_up	ODC-M1	ODC
CPC006 HCC15 6H-BRD-K41859756-10.0	1974-03-01	0.00608144	0.127284	0	0	8.63758	44.0734	PRNP;ITM2B;HSP90B1	LINCS_L1000_Chem_Pert_up	ODC-M1	ODC
CPC006 HCC15 6H-curcumin-48.0	1974-03-01	0.00608144	0.127284	0	0	8.63758	44.0734	PTMA;GAPDH;HSP90B1	LINCS_L1000_Chem_Pert_up	ODC-M1	ODC
CPC006 SW620 6H-bo2 (inhibits rad51)-40.0	1974-03-01	0.00608144	0.127284	0	0	8.63758	44.0734	CLU;ACTG1;HSP90B1	LINCS_L1000_Chem_Pert_up	ODC-M1	ODC
CPC006 SW948 6H-curcumin-48.0	1974-03-01	0.00608144	0.127284	0	0	8.63758	44.0734	ARL6IP1;PPIA;ITM2B	LINCS_L1000_Chem_Pert_up	ODC-M1	ODC
CPC006 WSUDLCL2 6H-mln2238-10.0	1974-03-01	0.00608144	0.127284	0	0	8.63758	44.0734	CLU;ATP6V0C;HSP90B1	LINCS_L1000_Chem_Pert_up	ODC-M1	ODC
CPC012 MCF7 24H-BRD-K72161580-10.0	1974-03-01	0.00608144	0.127284	0	0	8.63758	44.0734	CLU;PTMA;PPIA	LINCS_L1000_Chem_Pert_up	ODC-M1	ODC
CPC013 HCC515 6H-BRD-K69852452-10.0	1974-03-01	0.00608144	0.127284	0	0	8.63758	44.0734	PTMA;GAPDH;HSP90B1	LINCS_L1000_Chem_Pert_up	ODC-M1	ODC
CPC020 HT29 6H-BRD-A83124583-10.0	1974-03-01	0.00608144	0.127284	0	0	8.63758	44.0734	CLU;ACTG1;HSP90B1	LINCS_L1000_Chem_Pert_up	ODC-M1	ODC
LJP005 BT20 24H-geldanamycin-10	1974-03-01	0.00608144	0.127284	0	0	8.63758	44.0734	HSPA8;CLU;HSP90B1	LINCS_L1000_Chem_Pert_up	ODC-M1	ODC
LJP005 MCF10A 3H-geldanamycin-0.12	1974-03-01	0.00608144	0.127284	0	0	8.63758	44.0734	HSPA8;HSP90AA1;HSP90B1	LINCS_L1000_Chem_Pert_up	ODC-M1	ODC
CPC006 HT29 24H-arachidonyl trifluoro-methyl ketone-80.0	5/231	0.00609577	0.127284	0	0	4.58174	23.3676	RTN3;CLU;GAPDH;ACTG1;HSP90B1	LINCS_L1000_Chem_Pert_up	ODC-M1	ODC
CPC007 HA1E 6H-ncgc00188530-01-10.0	5/231	0.00609577	0.127284	0	0	4.58174	23.3676	ARL6IP1;RPL18;GAPDH;ACTG1;HSP90B1	LINCS_L1000_Chem_Pert_up	ODC-M1	ODC
CPC006 HA1E 6H-arachidonyl trifluoro-methyl ketone-80.0	5/232	0.00620585	0.129001	0	0	4.56133	23.1819	ARL6IP1;RPL18;GAPDH;ACTG1;HSP90B1	LINCS_L1000_Chem_Pert_up	ODC-M1	ODC
CPC004 A375 6H-brazilin-10.0	4/146	0.00621807	0.129001	0	0	5.79754	29.4532	ARL6IP1;CLU;ACTG1;HSP90B1	LINCS_L1000_Chem_Pert_up	ODC-M1	ODC
CPC012 A375 6H-t5212475-10.0	4/146	0.00621807	0.129001	0	0	5.79754	29.4532	RTN3;GAPDH;ITM2B;HSP90B1	LINCS_L1000_Chem_Pert_up	ODC-M1	ODC
CPC014 MCF7 24H-hy-50878-10.0	4/146	0.00621807	0.129001	0	0	5.79754	29.4532	CALM1;CLU;PPIA;ACTB	LINCS_L1000_Chem_Pert_up	ODC-M1	ODC
CPC019 A549 24H-BRD-K96076993-10.0	4/146	0.00621807	0.129001	0	0	5.79754	29.4532	RTN3;PRNP;PPIA;PTMA	LINCS_L1000_Chem_Pert_up	ODC-M1	ODC
CPC006 HA1E 6H-mln2238-10.0	1975-03-01	0.00631214	0.129557	0	0	8.51718	43.1419	ARL6IP1;PTMA;HSP90B1	LINCS_L1000_Chem_Pert_up	ODC-M1	ODC
CPC006 HCC15 6H-as605240-10.0	1975-03-01	0.00631214	0.129557	0	0	8.51718	43.1419	RPL18;PTMA;GAPDH	LINCS_L1000_Chem_Pert_up	ODC-M1	ODC
CPC006 NCIH1694 6H-ski ii-40.0	1975-03-01	0.00631214	0.129557	0	0	8.51718	43.1419	RTN3;CLU;HSP90B1	LINCS_L1000_Chem_Pert_up	ODC-M1	ODC
CPC006 SNGM 6H-7b-cis-10.0	1975-03-01	0.00631214	0.129557	0	0	8.51718	43.1419	RPL18;PTMA;HSP90B1	LINCS_L1000_Chem_Pert_up	ODC-M1	ODC
CPC009 HCC515 6H-BRD-K82732294-10.0	1975-03-01	0.00631214	0.129557	0	0	8.51718	43.1419	RPL18;GAPDH;HSP90B1	LINCS_L1000_Chem_Pert_up	ODC-M1	ODC
CPC013 PC3 6H-np-009169-10.0	1975-03-01	0.00631214	0.129557	0	0	8.51718	43.1419	RPL18;PTMA;HSP90B1	LINCS_L1000_Chem_Pert_up	ODC-M1	ODC
CPC014 A549 24H-BRD-A89907244-10.0	1975-03-01	0.00631214	0.129557	0	0	8.51718	43.1419	PPIA;ACTB;VAMP2	LINCS_L1000_Chem_Pert_up	ODC-M1	ODC
CPC014 PHH 24H-BRD-K68174511-10.0	1975-03-01	0.00631214	0.129557	0	0	8.51718	43.1419	ACTG1;SKP1;EIF1	LINCS_L1000_Chem_Pert_up	ODC-M1	ODC
CPC006 MCF7 6H-BRD-K04853698-10.0	5/233	0.00631731	0.129557	0	0	4.54109	22.9982	RTN3;ARL6IP1;CLU;ITM2B;ACTG1	LINCS_L1000_Chem_Pert_up	ODC-M1	ODC
CPC003 PC3 24H-fluphenazine-n-2-chloroethane, dihydrochloride-10.0	2022-02-24	0.00635855	0.129768	0	0	18.4397	93.2672	RTN3;ATP6V0C	LINCS_L1000_Chem_Pert_up	ODC-M1	ODC
CPC006 HA1E 24H-calpeptin-10.0	2022-02-24	0.00635855	0.129768	0	0	18.4397	93.2672	PPIA;ACTB	LINCS_L1000_Chem_Pert_up	ODC-M1	ODC
CPC006 VCAP 24H-cyclosporine-10.0	2022-02-24	0.00635855	0.129768	0	0	18.4397	93.2672	PPIA;GAPDH	LINCS_L1000_Chem_Pert_up	ODC-M1	ODC
CPC006 A549 6H-su11652-10.0	4/147	0.00636791	0.129768	0	0	5.7567	29.1087	RTN3;PRNP;CLU;GAPDH	LINCS_L1000_Chem_Pert_up	ODC-M1	ODC
CPD001 PC3 24H-camptothecine (s,+)-10.0	4/147	0.00636791	0.129768	0	0	5.7567	29.1087	RTN3;ARL6IP1;PPIA;ITM2B	LINCS_L1000_Chem_Pert_up	ODC-M1	ODC
CPC006 HA1E 24H-bjm-ctd2-9-10.0	5/234	0.00643018	0.130706	0	0	4.52103	22.8165	RTN3;PPIA;PTMA;ACTG1;HSP90B1	LINCS_L1000_Chem_Pert_up	ODC-M1	ODC
CPC006 HT29 24H-BRD-A41451487-160.0	5/234	0.00643018	0.130706	0	0	4.52103	22.8165	RTN3;RPS5;GAPDH;ACTG1;HSP90B1	LINCS_L1000_Chem_Pert_up	ODC-M1	ODC
CPC016 A549 6H-gr 46611-10.0	4/148	0.00652013	0.131442	0	0	5.71644	28.77	PRNP;PPIA;GAPDH;PTMA	LINCS_L1000_Chem_Pert_up	ODC-M1	ODC
CPC006 HCC15 6H-artesunate-10.0	1976-03-01	0.006548	0.131442	0	0	8.40008	42.2406	PTMA;PPIA;GAPDH	LINCS_L1000_Chem_Pert_up	ODC-M1	ODC
CPC008 A549 6H-mls-0359128.0001-10.0	1976-03-01	0.006548	0.131442	0	0	8.40008	42.2406	PRNP;ATP6V0C;GAPDH	LINCS_L1000_Chem_Pert_up	ODC-M1	ODC
CPC012 A549 24H-BRD-K72238567-10.0	1976-03-01	0.006548	0.131442	0	0	8.40008	42.2406	RTN3;PTMA;PPIA	LINCS_L1000_Chem_Pert_up	ODC-M1	ODC
CPC012 MCF7 24H-BRD-K94991378-10.0	1976-03-01	0.006548	0.131442	0	0	8.40008	42.2406	CALM1;ACTG1;HSP90B1	LINCS_L1000_Chem_Pert_up	ODC-M1	ODC
CPC014 MCF7 24H-bl-009-10.0	1976-03-01	0.006548	0.131442	0	0	8.40008	42.2406	PRNP;PTMA;PPIA	LINCS_L1000_Chem_Pert_up	ODC-M1	ODC
CPC014 PC3 24H-BRD-A52193669-10.0	1976-03-01	0.006548	0.131442	0	0	8.40008	42.2406	ARL6IP1;PTMA;HSP90B1	LINCS_L1000_Chem_Pert_up	ODC-M1	ODC
CPC015 NPC 24H-cgk 733-10.0	1976-03-01	0.006548	0.131442	0	0	8.40008	42.2406	PRNP;PTMA;GAPDH	LINCS_L1000_Chem_Pert_up	ODC-M1	ODC
CPD002 MCF7 24H-haloprogin-10.0	1976-03-01	0.006548	0.131442	0	0	8.40008	42.2406	GAPDH;ACTG1;HSP90B1	LINCS_L1000_Chem_Pert_up	ODC-M1	ODC
LJP006 SKBR3 24H-geldanamycin-0.12	1976-03-01	0.006548	0.131442	0	0	8.40008	42.2406	HSPA8;HSP90AB1;HSP90B1	LINCS_L1000_Chem_Pert_up	ODC-M1	ODC
CPC006 U937 6H-menadione-10.0	4/149	0.00667475	0.133653	0	0	5.67672	28.4371	ARL6IP1;PPIA;ITM2B;HSP90B1	LINCS_L1000_Chem_Pert_up	ODC-M1	ODC
CPC009 A549 24H-daunorubicin hydrochloride-10.0	4/149	0.00667475	0.133653	0	0	5.67672	28.4371	RTN3;PRNP;PPIA;PTMA	LINCS_L1000_Chem_Pert_up	ODC-M1	ODC
CPC001 HCC515 24H-wortmannin-10.0	1977-03-01	0.00678906	0.133778	0	0	8.28615	41.3681	RTN3;GAPDH;VAMP2	LINCS_L1000_Chem_Pert_up	ODC-M1	ODC
CPC004 MCF7 6H-sb 218078-10.0	1977-03-01	0.00678906	0.133778	0	0	8.28615	41.3681	RTN3;PTMA;PPIA	LINCS_L1000_Chem_Pert_up	ODC-M1	ODC
CPC006 A549 24H-BRD-A41451487-160.0	1977-03-01	0.00678906	0.133778	0	0	8.28615	41.3681	PTMA;GAPDH;HSP90B1	LINCS_L1000_Chem_Pert_up	ODC-M1	ODC
CPC006 AGS 6H-pik-90-10.0	1977-03-01	0.00678906	0.133778	0	0	8.28615	41.3681	RTN3;CLU;PTMA	LINCS_L1000_Chem_Pert_up	ODC-M1	ODC
CPC006 SW948 6H-bay 11-7821-10.0	1977-03-01	0.00678906	0.133778	0	0	8.28615	41.3681	CLU;PPIA;HSP90B1	LINCS_L1000_Chem_Pert_up	ODC-M1	ODC
CPC008 A549 6H-BRD-K42629487-10.0	1977-03-01	0.00678906	0.133778	0	0	8.28615	41.3681	PRNP;PTMA;PPIA	LINCS_L1000_Chem_Pert_up	ODC-M1	ODC
CPC012 A549 6H-stock3s-04022-10.0	1977-03-01	0.00678906	0.133778	0	0	8.28615	41.3681	PTMA;PPIA;GAPDH	LINCS_L1000_Chem_Pert_up	ODC-M1	ODC
CPC012 HCC515 6H-ossk 647368-10.0	1977-03-01	0.00678906	0.133778	0	0	8.28615	41.3681	ARL6IP1;RPL18;HSP90B1	LINCS_L1000_Chem_Pert_up	ODC-M1	ODC
CPC013 A375 6H-BRD-K80346834-10.0	1977-03-01	0.00678906	0.133778	0	0	8.28615	41.3681	ARL6IP1;PTMA;HSP90B1	LINCS_L1000_Chem_Pert_up	ODC-M1	ODC
CPC017 MCF7 6H-piplartine-10.0	1977-03-01	0.00678906	0.133778	0	0	8.28615	41.3681	CLU;ATP6V0C;HSP90B1	LINCS_L1000_Chem_Pert_up	ODC-M1	ODC
CPC018 ASC 24H-ch 55-10.0	1977-03-01	0.00678906	0.133778	0	0	8.28615	41.3681	RPL18;ACTG1;HSP90B1	LINCS_L1000_Chem_Pert_up	ODC-M1	ODC
LJP006 HCC515 24H-BI-2536-1.11	1977-03-01	0.00678906	0.133778	0	0	8.28615	41.3681	RTN3;PSAP;CALM1	LINCS_L1000_Chem_Pert_up	ODC-M1	ODC
LJP006 HME1 3H-geldanamycin-0.37	1977-03-01	0.00678906	0.133778	0	0	8.28615	41.3681	HSPA8;HSP90AB1;HSP90B1	LINCS_L1000_Chem_Pert_up	ODC-M1	ODC
CPC006 PL21 6H-mw-a1-12-10.0	4/150	0.00683178	0.134128	0	0	5.63756	28.1098	DHFR;ITM2B;ACTG1;HSP90B1	LINCS_L1000_Chem_Pert_up	ODC-M1	ODC
CPC007 A549 6H-ncgc00183371-01-10.0	4/150	0.00683178	0.134128	0	0	5.63756	28.1098	CANX;RPL18;CLU;GAPDH	LINCS_L1000_Chem_Pert_up	ODC-M1	ODC
CPC014 A549 24H-hy-10459-10.0	4/150	0.00683178	0.134128	0	0	5.63756	28.1098	PRNP;PPIA;PTMA;ITM2B	LINCS_L1000_Chem_Pert_up	ODC-M1	ODC
CPC006 SW948 6H-quinine hemisulfate salt monohydrate-10.0	2022-02-25	0.00688907	0.134402	0	0	17.6371	87.7942	PRNP;VAMP2	LINCS_L1000_Chem_Pert_up	ODC-M1	ODC
CPC011 PC3 24H-methyltestosterone-10.0	2022-02-25	0.00688907	0.134402	0	0	17.6371	87.7942	PTMA;ITM2B	LINCS_L1000_Chem_Pert_up	ODC-M1	ODC
CPC017 NPC 24H-kirromycin-10.0	2022-02-25	0.00688907	0.134402	0	0	17.6371	87.7942	ATP6V0C;ACTB	LINCS_L1000_Chem_Pert_up	ODC-M1	ODC
CPC019 PC3 24H-BRD-K33116223-10.0	2022-02-25	0.00688907	0.134402	0	0	17.6371	87.7942	RTN3;ATP6V0C	LINCS_L1000_Chem_Pert_up	ODC-M1	ODC
LJP007 A549 24H-KIN001-244-10	2022-02-25	0.00688907	0.134402	0	0	17.6371	87.7942	MAP1B;PSAP	LINCS_L1000_Chem_Pert_up	ODC-M1	ODC
LJP006 BT20 24H-celastrol-1.11	5/238	0.00689584	0.134402	0	0	4.44251	22.1097	HSPA8;PRNP;HSP90AB1;TSC22D1;SERINC1	LINCS_L1000_Chem_Pert_up	ODC-M1	ODC
CPC001 HCC515 24H-jnj 10191584 maleate-10.0	4/151	0.00699124	0.134515	0	0	5.59892	27.788	RTN3;RPL28;GAPDH;PTMA	LINCS_L1000_Chem_Pert_up	ODC-M1	ODC
CPC006 NCIH508 6H-manumycin a-10.0	4/151	0.00699124	0.134515	0	0	5.59892	27.788	ARL6IP1;CLU;ATP6V0C;HSP90B1	LINCS_L1000_Chem_Pert_up	ODC-M1	ODC
CPC006 HA1E 6H-mw-ras12-10.0	5/239	0.00701585	0.134515	0	0	4.4233	21.9377	ARL6IP1;GAPDH;PTMA;ACTG1;HSP90B1	LINCS_L1000_Chem_Pert_up	ODC-M1	ODC
CPC001 VCAP 6H-cyclosporine-10.0	1978-03-01	0.00703534	0.134515	0	0	8.17526	40.5232	RPL18;CALM1;PPIA	LINCS_L1000_Chem_Pert_up	ODC-M1	ODC
CPC002 HCC515 6H-bcl-2 inhibitor-10.0	1978-03-01	0.00703534	0.134515	0	0	8.17526	40.5232	CALM1;VAMP2;HSP90B1	LINCS_L1000_Chem_Pert_up	ODC-M1	ODC
CPC004 HCC515 6H-hypericin-10.0	1978-03-01	0.00703534	0.134515	0	0	8.17526	40.5232	PRNP;PTMA;PPIA	LINCS_L1000_Chem_Pert_up	ODC-M1	ODC
CPC006 AGS 6H-bx-795-10.0	1978-03-01	0.00703534	0.134515	0	0	8.17526	40.5232	CALM1;PTMA;ATP6V0C	LINCS_L1000_Chem_Pert_up	ODC-M1	ODC
CPC006 DV90 6H-mk-0591-80.0	1978-03-01	0.00703534	0.134515	0	0	8.17526	40.5232	PTMA;PPIA;GAPDH	LINCS_L1000_Chem_Pert_up	ODC-M1	ODC
CPC006 HT29 6H-auranofin-10.0	1978-03-01	0.00703534	0.134515	0	0	8.17526	40.5232	ARL6IP1;ACTG1;HSP90B1	LINCS_L1000_Chem_Pert_up	ODC-M1	ODC
CPC006 PC3 24H-ct-200783-10.0	1978-03-01	0.00703534	0.134515	0	0	8.17526	40.5232	PRDX1;GAPDH;VAMP2	LINCS_L1000_Chem_Pert_up	ODC-M1	ODC
CPC006 SKLU1 6H-curcubitacin i-10.0	1978-03-01	0.00703534	0.134515	0	0	8.17526	40.5232	PPIA;GAPDH;HSP90B1	LINCS_L1000_Chem_Pert_up	ODC-M1	ODC
CPC008 A375 6H-ncgc00182382-01-10.0	1978-03-01	0.00703534	0.134515	0	0	8.17526	40.5232	CLU;VAMP2;HSP90B1	LINCS_L1000_Chem_Pert_up	ODC-M1	ODC
CPC010 HEPG2 6H-BRD-K43782924-10.0	1978-03-01	0.00703534	0.134515	0	0	8.17526	40.5232	PEA15;CANX;GAPDH	LINCS_L1000_Chem_Pert_up	ODC-M1	ODC
CPC017 SKB 24H-ys-035 hydrochloride-10.0	1978-03-01	0.00703534	0.134515	0	0	8.17526	40.5232	PTMA;PPIA;HSP90B1	LINCS_L1000_Chem_Pert_up	ODC-M1	ODC
CPC019 MCF7 6H-BRD-K94544211-10.0	1978-03-01	0.00703534	0.134515	0	0	8.17526	40.5232	STMN1;CANX;CLU	LINCS_L1000_Chem_Pert_up	ODC-M1	ODC
CPD002 MCF7 24H-gefitinib-10.0	1978-03-01	0.00703534	0.134515	0	0	8.17526	40.5232	CLU;PPIA;GAPDH	LINCS_L1000_Chem_Pert_up	ODC-M1	ODC
CPC004 HA1E 24H-digitoxin-10.0	4/152	0.00715315	0.135961	0	0	5.56081	27.4715	RPL29;RPL28;PTMA;ITM2B	LINCS_L1000_Chem_Pert_up	ODC-M1	ODC
CPC009 A549 24H-BRD-K83670234-10.0	4/152	0.00715315	0.135961	0	0	5.56081	27.4715	RTN3;PPIA;PTMA;ITM2B	LINCS_L1000_Chem_Pert_up	ODC-M1	ODC
CPC012 A375 6H-k784-3187-10.0	4/152	0.00715315	0.135961	0	0	5.56081	27.4715	ARL6IP1;GAPDH;PTMA;HSP90B1	LINCS_L1000_Chem_Pert_up	ODC-M1	ODC
CPC020 A549 6H-BRD-K16533489-10.0	4/152	0.00715315	0.135961	0	0	5.56081	27.4715	RPL18;ATP6V0C;ITM2B;HSP90B1	LINCS_L1000_Chem_Pert_up	ODC-M1	ODC
LJP008 PC3 24H-mitoxantrone-10	4/152	0.00715315	0.135961	0	0	5.56081	27.4715	MAP1B;MAP1A;CKB;CLU	LINCS_L1000_Chem_Pert_up	ODC-M1	ODC
CPC004 HA1E 24H-rhamnetin-10.0	1979-03-01	0.00728687	0.136303	0	0	8.06728	39.7046	PTMA;PPIA;ACTG1	LINCS_L1000_Chem_Pert_up	ODC-M1	ODC
CPC004 HEPG2 6H-pregnenolone succinate-10.0	1979-03-01	0.00728687	0.136303	0	0	8.06728	39.7046	HSP90AA1;PEBP1;PPIA	LINCS_L1000_Chem_Pert_up	ODC-M1	ODC
CPC005 HT29 24H-etoposide-10.0	1979-03-01	0.00728687	0.136303	0	0	8.06728	39.7046	RPL18;CALM1;CLU	LINCS_L1000_Chem_Pert_up	ODC-M1	ODC
CPC006 MDST8 6H-BRD-K71726959-122.55	1979-03-01	0.00728687	0.136303	0	0	8.06728	39.7046	CALM1;PTMA;ATP6V0C	LINCS_L1000_Chem_Pert_up	ODC-M1	ODC
CPC006 NCIH1836 6H-l-sulforophane-10.0	1979-03-01	0.00728687	0.136303	0	0	8.06728	39.7046	RPL18;GAPDH;HSP90B1	LINCS_L1000_Chem_Pert_up	ODC-M1	ODC
CPC006 SW480 6H-narciclasine-10.0	1979-03-01	0.00728687	0.136303	0	0	8.06728	39.7046	ARL6IP1;CLU;PPIA	LINCS_L1000_Chem_Pert_up	ODC-M1	ODC
CPC006 SW480 6H-BRD-K92317137-10.0	1979-03-01	0.00728687	0.136303	0	0	8.06728	39.7046	PTMA;ATP6V0C;HSP90B1	LINCS_L1000_Chem_Pert_up	ODC-M1	ODC
CPC006 SW948 6H-valproic acid-10.0	1979-03-01	0.00728687	0.136303	0	0	8.06728	39.7046	RTN3;CLU;PPIA	LINCS_L1000_Chem_Pert_up	ODC-M1	ODC
CPC007 VCAP 24H-geldanamycin-10.0	1979-03-01	0.00728687	0.136303	0	0	8.06728	39.7046	PEA15;RPL18;HSP90B1	LINCS_L1000_Chem_Pert_up	ODC-M1	ODC
CPC009 HA1E 6H-BRD-A16820783-10.0	1979-03-01	0.00728687	0.136303	0	0	8.06728	39.7046	RPL18;CALM1;GAPDH	LINCS_L1000_Chem_Pert_up	ODC-M1	ODC
CPC009 HCC515 6H-BRD-K19724398-10.0	1979-03-01	0.00728687	0.136303	0	0	8.06728	39.7046	CLU;ACTB;ACTG1	LINCS_L1000_Chem_Pert_up	ODC-M1	ODC
CPC011 A549 6H-levocetirizine-10.0	1979-03-01	0.00728687	0.136303	0	0	8.06728	39.7046	PTMA;PPIA;GAPDH	LINCS_L1000_Chem_Pert_up	ODC-M1	ODC
CPC014 MCF7 24H-a-1065-10.0	1979-03-01	0.00728687	0.136303	0	0	8.06728	39.7046	RTN3;ACTB;ACTG1	LINCS_L1000_Chem_Pert_up	ODC-M1	ODC
CPC006 SW620 6H-BRD-K43620258-80.0	4/153	0.00731752	0.136303	0	0	5.52321	27.1603	ARL6IP1;PTMA;ACTG1;HSP90B1	LINCS_L1000_Chem_Pert_up	ODC-M1	ODC
LJP006 HME1 24H-gefitinib-10	4/153	0.00731752	0.136303	0	0	5.52321	27.1603	RTN3;MAP1B;PSAP;CLU	LINCS_L1000_Chem_Pert_up	ODC-M1	ODC
LJP006 HME1 24H-AZD-5438-10	4/153	0.00731752	0.136303	0	0	5.52321	27.1603	RTN3;LDHB;MAP1A;CLU	LINCS_L1000_Chem_Pert_up	ODC-M1	ODC
CPC003 PC3 6H-gp 1a-10.0	2022-02-26	0.00743899	0.136303	0	0	16.9014	82.8339	PTMA;ITM2B	LINCS_L1000_Chem_Pert_up	ODC-M1	ODC
CPC008 A375 6H-dm-55-3 brd-k81592585-10.0	2022-02-26	0.00743899	0.136303	0	0	16.9014	82.8339	ATP6V0C;PTMA	LINCS_L1000_Chem_Pert_up	ODC-M1	ODC
CPC012 MCF7 24H-BRD-K86110682-10.0	2022-02-26	0.00743899	0.136303	0	0	16.9014	82.8339	PPIA;GAPDH	LINCS_L1000_Chem_Pert_up	ODC-M1	ODC
CPC013 HA1E 6H-hy-10161-10.0	2022-02-26	0.00743899	0.136303	0	0	16.9014	82.8339	PRNP;PPIA	LINCS_L1000_Chem_Pert_up	ODC-M1	ODC
CPC013 MCF7 6H-s1362-10.0	2022-02-26	0.00743899	0.136303	0	0	16.9014	82.8339	STMN1;GAPDH	LINCS_L1000_Chem_Pert_up	ODC-M1	ODC
CPC014 HT29 6H-BRD-A75931230-10.0	2022-02-26	0.00743899	0.136303	0	0	16.9014	82.8339	RPL18;HSP90B1	LINCS_L1000_Chem_Pert_up	ODC-M1	ODC
LJP005 PC3 24H-NU-7441-0.12	2022-02-26	0.00743899	0.136303	0	0	16.9014	82.8339	MAP1B;CLU	LINCS_L1000_Chem_Pert_up	ODC-M1	ODC
LJP005 SKBR3 3H-radicicol-0.04	2022-02-26	0.00743899	0.136303	0	0	16.9014	82.8339	HSPA8;HSP90AA1	LINCS_L1000_Chem_Pert_up	ODC-M1	ODC
CPC006 A375 24H-15-deoxy-?12,14-prostaglandin j2-10.0	4/154	0.00748437	0.136303	0	0	5.48611	26.8542	RTN3;RPS5;GAPDH;HSP90B1	LINCS_L1000_Chem_Pert_up	ODC-M1	ODC
CPC019 MCF7 24H-BRD-K85818861-10.0	4/154	0.00748437	0.136303	0	0	5.48611	26.8542	CLU;GAPDH;PTMA;HSP90B1	LINCS_L1000_Chem_Pert_up	ODC-M1	ODC
LJP005 MCF7 24H-NVP-AUY922-3.33	4/154	0.00748437	0.136303	0	0	5.48611	26.8542	RTN3;LDHB;SERINC1;HSP90B1	LINCS_L1000_Chem_Pert_up	ODC-M1	ODC
LJP006 HS578T 24H-geldanamycin-10	4/154	0.00748437	0.136303	0	0	5.48611	26.8542	HSPA8;HSP90AB1;CANX;HSP90B1	LINCS_L1000_Chem_Pert_up	ODC-M1	ODC
CPC006 A375 24H-manumycin a-10.0	5/243	0.00751055	0.136303	0	0	4.34808	21.2684	RTN3;PPIA;GAPDH;PTMA;HSP90B1	LINCS_L1000_Chem_Pert_up	ODC-M1	ODC
CPC006 EFO27 6H-tw 37-10.0	1980-03-01	0.00754367	0.136303	0	0	7.96211	38.9112	PRNP;GAPDH;ACTB	LINCS_L1000_Chem_Pert_up	ODC-M1	ODC
CPC006 HA1E 24H-pik-90-10.0	1980-03-01	0.00754367	0.136303	0	0	7.96211	38.9112	RPL18;PPIA;ACTB	LINCS_L1000_Chem_Pert_up	ODC-M1	ODC
CPC006 HCT116 6H-BRD-K64642496-40.0	1980-03-01	0.00754367	0.136303	0	0	7.96211	38.9112	CALM1;ATP6V0C;GAPDH	LINCS_L1000_Chem_Pert_up	ODC-M1	ODC
CPC006 NCIH508 6H-BRD-K35716340-12.0	1980-03-01	0.00754367	0.136303	0	0	7.96211	38.9112	RTN3;CLU;PPIA	LINCS_L1000_Chem_Pert_up	ODC-M1	ODC
CPC006 PL21 6H-15-deoxy-?12,14-prostaglandin j2-10.0	1980-03-01	0.00754367	0.136303	0	0	7.96211	38.9112	RPL18;CLU;HSP90B1	LINCS_L1000_Chem_Pert_up	ODC-M1	ODC
CPC006 SW620 6H-qs 11-10.0	1980-03-01	0.00754367	0.136303	0	0	7.96211	38.9112	CLU;ATP6V0C;ACTG1	LINCS_L1000_Chem_Pert_up	ODC-M1	ODC
CPC006 SW948 6H-pp-110-22.2	1980-03-01	0.00754367	0.136303	0	0	7.96211	38.9112	RTN3;PRNP;PPIA	LINCS_L1000_Chem_Pert_up	ODC-M1	ODC
CPC007 MCF7 24H-ncgc00188740-01-10.0	1980-03-01	0.00754367	0.136303	0	0	7.96211	38.9112	GAPDH;ACTG1;HSP90B1	LINCS_L1000_Chem_Pert_up	ODC-M1	ODC
CPC017 A549 6H-risperidone-10.0	1980-03-01	0.00754367	0.136303	0	0	7.96211	38.9112	HSPA8;ARL6IP1;PPIA	LINCS_L1000_Chem_Pert_up	ODC-M1	ODC
CPC018 A375 6H-bay 11-7821-10.0	1980-03-01	0.00754367	0.136303	0	0	7.96211	38.9112	RTN3;PRNP;PPIA	LINCS_L1000_Chem_Pert_up	ODC-M1	ODC
CPC019 HA1E 6H-BRD-K00627859-10.0	1980-03-01	0.00754367	0.136303	0	0	7.96211	38.9112	PPIA;GAPDH;ACTB	LINCS_L1000_Chem_Pert_up	ODC-M1	ODC
LJP009 HEPG2 24H-ponatinib-1.11	1980-03-01	0.00754367	0.136303	0	0	7.96211	38.9112	RTN3;PRNP;CLU	LINCS_L1000_Chem_Pert_up	ODC-M1	ODC
LJP005 HCC515 24H-WH-4-025-1.11	1980-03-01	0.00754367	0.136303	0	0	7.96211	38.9112	PSAP;CLU;HSP90B1	LINCS_L1000_Chem_Pert_up	ODC-M1	ODC
LJP008 HCC515 24H-rocilinostat-10	1980-03-01	0.00754367	0.136303	0	0	7.96211	38.9112	GABARAPL2;TSC22D1;PSAP	LINCS_L1000_Chem_Pert_up	ODC-M1	ODC
LJP006 PC3 24H-radicicol-3.33	1980-03-01	0.00754367	0.136303	0	0	7.96211	38.9112	HSPA8;HSP90AA1;HSP90AB1	LINCS_L1000_Chem_Pert_up	ODC-M1	ODC
CPC006 SW620 6H-BRD-K92317137-10.0	4/155	0.00765371	0.137981	0	0	5.4495	26.5531	PRNP;CLU;ACTG1;HSP90B1	LINCS_L1000_Chem_Pert_up	ODC-M1	ODC
CPC018 MCF7 24H-niclosamide-10.0	4/155	0.00765371	0.137981	0	0	5.4495	26.5531	CLU;GAPDH;ACTG1;HSP90B1	LINCS_L1000_Chem_Pert_up	ODC-M1	ODC
CPC006 A673 6H-tg101348-11.1	1981-03-01	0.00780578	0.13901	0	0	7.85964	38.1419	PTMA;PPIA;ACTB	LINCS_L1000_Chem_Pert_up	ODC-M1	ODC
CPC006 AGS 6H-pnu 74654-80.0	1981-03-01	0.00780578	0.13901	0	0	7.85964	38.1419	PTMA;ATP6V0C;ACTB	LINCS_L1000_Chem_Pert_up	ODC-M1	ODC
CPC006 H1299 6H-curcumin-48.0	1981-03-01	0.00780578	0.13901	0	0	7.85964	38.1419	HSPA8;PTMA;HSP90B1	LINCS_L1000_Chem_Pert_up	ODC-M1	ODC
CPC006 HCC15 6H-auranofin-10.0	1981-03-01	0.00780578	0.13901	0	0	7.85964	38.1419	CALM1;PTMA;HSP90B1	LINCS_L1000_Chem_Pert_up	ODC-M1	ODC
CPC006 HCC15 6H-chr 2797-80.0	1981-03-01	0.00780578	0.13901	0	0	7.85964	38.1419	PRNP;RPL18;GAPDH	LINCS_L1000_Chem_Pert_up	ODC-M1	ODC
CPC009 VCAP 6H-BRD-K82732294-10.0	1981-03-01	0.00780578	0.13901	0	0	7.85964	38.1419	CALM1;GAPDH;HSP90B1	LINCS_L1000_Chem_Pert_up	ODC-M1	ODC
CPC013 MCF7 6H-c8273-10.0	1981-03-01	0.00780578	0.13901	0	0	7.85964	38.1419	CALM1;GAPDH;ACTG1	LINCS_L1000_Chem_Pert_up	ODC-M1	ODC
CPC014 PC3 24H-s1222-10.0	1981-03-01	0.00780578	0.13901	0	0	7.85964	38.1419	PPIA;RPL28;SKP1	LINCS_L1000_Chem_Pert_up	ODC-M1	ODC
CPC015 HT29 6H-protriptyline hydrochloride-10.0	1981-03-01	0.00780578	0.13901	0	0	7.85964	38.1419	RPL18;CALM1;ACTB	LINCS_L1000_Chem_Pert_up	ODC-M1	ODC
LJP005 HCC515 24H-geldanamycin-1.11	1981-03-01	0.00780578	0.13901	0	0	7.85964	38.1419	HSPA8;TSC22D1;HSP90B1	LINCS_L1000_Chem_Pert_up	ODC-M1	ODC
LJP007 HEPG2 24H-sutent-10	1981-03-01	0.00780578	0.13901	0	0	7.85964	38.1419	MAP1B;PEA15;SERINC1	LINCS_L1000_Chem_Pert_up	ODC-M1	ODC
CPC007 A375 6H-ncgc00188530-01-10.0	4/156	0.00782555	0.139208	0	0	5.41338	26.2568	RPL18;GAPDH;ACTG1;HSP90B1	LINCS_L1000_Chem_Pert_up	ODC-M1	ODC
CPC006 HCC15 6H-importazole-60.0	4/157	0.00799992	0.139754	0	0	5.37772	25.9654	RPL18;GAPDH;ATP6V0C;PTMA	LINCS_L1000_Chem_Pert_up	ODC-M1	ODC
CPC006 HT29 24H-16-hydroxytriptolide-0.08	4/157	0.00799992	0.139754	0	0	5.37772	25.9654	RTN3;PPIA;PTMA;ITM2B	LINCS_L1000_Chem_Pert_up	ODC-M1	ODC
CPC006 LOVO 6H-arachidonyl trifluoro-methyl ketone-80.0	4/157	0.00799992	0.139754	0	0	5.37772	25.9654	RPL18;CLU;GAPDH;HSP90B1	LINCS_L1000_Chem_Pert_up	ODC-M1	ODC
CPC007 A375 6H-BRD-K84203638-10.0	4/157	0.00799992	0.139754	0	0	5.37772	25.9654	RTN3;ARL6IP1;CLU;GAPDH	LINCS_L1000_Chem_Pert_up	ODC-M1	ODC
CPC013 VCAP 6H-BRD-K51683034-10.0	2022-02-27	0.00800811	0.139754	0	0	16.2245	78.3205	CALM1;ACTB	LINCS_L1000_Chem_Pert_up	ODC-M1	ODC
CPC014 A375 6H-mls-0435541.0001-10.0	2022-02-27	0.00800811	0.139754	0	0	16.2245	78.3205	ATP6V0C;PTMA	LINCS_L1000_Chem_Pert_up	ODC-M1	ODC
CPC014 VCAP 6H-hy-10044-10.0	2022-02-27	0.00800811	0.139754	0	0	16.2245	78.3205	GAPDH;SKP1	LINCS_L1000_Chem_Pert_up	ODC-M1	ODC
LJP005 HS578T 3H-neratinib-0.12	2022-02-27	0.00800811	0.139754	0	0	16.2245	78.3205	RPS5;CLU	LINCS_L1000_Chem_Pert_up	ODC-M1	ODC
LJP005 SKBR3 3H-ruxolitinib-3.33	2022-02-27	0.00800811	0.139754	0	0	16.2245	78.3205	TSC22D1;PSAP	LINCS_L1000_Chem_Pert_up	ODC-M1	ODC
LJP007 A549 24H-PD-0325901-0.37	2022-02-27	0.00800811	0.139754	0	0	16.2245	78.3205	CKB;CLU	LINCS_L1000_Chem_Pert_up	ODC-M1	ODC
CPC004 MCF7 6H-ch 55-10.0	1982-03-01	0.00807322	0.139754	0	0	7.75975	37.3958	PPIA;ACTG1;HSP90B1	LINCS_L1000_Chem_Pert_up	ODC-M1	ODC
CPC006 HEC108 6H-curcumin-48.0	1982-03-01	0.00807322	0.139754	0	0	7.75975	37.3958	PTMA;ATP6V0C;HSP90B1	LINCS_L1000_Chem_Pert_up	ODC-M1	ODC
CPC006 LOVO 6H-tgx-115-160.0	1982-03-01	0.00807322	0.139754	0	0	7.75975	37.3958	PRNP;ACTB;SKP1	LINCS_L1000_Chem_Pert_up	ODC-M1	ODC
CPC006 NCIH1836 6H-tpl2-40.0	1982-03-01	0.00807322	0.139754	0	0	7.75975	37.3958	PPIA;GAPDH;HSP90B1	LINCS_L1000_Chem_Pert_up	ODC-M1	ODC
CPC006 SNGM 6H-isoliquiritigenin-10.0	1982-03-01	0.00807322	0.139754	0	0	7.75975	37.3958	RTN3;GAPDH;HSP90B1	LINCS_L1000_Chem_Pert_up	ODC-M1	ODC
CPC006 SW480 6H-wortmannin-10.0	1982-03-01	0.00807322	0.139754	0	0	7.75975	37.3958	PTMA;ACTB;HSP90B1	LINCS_L1000_Chem_Pert_up	ODC-M1	ODC
CPC006 SW948 6H-tpca-1-10.0	1982-03-01	0.00807322	0.139754	0	0	7.75975	37.3958	PEBP1;PTMA;PPIA	LINCS_L1000_Chem_Pert_up	ODC-M1	ODC
CPC011 A549 6H-cgs 15943-10.0	1982-03-01	0.00807322	0.139754	0	0	7.75975	37.3958	PRNP;PTMA;ACTG1	LINCS_L1000_Chem_Pert_up	ODC-M1	ODC
CPC013 MCF7 24H-st4029573-10.0	1982-03-01	0.00807322	0.139754	0	0	7.75975	37.3958	CALM1;CLU;ACTG1	LINCS_L1000_Chem_Pert_up	ODC-M1	ODC
CPC014 HCC515 6H-k784-3188-10.0	1982-03-01	0.00807322	0.139754	0	0	7.75975	37.3958	ARL6IP1;PTMA;HSP90B1	LINCS_L1000_Chem_Pert_up	ODC-M1	ODC
CPC014 PC3 24H-b4313-10.0	1982-03-01	0.00807322	0.139754	0	0	7.75975	37.3958	MAP1A;GAPDH;HSP90B1	LINCS_L1000_Chem_Pert_up	ODC-M1	ODC
CPC016 A549 24H-sr 142948-10.0	1982-03-01	0.00807322	0.139754	0	0	7.75975	37.3958	ARL6IP1;PEA15;PPIA	LINCS_L1000_Chem_Pert_up	ODC-M1	ODC
CPC019 A549 24H-BRD-K58288048-10.0	1982-03-01	0.00807322	0.139754	0	0	7.75975	37.3958	RPL18;PTMA;ACTG1	LINCS_L1000_Chem_Pert_up	ODC-M1	ODC
CPC019 PC3 6H-BRD-K50234570-10.0	1982-03-01	0.00807322	0.139754	0	0	7.75975	37.3958	RPL18;GAPDH;HSP90B1	LINCS_L1000_Chem_Pert_up	ODC-M1	ODC
CPC019 VCAP 24H-BRD-K89451433-10.0	1982-03-01	0.00807322	0.139754	0	0	7.75975	37.3958	CALM1;ATP6V0C;GAPDH	LINCS_L1000_Chem_Pert_up	ODC-M1	ODC
CPC006 MCF7 24H-imd 0354-10.0	5/249	0.00829751	0.141819	0	0	4.23986	20.3166	CALM1;CLU;GAPDH;ACTG1;HSP90B1	LINCS_L1000_Chem_Pert_up	ODC-M1	ODC
CPC003 HA1E 24H-hexylcaine hydrochloride-10.0	1983-03-01	0.00834601	0.141819	0	0	7.66237	36.6719	PRNP;PTMA;PPIA	LINCS_L1000_Chem_Pert_up	ODC-M1	ODC
CPC005 A375 24H-ala-ala-phe-cmk-10.0	1983-03-01	0.00834601	0.141819	0	0	7.66237	36.6719	CLU;PTMA;VAMP2	LINCS_L1000_Chem_Pert_up	ODC-M1	ODC
CPC006 H1299 6H-15-deoxy-?12,14-prostaglandin j2-10.0	1983-03-01	0.00834601	0.141819	0	0	7.66237	36.6719	PTMA;GAPDH;HSP90B1	LINCS_L1000_Chem_Pert_up	ODC-M1	ODC
CPC006 SKM1 6H-zm 336372-102.71	1983-03-01	0.00834601	0.141819	0	0	7.66237	36.6719	PPIA;GAPDH;SKP1	LINCS_L1000_Chem_Pert_up	ODC-M1	ODC
CPC006 SKMEL1 6H-BRD-K10705233-40.0	1983-03-01	0.00834601	0.141819	0	0	7.66237	36.6719	PRNP;RPL18;PTMA	LINCS_L1000_Chem_Pert_up	ODC-M1	ODC
CPC006 SNUC4 6H-curcumin-48.0	1983-03-01	0.00834601	0.141819	0	0	7.66237	36.6719	PTMA;PPIA;ACTG1	LINCS_L1000_Chem_Pert_up	ODC-M1	ODC
CPC006 VCAP 24H-isoliquiritigenin-10.0	1983-03-01	0.00834601	0.141819	0	0	7.66237	36.6719	RPL18;VAMP2;HSP90B1	LINCS_L1000_Chem_Pert_up	ODC-M1	ODC
CPC008 A375 24H-ncgc00185094-01-10.0	1983-03-01	0.00834601	0.141819	0	0	7.66237	36.6719	PRNP;CLU;GAPDH	LINCS_L1000_Chem_Pert_up	ODC-M1	ODC
CPC008 HT29 6H-BRD-K79554012-10.0	1983-03-01	0.00834601	0.141819	0	0	7.66237	36.6719	RPL18;CALM1;GAPDH	LINCS_L1000_Chem_Pert_up	ODC-M1	ODC
CPD002 MCF7 24H-modafinil-10.0	1983-03-01	0.00834601	0.141819	0	0	7.66237	36.6719	RTN3;PTMA;PPIA	LINCS_L1000_Chem_Pert_up	ODC-M1	ODC
LJP006 BT20 24H-geldanamycin-0.37	1983-03-01	0.00834601	0.141819	0	0	7.66237	36.6719	HSPA8;HSP90AB1;MAP1A	LINCS_L1000_Chem_Pert_up	ODC-M1	ODC
CPC007 A549 24H-BRD-K84203638-10.0	4/159	0.00835627	0.141819	0	0	5.3078	25.3964	CLU;GAPDH;PTMA;ITM2B	LINCS_L1000_Chem_Pert_up	ODC-M1	ODC
CPC009 VCAP 24H-BRD-K14027855-10.0	4/159	0.00835627	0.141819	0	0	5.3078	25.3964	CALM1;RPL18;GAPDH;HSP90B1	LINCS_L1000_Chem_Pert_up	ODC-M1	ODC
CPC016 A549 6H-ici 192,605-10.0	4/159	0.00835627	0.141819	0	0	5.3078	25.3964	RTN3;PPIA;GAPDH;PTMA	LINCS_L1000_Chem_Pert_up	ODC-M1	ODC
CPC019 MCF7 24H-BRD-K84450674-10.0	4/159	0.00835627	0.141819	0	0	5.3078	25.3964	RTN3;CLU;GAPDH;HSP90B1	LINCS_L1000_Chem_Pert_up	ODC-M1	ODC
CPC012 A375 6H-st056792-10.0	5/250	0.00843402	0.141819	0	0	4.22234	20.1637	ARL6IP1;GAPDH;PTMA;ACTG1;HSP90B1	LINCS_L1000_Chem_Pert_up	ODC-M1	ODC
CPC006 H1299 6H-vorinostat-11.1000003815	4/160	0.00853829	0.141819	0	0	5.2735	25.1187	HSPA8;CANX;PEBP1;PTMA	LINCS_L1000_Chem_Pert_up	ODC-M1	ODC
CPC007 HA1E 6H-k784-3187-10.0	4/160	0.00853829	0.141819	0	0	5.2735	25.1187	ARL6IP1;PTMA;ACTG1;HSP90B1	LINCS_L1000_Chem_Pert_up	ODC-M1	ODC
CPC007 HA1E 6H-BRD-K58214070-10.0	4/160	0.00853829	0.141819	0	0	5.2735	25.1187	ARL6IP1;GAPDH;PTMA;HSP90B1	LINCS_L1000_Chem_Pert_up	ODC-M1	ODC
CPC012 HA1E 6H-BRD-K01614657-10.0	4/160	0.00853829	0.141819	0	0	5.2735	25.1187	ARL6IP1;RPL18;PTMA;HSP90B1	LINCS_L1000_Chem_Pert_up	ODC-M1	ODC
CPC018 MCF7 24H-rottlerin ncgc00025228-11-10.0	4/160	0.00853829	0.141819	0	0	5.2735	25.1187	CLU;GAPDH;ACTG1;HSP90B1	LINCS_L1000_Chem_Pert_up	ODC-M1	ODC
CPC006 HCC515 6H-trichostatin a-10.0	2022-02-28	0.00859621	0.141819	0	0	15.5997	74.1989	ARL6IP1;ITM2B	LINCS_L1000_Chem_Pert_up	ODC-M1	ODC
CPC013 HT29 6H-s1175-10.0	2022-02-28	0.00859621	0.141819	0	0	15.5997	74.1989	GAPDH;HSP90B1	LINCS_L1000_Chem_Pert_up	ODC-M1	ODC
CPC016 HT29 6H-sb 218078-10.0	2022-02-28	0.00859621	0.141819	0	0	15.5997	74.1989	RTN3;ITM2B	LINCS_L1000_Chem_Pert_up	ODC-M1	ODC
CPC017 MCF7 6H-kf 38789-10.0	2022-02-28	0.00859621	0.141819	0	0	15.5997	74.1989	GAPDH;ACTG1	LINCS_L1000_Chem_Pert_up	ODC-M1	ODC
CPC017 NPC 24H-ly-165,163-10.0	2022-02-28	0.00859621	0.141819	0	0	15.5997	74.1989	PTMA;PPIA	LINCS_L1000_Chem_Pert_up	ODC-M1	ODC
CPC020 HT29 6H-BRD-K11558771-10.0	2022-02-28	0.00859621	0.141819	0	0	15.5997	74.1989	RTN3;CLU	LINCS_L1000_Chem_Pert_up	ODC-M1	ODC
LJP008 PC3 24H-decitabine-10	2022-02-28	0.00859621	0.141819	0	0	15.5997	74.1989	LDHB;CKB	LINCS_L1000_Chem_Pert_up	ODC-M1	ODC
LJP008 PC3 24H-epigallocatechin-0.12	2022-02-28	0.00859621	0.141819	0	0	15.5997	74.1989	RPS5;CKB	LINCS_L1000_Chem_Pert_up	ODC-M1	ODC
LJP008 HT29 24H-LY2603618-3.33	2022-02-28	0.00859621	0.141819	0	0	15.5997	74.1989	PEBP1;HSP90B1	LINCS_L1000_Chem_Pert_up	ODC-M1	ODC
LJP005 SKBR3 3H-GSK-1059615-1.11	2022-02-28	0.00859621	0.141819	0	0	15.5997	74.1989	PSAP;HSP90B1	LINCS_L1000_Chem_Pert_up	ODC-M1	ODC
CPC005 A375 24H-tocainide hydrochloride-10.0	1984-03-01	0.00862417	0.141819	0	0	7.56739	35.9692	RTN3;CLU;PTMA	LINCS_L1000_Chem_Pert_up	ODC-M1	ODC
CPC005 HCC515 6H-manumycin a-10.0	1984-03-01	0.00862417	0.141819	0	0	7.56739	35.9692	GAPDH;ACTB;HSP90B1	LINCS_L1000_Chem_Pert_up	ODC-M1	ODC
CPC006 CL34 6H-bi 2536-10.0	1984-03-01	0.00862417	0.141819	0	0	7.56739	35.9692	CLU;PTMA;ITM2B	LINCS_L1000_Chem_Pert_up	ODC-M1	ODC
CPC006 H1299 6H-chr 2797-80.0	1984-03-01	0.00862417	0.141819	0	0	7.56739	35.9692	ARL6IP1;PTMA;ACTG1	LINCS_L1000_Chem_Pert_up	ODC-M1	ODC
CPC006 RMGI 6H-b675700.cdx-0.04	1984-03-01	0.00862417	0.141819	0	0	7.56739	35.9692	PTMA;GAPDH;HSP90B1	LINCS_L1000_Chem_Pert_up	ODC-M1	ODC
CPC006 SKMEL1 6H-manumycin a-10.0	1984-03-01	0.00862417	0.141819	0	0	7.56739	35.9692	PTMA;GAPDH;HSP90B1	LINCS_L1000_Chem_Pert_up	ODC-M1	ODC
CPC006 SW480 6H-hdac6 inhibitor isox-10.0	1984-03-01	0.00862417	0.141819	0	0	7.56739	35.9692	CLU;PTMA;PPIA	LINCS_L1000_Chem_Pert_up	ODC-M1	ODC
CPC012 MCF7 24H-np-000732-10.0	1984-03-01	0.00862417	0.141819	0	0	7.56739	35.9692	RTN3;CLU;PPIA	LINCS_L1000_Chem_Pert_up	ODC-M1	ODC
CPC013 A549 24H-BRD-K63068307-10.0	1984-03-01	0.00862417	0.141819	0	0	7.56739	35.9692	RTN3;RPL18;CLU	LINCS_L1000_Chem_Pert_up	ODC-M1	ODC
CPC013 A549 6H-BRD-K03122949-10.0	1984-03-01	0.00862417	0.141819	0	0	7.56739	35.9692	CALM1;ATP6V0C;GAPDH	LINCS_L1000_Chem_Pert_up	ODC-M1	ODC
CPC015 MCF7 24H-thiothixene-10.0	1984-03-01	0.00862417	0.141819	0	0	7.56739	35.9692	RTN3;CLU;GAPDH	LINCS_L1000_Chem_Pert_up	ODC-M1	ODC
CPC017 A549 6H-m-3m3fbs-10.0	1984-03-01	0.00862417	0.141819	0	0	7.56739	35.9692	PTMA;PPIA;GAPDH	LINCS_L1000_Chem_Pert_up	ODC-M1	ODC
CPC018 A549 6H-rottlerin ncgc00025228-11-10.0	1984-03-01	0.00862417	0.141819	0	0	7.56739	35.9692	RTN3;PRNP;PPIA	LINCS_L1000_Chem_Pert_up	ODC-M1	ODC
CPC019 A549 24H-BRD-A00420644-10.0	1984-03-01	0.00862417	0.141819	0	0	7.56739	35.9692	PTMA;ATP6V0C;ACTG1	LINCS_L1000_Chem_Pert_up	ODC-M1	ODC
CPC019 A549 24H-BRD-A54077041-10.0	1984-03-01	0.00862417	0.141819	0	0	7.56739	35.9692	CLU;PTMA;GAPDH	LINCS_L1000_Chem_Pert_up	ODC-M1	ODC
CPC019 A549 24H-wortmannin-10.0	1984-03-01	0.00862417	0.141819	0	0	7.56739	35.9692	RTN3;CLU;PTMA	LINCS_L1000_Chem_Pert_up	ODC-M1	ODC
LJP005 SKBR3 24H-NVP-AUY922-3.33	1984-03-01	0.00862417	0.141819	0	0	7.56739	35.9692	HSPA8;HSP90AB1;UBB	LINCS_L1000_Chem_Pert_up	ODC-M1	ODC
CPC001 HA1E 24H-lobelanidine hydrochloride-10.0	1985-03-01	0.00890773	0.143587	0	0	7.47473	35.287	PEBP1;RPL18;PTMA	LINCS_L1000_Chem_Pert_up	ODC-M1	ODC
CPC001 HA1E 6H-pi 828-10.0	1985-03-01	0.00890773	0.143587	0	0	7.47473	35.287	PRNP;PPIA;SKP1	LINCS_L1000_Chem_Pert_up	ODC-M1	ODC
CPC005 HA1E 6H-BRD-K31342827-10.0	1985-03-01	0.00890773	0.143587	0	0	7.47473	35.287	PRNP;PPIA;GAPDH	LINCS_L1000_Chem_Pert_up	ODC-M1	ODC
CPC006 A549 6H-bml-259-80.0	1985-03-01	0.00890773	0.143587	0	0	7.47473	35.287	CLU;PTMA;GAPDH	LINCS_L1000_Chem_Pert_up	ODC-M1	ODC
CPC006 MDST8 6H-azd8055-10.0	1985-03-01	0.00890773	0.143587	0	0	7.47473	35.287	PTMA;ACTB;ACTG1	LINCS_L1000_Chem_Pert_up	ODC-M1	ODC
CPC006 NCIH1694 6H-zm 336372-102.71	1985-03-01	0.00890773	0.143587	0	0	7.47473	35.287	RTN3;CLU;HSP90B1	LINCS_L1000_Chem_Pert_up	ODC-M1	ODC
CPC006 SNGM 6H-BRD-K41859756-10.0	1985-03-01	0.00890773	0.143587	0	0	7.47473	35.287	DHFR;PTMA;HSP90B1	LINCS_L1000_Chem_Pert_up	ODC-M1	ODC
CPC007 HT29 6H-ncgc00188535-01-10.0	1985-03-01	0.00890773	0.143587	0	0	7.47473	35.287	RPL18;CLU;HSP90B1	LINCS_L1000_Chem_Pert_up	ODC-M1	ODC
CPC009 HA1E 6H-BRD-A11087911-10.0	1985-03-01	0.00890773	0.143587	0	0	7.47473	35.287	RTN3;PPIA;GAPDH	LINCS_L1000_Chem_Pert_up	ODC-M1	ODC
CPC011 A549 6H-(+)-3-hydroxy-n-methylmorphinan d-tartrate-10.0	1985-03-01	0.00890773	0.143587	0	0	7.47473	35.287	PRNP;PPIA;GAPDH	LINCS_L1000_Chem_Pert_up	ODC-M1	ODC
CPC014 A549 6H-s1104-10.0	1985-03-01	0.00890773	0.143587	0	0	7.47473	35.287	PTMA;PPIA;HSP90B1	LINCS_L1000_Chem_Pert_up	ODC-M1	ODC
CPC014 HT29 6H-BRD-U29336476-10.0	1985-03-01	0.00890773	0.143587	0	0	7.47473	35.287	CLU;PPIA;HSP90B1	LINCS_L1000_Chem_Pert_up	ODC-M1	ODC
CPC014 VCAP 6H-s1104-10.0	1985-03-01	0.00890773	0.143587	0	0	7.47473	35.287	RPL18;GAPDH;HSP90B1	LINCS_L1000_Chem_Pert_up	ODC-M1	ODC
CPC019 MCF7 6H-BRD-K71303366-10.0	1985-03-01	0.00890773	0.143587	0	0	7.47473	35.287	CLU;ATP6V0C;GAPDH	LINCS_L1000_Chem_Pert_up	ODC-M1	ODC
CPC020 HA1E 6H-geldanamycin-10.0	1985-03-01	0.00890773	0.143587	0	0	7.47473	35.287	PRNP;PTMA;HSP90B1	LINCS_L1000_Chem_Pert_up	ODC-M1	ODC
LJP005 A375 24H-enzastaurin-10	1985-03-01	0.00890773	0.143587	0	0	7.47473	35.287	TSC22D1;FAIM2;CLU	LINCS_L1000_Chem_Pert_up	ODC-M1	ODC
LJP005 HCC515 24H-NVP-AUY922-0.37	1985-03-01	0.00890773	0.143587	0	0	7.47473	35.287	HSPA8;CLU;HSP90B1	LINCS_L1000_Chem_Pert_up	ODC-M1	ODC
LJP008 HCC515 24H-(+)-JQ1-0.04	1985-03-01	0.00890773	0.143587	0	0	7.47473	35.287	GABARAPL2;RTN3;CALM1	LINCS_L1000_Chem_Pert_up	ODC-M1	ODC
CPC001 HCC515 24H-estradiol valerate-10.0	4/162	0.00891009	0.143587	0	0	5.20622	24.5763	RTN3;RPL28;PPIA;PTMA	LINCS_L1000_Chem_Pert_up	ODC-M1	ODC
CPC006 VCAP 6H-BRD-K86574132-48.0	4/162	0.00891009	0.143587	0	0	5.20622	24.5763	DHFR;CALM1;ITM2B;HSP90B1	LINCS_L1000_Chem_Pert_up	ODC-M1	ODC
CPC009 VCAP 24H-BRD-K82732294-10.0	5/254	0.00899568	0.144265	0	0	4.15367	19.568	CALM1;RPL18;GAPDH;ACTB;HSP90B1	LINCS_L1000_Chem_Pert_up	ODC-M1	ODC
CPC014 VCAP 24H-b4313-10.0	4/163	0.0090999	0.144265	0	0	5.17322	24.3115	CALM1;GAPDH;ACTG1;HSP90B1	LINCS_L1000_Chem_Pert_up	ODC-M1	ODC
LJP005 HCC515 24H-XMD16-144-10	4/163	0.0090999	0.144265	0	0	5.17322	24.3115	GABARAPL2;TSC22D1;PSAP;CLU	LINCS_L1000_Chem_Pert_up	ODC-M1	ODC
CPC006 A549 24H-methylene blue-10.0	1986-03-01	0.0091967	0.144265	0	0	7.3843	34.6243	CALM1;ACTB;ACTG1	LINCS_L1000_Chem_Pert_up	ODC-M1	ODC
CPC006 H1299 6H-bo2 (inhibits rad51)-40.0	1986-03-01	0.0091967	0.144265	0	0	7.3843	34.6243	PTMA;PPIA;HSP90B1	LINCS_L1000_Chem_Pert_up	ODC-M1	ODC
CPC006 H1299 6H-manumycin a-9.07999992371	1986-03-01	0.0091967	0.144265	0	0	7.3843	34.6243	PTMA;RPL28;HSP90B1	LINCS_L1000_Chem_Pert_up	ODC-M1	ODC
CPC006 SNUC4 6H-curcubitacin i-10.0	1986-03-01	0.0091967	0.144265	0	0	7.3843	34.6243	CALM1;ACTG1;HSP90B1	LINCS_L1000_Chem_Pert_up	ODC-M1	ODC
CPC006 THP1 6H-mln2238-10.0	1986-03-01	0.0091967	0.144265	0	0	7.3843	34.6243	RTN3;CLU;HSP90B1	LINCS_L1000_Chem_Pert_up	ODC-M1	ODC
CPC007 A549 6H-kuc103443n-10.0	1986-03-01	0.0091967	0.144265	0	0	7.3843	34.6243	RPL18;CALM1;GAPDH	LINCS_L1000_Chem_Pert_up	ODC-M1	ODC
CPC012 ASC 24H-BRD-K32896438-10.0	1986-03-01	0.0091967	0.144265	0	0	7.3843	34.6243	PTMA;ACTG1;HSP90B1	LINCS_L1000_Chem_Pert_up	ODC-M1	ODC
CPC014 VCAP 6H-s-250-10.0	1986-03-01	0.0091967	0.144265	0	0	7.3843	34.6243	STMN1;CALM1;GAPDH	LINCS_L1000_Chem_Pert_up	ODC-M1	ODC
CPC019 HEPG2 6H-geldanamycin-10.0	1986-03-01	0.0091967	0.144265	0	0	7.3843	34.6243	ARL6IP1;ITM2B;HSP90B1	LINCS_L1000_Chem_Pert_up	ODC-M1	ODC
CPC020 HCC515 6H-BRD-A50774520-10.0	1986-03-01	0.0091967	0.144265	0	0	7.3843	34.6243	CALM1;GAPDH;HSP90B1	LINCS_L1000_Chem_Pert_up	ODC-M1	ODC
LJP008 HCC515 24H-(+)-JQ1-0.12	1986-03-01	0.0091967	0.144265	0	0	7.3843	34.6243	RTN3;PRNP;PRDX1	LINCS_L1000_Chem_Pert_up	ODC-M1	ODC
LJP006 BT20 24H-geldanamycin-0.12	1986-03-01	0.0091967	0.144265	0	0	7.3843	34.6243	HSPA8;HSP90AB1;MAP1A	LINCS_L1000_Chem_Pert_up	ODC-M1	ODC
LJP006 HME1 24H-NVP-TAE684-0.04	1986-03-01	0.0091967	0.144265	0	0	7.3843	34.6243	PSAP;SERINC1;ITM2B	LINCS_L1000_Chem_Pert_up	ODC-M1	ODC
LJP006 HS578T 24H-radicicol-1.11	1986-03-01	0.0091967	0.144265	0	0	7.3843	34.6243	LDHB;HSPA8;RPL28	LINCS_L1000_Chem_Pert_up	ODC-M1	ODC
LJP007 HA1E 24H-AZ-628-10	1986-03-01	0.0091967	0.144265	0	0	7.3843	34.6243	RTN3;CKB;CLU	LINCS_L1000_Chem_Pert_up	ODC-M1	ODC
CPC004 HT29 6H-wortmannin-10.0	2029-02-01	0.0092031	0.144265	0	0	15.0212	70.4224	PPIA;ACTB	LINCS_L1000_Chem_Pert_up	ODC-M1	ODC
CPC004 MCF7 6H-epicatechin monogallate-10.0	2029-02-01	0.0092031	0.144265	0	0	15.0212	70.4224	PTMA;PPIA	LINCS_L1000_Chem_Pert_up	ODC-M1	ODC
CPC005 HA1E 24H-bisindolylmaleimide iv-10.0	2029-02-01	0.0092031	0.144265	0	0	15.0212	70.4224	CALM1;ACTB	LINCS_L1000_Chem_Pert_up	ODC-M1	ODC
CPC006 HA1E 6H-BRD-K81473043-0.35	2029-02-01	0.0092031	0.144265	0	0	15.0212	70.4224	GAPDH;HSP90B1	LINCS_L1000_Chem_Pert_up	ODC-M1	ODC
CPC012 HT29 6H-geldanamycin-10.0	2029-02-01	0.0092031	0.144265	0	0	15.0212	70.4224	GAPDH;HSP90B1	LINCS_L1000_Chem_Pert_up	ODC-M1	ODC
CPC012 VCAP 24H-geldanamycin-10.0	2029-02-01	0.0092031	0.144265	0	0	15.0212	70.4224	CALM1;ACTB	LINCS_L1000_Chem_Pert_up	ODC-M1	ODC
CPC013 PC3 6H-BRD-K83336168-10.0	2029-02-01	0.0092031	0.144265	0	0	15.0212	70.4224	PTMA;HSP90B1	LINCS_L1000_Chem_Pert_up	ODC-M1	ODC
CPC017 MCF7 24H-zk 93426 hydrochloride-10.0	2029-02-01	0.0092031	0.144265	0	0	15.0212	70.4224	PTMA;ACTG1	LINCS_L1000_Chem_Pert_up	ODC-M1	ODC
LJP006 BT20 3H-MK-2206-0.12	2029-02-01	0.0092031	0.144265	0	0	15.0212	70.4224	TSC22D1;CLU	LINCS_L1000_Chem_Pert_up	ODC-M1	ODC
LJP007 HEPG2 24H-SB-525334-0.37	2029-02-01	0.0092031	0.144265	0	0	15.0212	70.4224	LDHB;CLU	LINCS_L1000_Chem_Pert_up	ODC-M1	ODC
CPC004 HA1E 6H-menadione-10.0	4/164	0.00929233	0.14524	0	0	5.14062	24.0508	ARL6IP1;ITM2B;ACTG1;HSP90B1	LINCS_L1000_Chem_Pert_up	ODC-M1	ODC
CPC006 HA1E 24H-BRD-K28907958-11.1	4/164	0.00929233	0.14524	0	0	5.14062	24.0508	RTN3;PTMA;ITM2B;ACTG1	LINCS_L1000_Chem_Pert_up	ODC-M1	ODC
LJP009 MCF7 24H-tanespimycin-10	4/164	0.00929233	0.14524	0	0	5.14062	24.0508	LDHB;HSPA8;PSAP;CLU	LINCS_L1000_Chem_Pert_up	ODC-M1	ODC
CPC006 VCAP 6H-cot-10b-44.4	5/257	0.00943355	0.145938	0	0	4.10359	19.137	RPS5;PRDX1;PTMA;ITM2B;HSP90B1	LINCS_L1000_Chem_Pert_up	ODC-M1	ODC
CPC003 HA1E 24H-bufalin-10.0	4/165	0.00948739	0.145938	0	0	5.10844	23.794	RPL3;RPL13;GAPDH;PTMA	LINCS_L1000_Chem_Pert_up	ODC-M1	ODC
CPC006 HA1E 24H-15-deoxy-?12,14-prostaglandin j2-10.0	4/165	0.00948739	0.145938	0	0	5.10844	23.794	GAPDH;PTMA;ACTG1;HSP90B1	LINCS_L1000_Chem_Pert_up	ODC-M1	ODC
CPC009 HA1E 6H-BRD-K08463963-10.0	4/165	0.00948739	0.145938	0	0	5.10844	23.794	ARL6IP1;GAPDH;ITM2B;HSP90B1	LINCS_L1000_Chem_Pert_up	ODC-M1	ODC
LJP006 LNCAP 24H-sorafenib-10	4/165	0.00948739	0.145938	0	0	5.10844	23.794	MAP1B;CLU;HSP90B1;EIF1	LINCS_L1000_Chem_Pert_up	ODC-M1	ODC
CPC002 HA1E 6H-l-741,626-10.0	1987-03-01	0.00949112	0.145938	0	0	7.29602	33.9805	RTN3;CALM1;PTMA	LINCS_L1000_Chem_Pert_up	ODC-M1	ODC
CPC002 HA1E 6H-oxybenzone-10.0	1987-03-01	0.00949112	0.145938	0	0	7.29602	33.9805	PTMA;GAPDH;ITM2B	LINCS_L1000_Chem_Pert_up	ODC-M1	ODC
CPC006 A673 6H-tipifarnib-p2-10.0	1987-03-01	0.00949112	0.145938	0	0	7.29602	33.9805	RPL18;PPIA;ACTB	LINCS_L1000_Chem_Pert_up	ODC-M1	ODC
CPC006 DV90 6H-parthenolide-20.0	1987-03-01	0.00949112	0.145938	0	0	7.29602	33.9805	PTMA;PPIA;HSP90B1	LINCS_L1000_Chem_Pert_up	ODC-M1	ODC
CPC006 HEPG2 6H-importazole-60.0	1987-03-01	0.00949112	0.145938	0	0	7.29602	33.9805	ARL6IP1;CALM1;HSP90B1	LINCS_L1000_Chem_Pert_up	ODC-M1	ODC
CPC008 A375 6H-ncgc00165199-01-10.0	1987-03-01	0.00949112	0.145938	0	0	7.29602	33.9805	CLU;PPIA;ITM2B	LINCS_L1000_Chem_Pert_up	ODC-M1	ODC
CPC009 A549 6H-geldanamycin-10.0	1987-03-01	0.00949112	0.145938	0	0	7.29602	33.9805	CLU;PTMA;HSP90B1	LINCS_L1000_Chem_Pert_up	ODC-M1	ODC
CPC014 A549 24H-hy-11004-10.0	1987-03-01	0.00949112	0.145938	0	0	7.29602	33.9805	CLU;PPIA;ACTB	LINCS_L1000_Chem_Pert_up	ODC-M1	ODC
CPC014 PC3 6H-t5212475-10.0	1987-03-01	0.00949112	0.145938	0	0	7.29602	33.9805	ARL6IP1;PTMA;HSP90B1	LINCS_L1000_Chem_Pert_up	ODC-M1	ODC
CPC016 ASC 24H-ro 31-8220 mesylate-10.0	1987-03-01	0.00949112	0.145938	0	0	7.29602	33.9805	PRNP;PTMA;PPIA	LINCS_L1000_Chem_Pert_up	ODC-M1	ODC
LJP005 HA1E 24H-radicicol-3.33	1987-03-01	0.00949112	0.145938	0	0	7.29602	33.9805	HSPA8;HSP90AB1;CLU	LINCS_L1000_Chem_Pert_up	ODC-M1	ODC
LJP005 PC3 24H-NVP-AUY922-0.37	1987-03-01	0.00949112	0.145938	0	0	7.29602	33.9805	HSP90AB1;CLU;HSP90B1	LINCS_L1000_Chem_Pert_up	ODC-M1	ODC
CPC006 HT29 6H-mln2238-10.0	4/166	0.00968511	0.147328	0	0	5.07665	23.5413	ARL6IP1;CLU;ACTG1;HSP90B1	LINCS_L1000_Chem_Pert_up	ODC-M1	ODC
CPC009 HA1E 6H-5-nonyloxytryptamine-10.0	4/166	0.00968511	0.147328	0	0	5.07665	23.5413	CALM1;RPL18;GAPDH;PTMA	LINCS_L1000_Chem_Pert_up	ODC-M1	ODC
CPC012 HA1E 6H-st056792-10.0	4/166	0.00968511	0.147328	0	0	5.07665	23.5413	ARL6IP1;GAPDH;PTMA;HSP90B1	LINCS_L1000_Chem_Pert_up	ODC-M1	ODC
CPC006 HCC15 6H-geldanamycin-10.0	1988-03-01	0.009791	0.147328	0	0	7.20982	33.3548	RPL18;PTMA;HSP90B1	LINCS_L1000_Chem_Pert_up	ODC-M1	ODC
CPC006 JHUEM2 6H-teniposide-1.25	1988-03-01	0.009791	0.147328	0	0	7.20982	33.3548	CALM1;CLU;PTMA	LINCS_L1000_Chem_Pert_up	ODC-M1	ODC
CPC006 NCIH1836 6H-menadione-10.0	1988-03-01	0.009791	0.147328	0	0	7.20982	33.3548	PTMA;PPIA;HSP90B1	LINCS_L1000_Chem_Pert_up	ODC-M1	ODC
CPC006 SKLU1 6H-pp-110-22.2	1988-03-01	0.009791	0.147328	0	0	7.20982	33.3548	PRNP;SLC22A17;PPIA	LINCS_L1000_Chem_Pert_up	ODC-M1	ODC
CPC006 SNGM 6H-16beta-bromoandrosterone-11.1	1988-03-01	0.009791	0.147328	0	0	7.20982	33.3548	PTMA;GAPDH;HSP90B1	LINCS_L1000_Chem_Pert_up	ODC-M1	ODC
CPC006 SW620 6H-BRD-K02113016-44.4	1988-03-01	0.009791	0.147328	0	0	7.20982	33.3548	STMN1;PTMA;ACTG1	LINCS_L1000_Chem_Pert_up	ODC-M1	ODC
CPC007 A375 6H-stock1s-53863-10.0	1988-03-01	0.009791	0.147328	0	0	7.20982	33.3548	RTN3;PTMA;HSP90B1	LINCS_L1000_Chem_Pert_up	ODC-M1	ODC
CPC007 HCC515 6H-k784-3131-10.0	1988-03-01	0.009791	0.147328	0	0	7.20982	33.3548	ARL6IP1;ACTB;HSP90B1	LINCS_L1000_Chem_Pert_up	ODC-M1	ODC
CPC009 MCF7 24H-BRD-K14027855-10.0	1988-03-01	0.009791	0.147328	0	0	7.20982	33.3548	CALM1;PTMA;ATP6V0C	LINCS_L1000_Chem_Pert_up	ODC-M1	ODC
CPC012 PC3 6H-t5212475-10.0	1988-03-01	0.009791	0.147328	0	0	7.20982	33.3548	PTMA;GAPDH;HSP90B1	LINCS_L1000_Chem_Pert_up	ODC-M1	ODC
CPC013 VCAP 24H-BRD-K37340241-10.0	1988-03-01	0.009791	0.147328	0	0	7.20982	33.3548	ATP6V0C;GAPDH;ACTB	LINCS_L1000_Chem_Pert_up	ODC-M1	ODC
CPC014 PC3 6H-s1120-10.0	1988-03-01	0.009791	0.147328	0	0	7.20982	33.3548	CLU;PTMA;GAPDH	LINCS_L1000_Chem_Pert_up	ODC-M1	ODC
CPC018 HEPG2 6H-puromycin hydrochloride-10.0	1988-03-01	0.009791	0.147328	0	0	7.20982	33.3548	RTN3;RPL18;HSP90B1	LINCS_L1000_Chem_Pert_up	ODC-M1	ODC
CPC019 MCF7 24H-BRD-K34363599-10.0	1988-03-01	0.009791	0.147328	0	0	7.20982	33.3548	PTMA;PPIA;GAPDH	LINCS_L1000_Chem_Pert_up	ODC-M1	ODC
LJP005 HS578T 24H-geldanamycin-0.12	1988-03-01	0.009791	0.147328	0	0	7.20982	33.3548	HSPA8;HSP90AB1;HSP90B1	LINCS_L1000_Chem_Pert_up	ODC-M1	ODC
LJP006 MCF10A 3H-withaferin-a-3.33	1988-03-01	0.009791	0.147328	0	0	7.20982	33.3548	HSPA8;WBP2;EIF1	LINCS_L1000_Chem_Pert_up	ODC-M1	ODC
CPC002 VCAP 6H-betamethasone-10.0	1930-02-01	0.00982858	0.147328	0	0	14.484	66.9516	RTN3;PPIA	LINCS_L1000_Chem_Pert_up	ODC-M1	ODC
CPC006 HCC515 6H-tpl2-40.0	1930-02-01	0.00982858	0.147328	0	0	14.484	66.9516	RPL18;CALM1	LINCS_L1000_Chem_Pert_up	ODC-M1	ODC
CPC006 HCC515 6H-cyt997-1.0	1930-02-01	0.00982858	0.147328	0	0	14.484	66.9516	CALM1;ACTB	LINCS_L1000_Chem_Pert_up	ODC-M1	ODC
CPC011 HT29 6H-idarubicin hcl-10.0	1930-02-01	0.00982858	0.147328	0	0	14.484	66.9516	PTMA;ACTG1	LINCS_L1000_Chem_Pert_up	ODC-M1	ODC
CPC014 HT29 6H-BRD-A80960055-10.0	1930-02-01	0.00982858	0.147328	0	0	14.484	66.9516	ARL6IP1;HSP90B1	LINCS_L1000_Chem_Pert_up	ODC-M1	ODC
CPC019 VCAP 6H-BRD-K35429092-10.0	1930-02-01	0.00982858	0.147328	0	0	14.484	66.9516	RPL18;GAPDH	LINCS_L1000_Chem_Pert_up	ODC-M1	ODC
CPD002 MCF7 6H-irinotecan hydrochloride trihydrate-10.0	1930-02-01	0.00982858	0.147328	0	0	14.484	66.9516	RTN3;PTMA	LINCS_L1000_Chem_Pert_up	ODC-M1	ODC
LJP006 MCF7 24H-JNK-9L-1.11	1930-02-01	0.00982858	0.147328	0	0	14.484	66.9516	LDHB;PRNP	LINCS_L1000_Chem_Pert_up	ODC-M1	ODC
CPC001 HA1E 6H-wr 216174-10.0	4/167	0.00988549	0.147494	0	0	5.04525	23.2923	ARL6IP1;PTMA;ACTG1;HSP90B1	LINCS_L1000_Chem_Pert_up	ODC-M1	ODC
CPC006 PC3 24H-ro 28-1675 ?-160.0	4/167	0.00988549	0.147494	0	0	5.04525	23.2923	RTN3;ACTB;ITM2B;ACTG1	LINCS_L1000_Chem_Pert_up	ODC-M1	ODC
CPC007 A375 24H-ncgc00188530-01-10.0	4/167	0.00988549	0.147494	0	0	5.04525	23.2923	RTN3;CLU;ITM2B;HSP90B1	LINCS_L1000_Chem_Pert_up	ODC-M1	ODC
CPC007 HT29 6H-geldanamycin-10.0	4/167	0.00988549	0.147494	0	0	5.04525	23.2923	DHFR;RPL18;PTMA;HSP90B1	LINCS_L1000_Chem_Pert_up	ODC-M1	ODC
CPC009 A549 24H-BRD-K81814927-10.0	4/167	0.00988549	0.147494	0	0	5.04525	23.2923	PRNP;PPIA;PTMA;ITM2B	LINCS_L1000_Chem_Pert_up	ODC-M1	ODC
CPC006 AGS 6H-BRD-K52075040-44.4	4/168	0.0100885	0.149257	0	0	5.01423	23.0472	CLU;PTMA;ACTG1;HSP90B1	LINCS_L1000_Chem_Pert_up	ODC-M1	ODC
CPC006 HCC515 6H-bi 2536-10.0	4/168	0.0100885	0.149257	0	0	5.01423	23.0472	STMN1;CLU;VAMP2;SKP1	LINCS_L1000_Chem_Pert_up	ODC-M1	ODC
CPC012 MCF7 24H-BRD-K81795824-10.0	4/168	0.0100885	0.149257	0	0	5.01423	23.0472	CALM1;CLU;PPIA;GAPDH	LINCS_L1000_Chem_Pert_up	ODC-M1	ODC
LJP006 HME1 24H-geldanamycin-3.33	4/168	0.0100885	0.149257	0	0	5.01423	23.0472	HSPA8;PSAP;CLU;RPL28	LINCS_L1000_Chem_Pert_up	ODC-M1	ODC
CPC006 CL34 6H-ct-200783-10.0	1989-03-01	0.0100964	0.149257	0	0	7.12563	32.7464	CLU;ACTG1;HSP90B1	LINCS_L1000_Chem_Pert_up	ODC-M1	ODC
CPC006 MDST8 6H-dorsomorphin dihydrochloride-10.0	1989-03-01	0.0100964	0.149257	0	0	7.12563	32.7464	RTN3;PTMA;RPL28	LINCS_L1000_Chem_Pert_up	ODC-M1	ODC
CPC006 SW948 6H-BRD-K25737009-40.0	1989-03-01	0.0100964	0.149257	0	0	7.12563	32.7464	RTN3;PPIA;HSP90B1	LINCS_L1000_Chem_Pert_up	ODC-M1	ODC
CPC009 A549 24H-vorinostat-10.0	1989-03-01	0.0100964	0.149257	0	0	7.12563	32.7464	RTN3;PRNP;PTMA	LINCS_L1000_Chem_Pert_up	ODC-M1	ODC
CPC009 HEPG2 6H-BRD-K15716662-10.0	1989-03-01	0.0100964	0.149257	0	0	7.12563	32.7464	ARL6IP1;PPIA;ITM2B	LINCS_L1000_Chem_Pert_up	ODC-M1	ODC
CPD001 MCF7 6H-camptothecine (s,+)-10.0	1989-03-01	0.0100964	0.149257	0	0	7.12563	32.7464	PTMA;PPIA;ITM2B	LINCS_L1000_Chem_Pert_up	ODC-M1	ODC
CPC006 A375 24H-curcumin-48.0	4/169	0.0102943	0.150801	0	0	4.98359	22.8057	ARL6IP1;PPIA;PTMA;HSP90B1	LINCS_L1000_Chem_Pert_up	ODC-M1	ODC
CPC006 VCAP 6H-parthenolide-20.0	4/169	0.0102943	0.150801	0	0	4.98359	22.8057	GAPDH;ITM2B;ACTG1;HSP90B1	LINCS_L1000_Chem_Pert_up	ODC-M1	ODC
CPC019 A549 24H-BRD-K88278225-10.0	4/169	0.0102943	0.150801	0	0	4.98359	22.8057	RTN3;PRNP;PPIA;PTMA	LINCS_L1000_Chem_Pert_up	ODC-M1	ODC
LJP006 HCC515 24H-NVP-TAE684-10	4/169	0.0102943	0.150801	0	0	4.98359	22.8057	GABARAPL2;SERINC1;GABARAP;ITM2B	LINCS_L1000_Chem_Pert_up	ODC-M1	ODC
LJP006 MCF7 24H-linifanib-10	4/169	0.0102943	0.150801	0	0	4.98359	22.8057	PRNP;PSAP;ATP6V0C;SKP1	LINCS_L1000_Chem_Pert_up	ODC-M1	ODC
CPC002 HA1E 24H-endecaphyllin x-10.0	1990-03-01	0.0104072	0.150801	0	0	7.04337	32.1548	PEBP1;CALM1;ATP6V0C	LINCS_L1000_Chem_Pert_up	ODC-M1	ODC
CPC006 HA1E 6H-temsirolimus [ci779]-10.0	1990-03-01	0.0104072	0.150801	0	0	7.04337	32.1548	PTMA;RPL28;GAPDH	LINCS_L1000_Chem_Pert_up	ODC-M1	ODC
CPC006 HCC15 6H-ku 0060648 trihydrochloride-10.0	1990-03-01	0.0104072	0.150801	0	0	7.04337	32.1548	PTMA;GAPDH;ACTB	LINCS_L1000_Chem_Pert_up	ODC-M1	ODC
CPC006 NCIH1694 6H-BRD-K68548958-20.0	1990-03-01	0.0104072	0.150801	0	0	7.04337	32.1548	CLU;ACTG1;HSP90B1	LINCS_L1000_Chem_Pert_up	ODC-M1	ODC
CPC006 PC3 6H-mln2238-10.0	1990-03-01	0.0104072	0.150801	0	0	7.04337	32.1548	PTMA;ATP6V0C;HSP90B1	LINCS_L1000_Chem_Pert_up	ODC-M1	ODC
CPC006 SW480 6H-bjm-ctd2-9-10.0	1990-03-01	0.0104072	0.150801	0	0	7.04337	32.1548	RTN3;RPL18;ITM2B	LINCS_L1000_Chem_Pert_up	ODC-M1	ODC
CPC009 HEPG2 6H-BRD-K51443908-10.0	1990-03-01	0.0104072	0.150801	0	0	7.04337	32.1548	ARL6IP1;PPIA;ITM2B	LINCS_L1000_Chem_Pert_up	ODC-M1	ODC
CPC011 PC3 6H-geldanamycin-10.0	1990-03-01	0.0104072	0.150801	0	0	7.04337	32.1548	RPL18;GAPDH;HSP90B1	LINCS_L1000_Chem_Pert_up	ODC-M1	ODC
CPC012 MCF7 24H-BRD-K07403598-10.0	1990-03-01	0.0104072	0.150801	0	0	7.04337	32.1548	CLU;PPIA;GAPDH	LINCS_L1000_Chem_Pert_up	ODC-M1	ODC
CPC013 A549 6H-BRD-K03176945-10.0	1990-03-01	0.0104072	0.150801	0	0	7.04337	32.1548	CALM1;ATP6V0C;ACTG1	LINCS_L1000_Chem_Pert_up	ODC-M1	ODC
CPC013 VCAP 6H-BRD-K41925105-10.0	1990-03-01	0.0104072	0.150801	0	0	7.04337	32.1548	ATP6V0C;ACTB;HSP90B1	LINCS_L1000_Chem_Pert_up	ODC-M1	ODC
CPC014 A549 24H-BRD-U29336476-10.0	1990-03-01	0.0104072	0.150801	0	0	7.04337	32.1548	PRNP;PPIA;ACTB	LINCS_L1000_Chem_Pert_up	ODC-M1	ODC
CPC014 HA1E 6H-stk397047-10.0	1990-03-01	0.0104072	0.150801	0	0	7.04337	32.1548	ARL6IP1;CALM1;PTMA	LINCS_L1000_Chem_Pert_up	ODC-M1	ODC
CPC016 HEPG2 6H-geldanamycin-10.0	1990-03-01	0.0104072	0.150801	0	0	7.04337	32.1548	CALM1;GAPDH;HSP90B1	LINCS_L1000_Chem_Pert_up	ODC-M1	ODC
CPC019 A549 24H-BRD-K30849099-10.0	1990-03-01	0.0104072	0.150801	0	0	7.04337	32.1548	STMN1;PTMA;GAPDH	LINCS_L1000_Chem_Pert_up	ODC-M1	ODC
LJP006 HA1E 24H-geldanamycin-0.37	1990-03-01	0.0104072	0.150801	0	0	7.04337	32.1548	HSPA8;RPS5;HSP90B1	LINCS_L1000_Chem_Pert_up	ODC-M1	ODC
LJP006 SKBR3 24H-radicicol-0.37	1990-03-01	0.0104072	0.150801	0	0	7.04337	32.1548	HSPA8;HSP90AB1;UBB	LINCS_L1000_Chem_Pert_up	ODC-M1	ODC
CPC008 VCAP 6H-ncgc00181799-01-10.0	1931-02-01	0.0104725	0.150801	0	0	13.9838	63.7523	CALM1;GAPDH	LINCS_L1000_Chem_Pert_up	ODC-M1	ODC
CPC010 PC3 24H-BRD-K41845021-10.0	1931-02-01	0.0104725	0.150801	0	0	13.9838	63.7523	PPIA;ACTG1	LINCS_L1000_Chem_Pert_up	ODC-M1	ODC
CPC014 PC3 24H-BRD-K19540840-10.0	1931-02-01	0.0104725	0.150801	0	0	13.9838	63.7523	RTN3;ACTB	LINCS_L1000_Chem_Pert_up	ODC-M1	ODC
CPC019 PC3 24H-BRD-K94544211-10.0	1931-02-01	0.0104725	0.150801	0	0	13.9838	63.7523	RTN3;GAPDH	LINCS_L1000_Chem_Pert_up	ODC-M1	ODC
CPC020 PC3 24H-iproniazide phosphate-10.0	1931-02-01	0.0104725	0.150801	0	0	13.9838	63.7523	ATP6V0C;ACTB	LINCS_L1000_Chem_Pert_up	ODC-M1	ODC
LJP006 MCF7 24H-XMD-1150-1.11	1931-02-01	0.0104725	0.150801	0	0	13.9838	63.7523	RTN3;MAP1B	LINCS_L1000_Chem_Pert_up	ODC-M1	ODC
LJP006 MCF7 24H-BMS-345541-3.33	1931-02-01	0.0104725	0.150801	0	0	13.9838	63.7523	PRNP;CLU	LINCS_L1000_Chem_Pert_up	ODC-M1	ODC
CPC006 HCC515 6H-mw-ras12-10.0	4/170	0.0105027	0.150968	0	0	4.95331	22.5679	ARL6IP1;CLU;VAMP2;HSP90B1	LINCS_L1000_Chem_Pert_up	ODC-M1	ODC
CPC009 MCF7 24H-BRD-K03829970-10.0	4/170	0.0105027	0.150968	0	0	4.95331	22.5679	RPL18;CLU;GAPDH;PTMA	LINCS_L1000_Chem_Pert_up	ODC-M1	ODC
CPC003 HA1E 24H-geldanamycin-10.0	4/171	0.0107139	0.151305	0	0	4.9234	22.3336	RTN3;PRNP;PPIA;PTMA	LINCS_L1000_Chem_Pert_up	ODC-M1	ODC
LJP005 MCF10A 24H-LDN-193189-3.33	4/171	0.0107139	0.151305	0	0	4.9234	22.3336	WBP2;MAP1B;PSAP;CLU	LINCS_L1000_Chem_Pert_up	ODC-M1	ODC
CPC002 HA1E 6H-h-9 dihydrochloride-10.0	1991-03-01	0.0107236	0.151305	0	0	6.96298	31.5793	PTMA;ATP6V0C;ITM2B	LINCS_L1000_Chem_Pert_up	ODC-M1	ODC
CPC004 HEPG2 6H-piplartine-10.0	1991-03-01	0.0107236	0.151305	0	0	6.96298	31.5793	ARL6IP1;RPL18;HSP90B1	LINCS_L1000_Chem_Pert_up	ODC-M1	ODC
CPC006 A673 6H-b675700.cdx-0.04	1991-03-01	0.0107236	0.151305	0	0	6.96298	31.5793	ARL6IP1;PTMA;HSP90B1	LINCS_L1000_Chem_Pert_up	ODC-M1	ODC
CPC006 AGS 6H-16-hydroxytriptolide-0.08	1991-03-01	0.0107236	0.151305	0	0	6.96298	31.5793	RTN3;PTMA;PPIA	LINCS_L1000_Chem_Pert_up	ODC-M1	ODC
CPC006 AGS 6H-atorvastatin-10.0	1991-03-01	0.0107236	0.151305	0	0	6.96298	31.5793	RTN3;RPL18;PPIA	LINCS_L1000_Chem_Pert_up	ODC-M1	ODC
CPC006 DV90 6H-geldanamycin-10.0	1991-03-01	0.0107236	0.151305	0	0	6.96298	31.5793	CALM1;PTMA;HSP90B1	LINCS_L1000_Chem_Pert_up	ODC-M1	ODC
CPC006 LOVO 6H-curcumin-48.0	1991-03-01	0.0107236	0.151305	0	0	6.96298	31.5793	PTMA;PPIA;HSP90B1	LINCS_L1000_Chem_Pert_up	ODC-M1	ODC
CPC006 MCF7 6H-curcumin-48.0	1991-03-01	0.0107236	0.151305	0	0	6.96298	31.5793	PTMA;PPIA;HSP90B1	LINCS_L1000_Chem_Pert_up	ODC-M1	ODC
CPC006 RKO 6H-m-3m3fbs-80.0	1991-03-01	0.0107236	0.151305	0	0	6.96298	31.5793	RTN3;PEBP1;PTMA	LINCS_L1000_Chem_Pert_up	ODC-M1	ODC
CPC006 SNUC4 6H-piplartine-10.0	1991-03-01	0.0107236	0.151305	0	0	6.96298	31.5793	RTN3;VAMP2;HSP90B1	LINCS_L1000_Chem_Pert_up	ODC-M1	ODC
CPC006 SW948 6H-akt inhibitor x-24.0	1991-03-01	0.0107236	0.151305	0	0	6.96298	31.5793	RTN3;PPIA;VAMP2	LINCS_L1000_Chem_Pert_up	ODC-M1	ODC
CPC006 U937 6H-l-sulforophane-10.0	1991-03-01	0.0107236	0.151305	0	0	6.96298	31.5793	PEA15;CLU;HSP90B1	LINCS_L1000_Chem_Pert_up	ODC-M1	ODC
CPC009 HA1E 6H-BRD-K42499654-10.0	1991-03-01	0.0107236	0.151305	0	0	6.96298	31.5793	RPL18;ACTG1;HSP90B1	LINCS_L1000_Chem_Pert_up	ODC-M1	ODC
CPC012 MCF7 24H-12k-613s-10.0	1991-03-01	0.0107236	0.151305	0	0	6.96298	31.5793	RPL18;CALM1;GAPDH	LINCS_L1000_Chem_Pert_up	ODC-M1	ODC
CPC015 HT29 6H-epirubicin hydrochloride-10.0	1991-03-01	0.0107236	0.151305	0	0	6.96298	31.5793	RTN3;PTMA;PPIA	LINCS_L1000_Chem_Pert_up	ODC-M1	ODC
CPC020 VCAP 6H-wortmannin-10.0	1991-03-01	0.0107236	0.151305	0	0	6.96298	31.5793	ATP6V0C;GAPDH;ACTB	LINCS_L1000_Chem_Pert_up	ODC-M1	ODC
CPD002 MCF7 24H-etanidazole-10.0	1991-03-01	0.0107236	0.151305	0	0	6.96298	31.5793	CLU;PTMA;PPIA	LINCS_L1000_Chem_Pert_up	ODC-M1	ODC
LJP006 LNCAP 3H-withaferin-a-10	1991-03-01	0.0107236	0.151305	0	0	6.96298	31.5793	HSPA8;HSP90AA1;HSP90AB1	LINCS_L1000_Chem_Pert_up	ODC-M1	ODC
LJP006 MCF7 24H-mitoxantrone-0.37	1991-03-01	0.0107236	0.151305	0	0	6.96298	31.5793	PRNP;MAP1B;HSP90B1	LINCS_L1000_Chem_Pert_up	ODC-M1	ODC
CPC014 MCF7 24H-BRD-U86922168-10.0	4/172	0.0109278	0.152823	0	0	4.89385	22.1028	CKB;PTMA;ACTG1;HSP90B1	LINCS_L1000_Chem_Pert_up	ODC-M1	ODC
LJP006 PC3 24H-PF-562271-10	4/172	0.0109278	0.152823	0	0	4.89385	22.1028	PRNP;SERINC1;CLU;EIF1	LINCS_L1000_Chem_Pert_up	ODC-M1	ODC
CPC006 AGS 6H-BRD-K90735586-10.0	1992-03-01	0.0110455	0.152823	0	0	6.8844	31.0193	PTMA;PPIA;GAPDH	LINCS_L1000_Chem_Pert_up	ODC-M1	ODC
CPC006 NCIH596 6H-manumycin a-9.08	1992-03-01	0.0110455	0.152823	0	0	6.8844	31.0193	PTMA;GAPDH;HSP90B1	LINCS_L1000_Chem_Pert_up	ODC-M1	ODC
CPC006 SW948 6H-bi 2536-10.0	1992-03-01	0.0110455	0.152823	0	0	6.8844	31.0193	CLU;PPIA;SKP1	LINCS_L1000_Chem_Pert_up	ODC-M1	ODC
CPC009 HCC515 6H-BRD-K77547920-10.0	1992-03-01	0.0110455	0.152823	0	0	6.8844	31.0193	RPL18;GAPDH;HSP90B1	LINCS_L1000_Chem_Pert_up	ODC-M1	ODC
CPC013 A375 6H-hy-11009-10.0	1992-03-01	0.0110455	0.152823	0	0	6.8844	31.0193	RTN3;PTMA;GAPDH	LINCS_L1000_Chem_Pert_up	ODC-M1	ODC
CPC014 MCF7 24H-gr-237-10.0	1992-03-01	0.0110455	0.152823	0	0	6.8844	31.0193	RTN3;PRNP;ACTB	LINCS_L1000_Chem_Pert_up	ODC-M1	ODC
CPC015 MCF7 24H-dactinomycin-10.0	1992-03-01	0.0110455	0.152823	0	0	6.8844	31.0193	CALM1;ATP6V0C;GAPDH	LINCS_L1000_Chem_Pert_up	ODC-M1	ODC
CPC019 A549 24H-BRD-K71599932-10.0	1992-03-01	0.0110455	0.152823	0	0	6.8844	31.0193	RTN3;STMN1;RPL18	LINCS_L1000_Chem_Pert_up	ODC-M1	ODC
CPC004 VCAP 24H-triciribine-10.0	1932-02-01	0.0111345	0.152823	0	0	13.517	60.7955	RPL18;GAPDH	LINCS_L1000_Chem_Pert_up	ODC-M1	ODC
CPC006 PC3 6H-BRD-K81473043-0.35	1932-02-01	0.0111345	0.152823	0	0	13.517	60.7955	GAPDH;HSP90B1	LINCS_L1000_Chem_Pert_up	ODC-M1	ODC
CPC006 SW948 6H-tpl2-40.0	1932-02-01	0.0111345	0.152823	0	0	13.517	60.7955	PRNP;PPIA	LINCS_L1000_Chem_Pert_up	ODC-M1	ODC
CPC006 VCAP 24H-BRD-K10705233-40.0	1932-02-01	0.0111345	0.152823	0	0	13.517	60.7955	CALM1;GAPDH	LINCS_L1000_Chem_Pert_up	ODC-M1	ODC
CPC011 HT29 6H-doxorubicin hydrochloride-10.0	1932-02-01	0.0111345	0.152823	0	0	13.517	60.7955	PTMA;PPIA	LINCS_L1000_Chem_Pert_up	ODC-M1	ODC
CPC011 PC3 24H-carmofur-10.0	1932-02-01	0.0111345	0.152823	0	0	13.517	60.7955	RTN3;PTMA	LINCS_L1000_Chem_Pert_up	ODC-M1	ODC
CPC012 A375 6H-ossk 645668-10.0	1932-02-01	0.0111345	0.152823	0	0	13.517	60.7955	PTMA;GAPDH	LINCS_L1000_Chem_Pert_up	ODC-M1	ODC
CPC014 PC3 24H-s1142-10.0	1932-02-01	0.0111345	0.152823	0	0	13.517	60.7955	RTN3;PTMA	LINCS_L1000_Chem_Pert_up	ODC-M1	ODC
CPC015 A549 24H-cilostazol-10.0	1932-02-01	0.0111345	0.152823	0	0	13.517	60.7955	CALM1;ATP6V0C	LINCS_L1000_Chem_Pert_up	ODC-M1	ODC
CPC015 ASC 24H-ezetimibe-10.0	1932-02-01	0.0111345	0.152823	0	0	13.517	60.7955	PEBP1;PTMA	LINCS_L1000_Chem_Pert_up	ODC-M1	ODC
CPC015 ASC 24H-indirubin-3?-monoxime-10.0	1932-02-01	0.0111345	0.152823	0	0	13.517	60.7955	RTN3;PTMA	LINCS_L1000_Chem_Pert_up	ODC-M1	ODC
CPC016 HEPG2 6H-wortmannin-10.0	1932-02-01	0.0111345	0.152823	0	0	13.517	60.7955	CALM1;ACTB	LINCS_L1000_Chem_Pert_up	ODC-M1	ODC
CPC018 A375 6H-immepip dihydrobromide-10.0	1932-02-01	0.0111345	0.152823	0	0	13.517	60.7955	PPIA;GAPDH	LINCS_L1000_Chem_Pert_up	ODC-M1	ODC
CPC019 A375 6H-BRD-K73945663-10.0	1932-02-01	0.0111345	0.152823	0	0	13.517	60.7955	CALM1;SKP1	LINCS_L1000_Chem_Pert_up	ODC-M1	ODC
CPC020 MCF7 24H-BRD-K35573744-10.0	1932-02-01	0.0111345	0.152823	0	0	13.517	60.7955	CLU;PPIA	LINCS_L1000_Chem_Pert_up	ODC-M1	ODC
LJP009 PC3 24H-CC-401-3.33	1932-02-01	0.0111345	0.152823	0	0	13.517	60.7955	RTN3;HSPA8	LINCS_L1000_Chem_Pert_up	ODC-M1	ODC
LJP005 BT20 24H-pelitinib-0.12	1932-02-01	0.0111345	0.152823	0	0	13.517	60.7955	PSAP;CLU	LINCS_L1000_Chem_Pert_up	ODC-M1	ODC
LJP005 HS578T 3H-radicicol-0.12	1932-02-01	0.0111345	0.152823	0	0	13.517	60.7955	HSPA8;HSP90AA1	LINCS_L1000_Chem_Pert_up	ODC-M1	ODC
LJP006 HME1 3H-geldanamycin-0.04	1932-02-01	0.0111345	0.152823	0	0	13.517	60.7955	HSPA8;HSP90B1	LINCS_L1000_Chem_Pert_up	ODC-M1	ODC
LJP006 MDAMB231 3H-radicicol-0.37	1932-02-01	0.0111345	0.152823	0	0	13.517	60.7955	HSPA8;HSP90AB1	LINCS_L1000_Chem_Pert_up	ODC-M1	ODC
LJP007 A549 24H-PD-0325901-3.33	1932-02-01	0.0111345	0.152823	0	0	13.517	60.7955	CKB;CLU	LINCS_L1000_Chem_Pert_up	ODC-M1	ODC
CPC001 HCC515 24H-vinpocetine-10.0	4/173	0.0111445	0.152823	0	0	4.86464	21.8754	RTN3;RPL3;PPIA;VAMP2	LINCS_L1000_Chem_Pert_up	ODC-M1	ODC
CPC005 A375 24H-tetrindole mesylate-10.0	4/173	0.0111445	0.152823	0	0	4.86464	21.8754	RTN3;CLU;PPIA;PTMA	LINCS_L1000_Chem_Pert_up	ODC-M1	ODC
CPC001 HA1E 6H-cosmosiin-10.0	1993-03-01	0.0113729	0.153601	0	0	6.80756	30.4742	RTN3;PEBP1;PTMA	LINCS_L1000_Chem_Pert_up	ODC-M1	ODC
CPC003 HA1E 24H-fluvoxamine maleate-10.0	1993-03-01	0.0113729	0.153601	0	0	6.80756	30.4742	PTMA;PPIA;GAPDH	LINCS_L1000_Chem_Pert_up	ODC-M1	ODC
CPC006 COV644 6H-clonidine hydrochloride-10.0	1993-03-01	0.0113729	0.153601	0	0	6.80756	30.4742	PRNP;PEBP1;PPIA	LINCS_L1000_Chem_Pert_up	ODC-M1	ODC
CPC006 DV90 6H-arachidonyl trifluoro-methyl ketone-80.0	1993-03-01	0.0113729	0.153601	0	0	6.80756	30.4742	ARL6IP1;PTMA;HSP90B1	LINCS_L1000_Chem_Pert_up	ODC-M1	ODC
CPC006 EFO27 6H-BRD-K17140735-11.1	1993-03-01	0.0113729	0.153601	0	0	6.80756	30.4742	PTMA;ITM2B;HSP90B1	LINCS_L1000_Chem_Pert_up	ODC-M1	ODC
CPC006 HA1E 6H-bml-259-80.0	1993-03-01	0.0113729	0.153601	0	0	6.80756	30.4742	RTN3;PTMA;ATP6V0C	LINCS_L1000_Chem_Pert_up	ODC-M1	ODC
CPC006 HCT116 6H-auranofin-10.0	1993-03-01	0.0113729	0.153601	0	0	6.80756	30.4742	PRNP;PTMA;HSP90B1	LINCS_L1000_Chem_Pert_up	ODC-M1	ODC
CPC006 HT115 6H-fluspirilen-4.21	1993-03-01	0.0113729	0.153601	0	0	6.80756	30.4742	RTN3;CALM1;ITM2B	LINCS_L1000_Chem_Pert_up	ODC-M1	ODC
CPC006 LOVO 6H-mln2238-10.0	1993-03-01	0.0113729	0.153601	0	0	6.80756	30.4742	CALM1;ACTG1;HSP90B1	LINCS_L1000_Chem_Pert_up	ODC-M1	ODC
CPC007 A549 24H-ncgc00188536-01-10.0	1993-03-01	0.0113729	0.153601	0	0	6.80756	30.4742	CLU;PTMA;ATP6V0C	LINCS_L1000_Chem_Pert_up	ODC-M1	ODC
CPC012 NPC 24H-t7765-10.0	1993-03-01	0.0113729	0.153601	0	0	6.80756	30.4742	PRNP;RPL18;PTMA	LINCS_L1000_Chem_Pert_up	ODC-M1	ODC
CPC013 VCAP 24H-c8273-10.0	1993-03-01	0.0113729	0.153601	0	0	6.80756	30.4742	RPL18;GAPDH;ACTB	LINCS_L1000_Chem_Pert_up	ODC-M1	ODC
CPC014 A549 24H-hy-70044-10.0	1993-03-01	0.0113729	0.153601	0	0	6.80756	30.4742	RTN3;PPIA;ACTB	LINCS_L1000_Chem_Pert_up	ODC-M1	ODC
CPC014 A549 6H-ei-156-10.0	1993-03-01	0.0113729	0.153601	0	0	6.80756	30.4742	RTN3;PTMA;PPIA	LINCS_L1000_Chem_Pert_up	ODC-M1	ODC
CPC014 HEPG2 6H-km 00927-10.0	1993-03-01	0.0113729	0.153601	0	0	6.80756	30.4742	PRNP;CALM1;PTMA	LINCS_L1000_Chem_Pert_up	ODC-M1	ODC
CPC018 MCF7 24H-triciribine-10.0	1993-03-01	0.0113729	0.153601	0	0	6.80756	30.4742	GAPDH;ACTB;ACTG1	LINCS_L1000_Chem_Pert_up	ODC-M1	ODC
LJP009 HEPG2 24H-GW-5074-10	1993-03-01	0.0113729	0.153601	0	0	6.80756	30.4742	MAP1B;CLU;HSP90B1	LINCS_L1000_Chem_Pert_up	ODC-M1	ODC
LJP006 MDAMB231 24H-geldanamycin-10	1993-03-01	0.0113729	0.153601	0	0	6.80756	30.4742	HSPA8;CLU;HSP90B1	LINCS_L1000_Chem_Pert_up	ODC-M1	ODC
CPC006 HA1E 24H-pifithrin- ?-10.0	4/175	0.011586	0.155268	0	0	4.80726	21.4306	PRNP;PTMA;VAMP2;HSP90B1	LINCS_L1000_Chem_Pert_up	ODC-M1	ODC
CPC006 HT29 24H-chaetocin-0.08	4/175	0.011586	0.155268	0	0	4.80726	21.4306	CLU;VAMP2;ACTG1;HSP90B1	LINCS_L1000_Chem_Pert_up	ODC-M1	ODC
CPC006 HT29 24H-mln2238-10.0	4/175	0.011586	0.155268	0	0	4.80726	21.4306	RTN3;CLU;ACTG1;HSP90B1	LINCS_L1000_Chem_Pert_up	ODC-M1	ODC
CPC006 SW620 6H-imd 0354-10.0	4/175	0.011586	0.155268	0	0	4.80726	21.4306	GAPDH;ACTB;ACTG1;HSP90B1	LINCS_L1000_Chem_Pert_up	ODC-M1	ODC
CPC006 VCAP 24H-methylene blue-10.0	4/175	0.011586	0.155268	0	0	4.80726	21.4306	CALM1;PPIA;GAPDH;ITM2B	LINCS_L1000_Chem_Pert_up	ODC-M1	ODC
CPC006 VCAP 6H-px12-30.0	5/271	0.0116723	0.155268	0	0	3.88484	17.2896	PRDX1;GAPDH;PTMA;ITM2B;HSP90B1	LINCS_L1000_Chem_Pert_up	ODC-M1	ODC
CPC001 HCC515 24H-rottlerin ncgc00025228-11-10.0	1994-03-01	0.0117059	0.155268	0	0	6.73241	29.9435	RTN3;CALM1;ACTG1	LINCS_L1000_Chem_Pert_up	ODC-M1	ODC
CPC003 HA1E 24H-metaxalone-10.0	1994-03-01	0.0117059	0.155268	0	0	6.73241	29.9435	RTN3;PEA15;PTMA	LINCS_L1000_Chem_Pert_up	ODC-M1	ODC
CPC004 HA1E 6H-pifithrin- ?-10.0	1994-03-01	0.0117059	0.155268	0	0	6.73241	29.9435	PTMA;ACTG1;HSP90B1	LINCS_L1000_Chem_Pert_up	ODC-M1	ODC
CPC005 HT29 6H-geldanamycin-10.0	1994-03-01	0.0117059	0.155268	0	0	6.73241	29.9435	CLU;GAPDH;HSP90B1	LINCS_L1000_Chem_Pert_up	ODC-M1	ODC
CPC005 MCF7 24H-geldanamycin-10.0	1994-03-01	0.0117059	0.155268	0	0	6.73241	29.9435	RPL18;CLU;HSP90B1	LINCS_L1000_Chem_Pert_up	ODC-M1	ODC
CPC006 HCC515 6H-tl hras26 brd-k01877528-10.0	1994-03-01	0.0117059	0.155268	0	0	6.73241	29.9435	ARL6IP1;RPL28;HSP90B1	LINCS_L1000_Chem_Pert_up	ODC-M1	ODC
CPC006 MDST8 6H-parthenolide-20.0	1994-03-01	0.0117059	0.155268	0	0	6.73241	29.9435	PRNP;PTMA;HSP90B1	LINCS_L1000_Chem_Pert_up	ODC-M1	ODC
CPC006 PC3 24H-BRD-K10705233-40.0	1994-03-01	0.0117059	0.155268	0	0	6.73241	29.9435	RTN3;GAPDH;ACTG1	LINCS_L1000_Chem_Pert_up	ODC-M1	ODC
CPC006 RKO 6H-necrostatin-1-160.0	1994-03-01	0.0117059	0.155268	0	0	6.73241	29.9435	RTN3;PRNP;PPIA	LINCS_L1000_Chem_Pert_up	ODC-M1	ODC
CPC006 RKO 6H-bibr1532-80.0	1994-03-01	0.0117059	0.155268	0	0	6.73241	29.9435	RTN3;RPL18;ATP6V0C	LINCS_L1000_Chem_Pert_up	ODC-M1	ODC
CPC006 SNGM 6H-curcubitacin i-10.0	1994-03-01	0.0117059	0.155268	0	0	6.73241	29.9435	MAP1A;ACTG1;HSP90B1	LINCS_L1000_Chem_Pert_up	ODC-M1	ODC
CPC006 SW948 6H-itraconazole-10.0	1994-03-01	0.0117059	0.155268	0	0	6.73241	29.9435	PRNP;PPIA;VAMP2	LINCS_L1000_Chem_Pert_up	ODC-M1	ODC
CPC006 THP1 6H-BRD-K25737009-40.0	1994-03-01	0.0117059	0.155268	0	0	6.73241	29.9435	ARL6IP1;PPIA;ITM2B	LINCS_L1000_Chem_Pert_up	ODC-M1	ODC
CPC009 HA1E 6H-BRD-K45205755-10.0	1994-03-01	0.0117059	0.155268	0	0	6.73241	29.9435	RPL18;GAPDH;HSP90B1	LINCS_L1000_Chem_Pert_up	ODC-M1	ODC
CPC019 MCF7 6H-BRD-K48803730-10.0	1994-03-01	0.0117059	0.155268	0	0	6.73241	29.9435	ATP6V0C;GAPDH;ACTB	LINCS_L1000_Chem_Pert_up	ODC-M1	ODC
CPC005 A375 6H-purvalanol a-10.0	4/176	0.011811	0.155268	0	0	4.77907	21.213	RTN3;RPL18;CLU;GAPDH	LINCS_L1000_Chem_Pert_up	ODC-M1	ODC
CPC006 A375 24H-unc0321-10.0	4/176	0.011811	0.155268	0	0	4.77907	21.213	CALM1;PPIA;ITM2B;ACTG1	LINCS_L1000_Chem_Pert_up	ODC-M1	ODC
CPC019 MCF7 24H-BRD-K91145395-10.0	4/176	0.011811	0.155268	0	0	4.77907	21.213	STMN1;PEA15;CALM1;CLU	LINCS_L1000_Chem_Pert_up	ODC-M1	ODC
CPC002 PC3 24H-flufenamic acid-10.0	1933-02-01	0.0118146	0.155268	0	0	13.0803	58.0559	ATP6V0C;PTMA	LINCS_L1000_Chem_Pert_up	ODC-M1	ODC
CPC003 PC3 6H-flavokawain b-10.0	1933-02-01	0.0118146	0.155268	0	0	13.0803	58.0559	PTMA;HSP90B1	LINCS_L1000_Chem_Pert_up	ODC-M1	ODC
CPC006 HT29 6H-manumycin a-10.0	1933-02-01	0.0118146	0.155268	0	0	13.0803	58.0559	CLU;HSP90B1	LINCS_L1000_Chem_Pert_up	ODC-M1	ODC
CPC006 MCF7 24H-2-fluoropalmitic acid-44.4	1933-02-01	0.0118146	0.155268	0	0	13.0803	58.0559	CALM1;GAPDH	LINCS_L1000_Chem_Pert_up	ODC-M1	ODC
CPC008 VCAP 6H-ncgc00182357-01-10.0	1933-02-01	0.0118146	0.155268	0	0	13.0803	58.0559	CLU;HSP90B1	LINCS_L1000_Chem_Pert_up	ODC-M1	ODC
CPC009 VCAP 6H-wortmannin-10.0	1933-02-01	0.0118146	0.155268	0	0	13.0803	58.0559	CANX;ACTB	LINCS_L1000_Chem_Pert_up	ODC-M1	ODC
CPC014 PC3 6H-BRD-A59145032-10.0	1933-02-01	0.0118146	0.155268	0	0	13.0803	58.0559	PTMA;HSP90B1	LINCS_L1000_Chem_Pert_up	ODC-M1	ODC
CPC019 PC3 24H-BRD-K83816656-10.0	1933-02-01	0.0118146	0.155268	0	0	13.0803	58.0559	ATP6V0C;GAPDH	LINCS_L1000_Chem_Pert_up	ODC-M1	ODC
CPC020 PC3 24H-BRD-K41775742-10.0	1933-02-01	0.0118146	0.155268	0	0	13.0803	58.0559	ITM2B;ACTG1	LINCS_L1000_Chem_Pert_up	ODC-M1	ODC
LJP005 HA1E 24H-radicicol-10	4/177	0.0120387	0.155497	0	0	4.7512	20.9986	HSPA8;HSP90AB1;SERINC1;HSP90B1	LINCS_L1000_Chem_Pert_up	ODC-M1	ODC
LJP005 HEPG2 24H-radicicol-10	4/177	0.0120387	0.155497	0	0	4.7512	20.9986	PRNP;PSAP;CLU;HSP90B1	LINCS_L1000_Chem_Pert_up	ODC-M1	ODC
LJP006 HME1 24H-geldanamycin-10	4/177	0.0120387	0.155497	0	0	4.7512	20.9986	RTN3;HSPA8;PSAP;CLU	LINCS_L1000_Chem_Pert_up	ODC-M1	ODC
CPC002 HA1E 6H-l-689,560-10.0	1995-03-01	0.0120445	0.155497	0	0	6.6589	29.4266	PPIA;GAPDH;ITM2B	LINCS_L1000_Chem_Pert_up	ODC-M1	ODC
CPC006 AGS 6H-BRD-A36630025-0.35	1995-03-01	0.0120445	0.155497	0	0	6.6589	29.4266	RTN3;PTMA;PPIA	LINCS_L1000_Chem_Pert_up	ODC-M1	ODC
CPC006 HA1E 24H-sirolimus-10.0	1995-03-01	0.0120445	0.155497	0	0	6.6589	29.4266	GAPDH;ACTG1;HSP90B1	LINCS_L1000_Chem_Pert_up	ODC-M1	ODC
CPC006 HCT116 6H-akt inhibitor iv-10.0	1995-03-01	0.0120445	0.155497	0	0	6.6589	29.4266	PEBP1;CLU;GAPDH	LINCS_L1000_Chem_Pert_up	ODC-M1	ODC
CPC006 HT29 6H-quinacrine dihydrochloride dihydrate-10.0	1995-03-01	0.0120445	0.155497	0	0	6.6589	29.4266	PTMA;PPIA;ACTB	LINCS_L1000_Chem_Pert_up	ODC-M1	ODC
CPC006 LOVO 6H-chaetocin-0.08	1995-03-01	0.0120445	0.155497	0	0	6.6589	29.4266	ARL6IP1;PPIA;HSP90B1	LINCS_L1000_Chem_Pert_up	ODC-M1	ODC
CPC006 MDST8 6H-ag14361-25.0	1995-03-01	0.0120445	0.155497	0	0	6.6589	29.4266	RTN3;PTMA;ATP6V0C	LINCS_L1000_Chem_Pert_up	ODC-M1	ODC
CPC006 RKO 6H-tw 37-10.0	1995-03-01	0.0120445	0.155497	0	0	6.6589	29.4266	ARL6IP1;CALM1;ACTG1	LINCS_L1000_Chem_Pert_up	ODC-M1	ODC
CPC006 SW948 6H-BRD-K32536677-10.0	1995-03-01	0.0120445	0.155497	0	0	6.6589	29.4266	RTN3;PRNP;PPIA	LINCS_L1000_Chem_Pert_up	ODC-M1	ODC
CPC011 A549 6H-isradipine-10.0	1995-03-01	0.0120445	0.155497	0	0	6.6589	29.4266	PRNP;PTMA;PPIA	LINCS_L1000_Chem_Pert_up	ODC-M1	ODC
CPC012 A375 6H-BRD-K03736784-10.0	1995-03-01	0.0120445	0.155497	0	0	6.6589	29.4266	RPL18;GAPDH;HSP90B1	LINCS_L1000_Chem_Pert_up	ODC-M1	ODC
CPC012 A549 24H-BRD-K68202742 (trichostatin a)-10.0	1995-03-01	0.0120445	0.155497	0	0	6.6589	29.4266	RTN3;PTMA;PPIA	LINCS_L1000_Chem_Pert_up	ODC-M1	ODC
CPC013 A549 6H-BRD-K76938712-10.0	1995-03-01	0.0120445	0.155497	0	0	6.6589	29.4266	CALM1;ATP6V0C;EIF1	LINCS_L1000_Chem_Pert_up	ODC-M1	ODC
CPC014 PC3 6H-r2146-10.0	1995-03-01	0.0120445	0.155497	0	0	6.6589	29.4266	RPL18;PTMA;HSP90B1	LINCS_L1000_Chem_Pert_up	ODC-M1	ODC
CPC018 A375 6H-doxorubicin-10.0	1995-03-01	0.0120445	0.155497	0	0	6.6589	29.4266	PTMA;PPIA;ACTG1	LINCS_L1000_Chem_Pert_up	ODC-M1	ODC
CPD001 MCF7 24H-trifluoperazine dihydrochloride-10.0	1995-03-01	0.0120445	0.155497	0	0	6.6589	29.4266	CLU;PTMA;PPIA	LINCS_L1000_Chem_Pert_up	ODC-M1	ODC
LJP005 SKBR3 24H-geldanamycin-10	1995-03-01	0.0120445	0.155497	0	0	6.6589	29.4266	ARL6IP1;UBB;HSP90B1	LINCS_L1000_Chem_Pert_up	ODC-M1	ODC
LJP006 BT20 24H-PHA-793887-3.33	1995-03-01	0.0120445	0.155497	0	0	6.6589	29.4266	TSC22D1;MAP1B;CLU	LINCS_L1000_Chem_Pert_up	ODC-M1	ODC
LJP006 MCF10A 3H-geldanamycin-1.11	1995-03-01	0.0120445	0.155497	0	0	6.6589	29.4266	HSPA8;CLU;HSP90B1	LINCS_L1000_Chem_Pert_up	ODC-M1	ODC
CPC006 HT29 6H-arachidonyl trifluoro-methyl ketone-80.0	4/178	0.0122693	0.156884	0	0	4.72366	20.7872	RPL18;CLU;ACTG1;HSP90B1	LINCS_L1000_Chem_Pert_up	ODC-M1	ODC
LJP006 MCF10A 24H-radicicol-3.33	4/178	0.0122693	0.156884	0	0	4.72366	20.7872	MAP1A;PSAP;CLU;HSP90B1	LINCS_L1000_Chem_Pert_up	ODC-M1	ODC
CPC004 HA1E 24H-piplartine-10.0	1996-03-01	0.0123887	0.156884	0	0	6.58696	28.9231	PRNP;ITM2B;HSP90B1	LINCS_L1000_Chem_Pert_up	ODC-M1	ODC
CPC005 A375 24H-purvalanol a-10.0	1996-03-01	0.0123887	0.156884	0	0	6.58696	28.9231	RTN3;PRNP;PPIA	LINCS_L1000_Chem_Pert_up	ODC-M1	ODC
CPC006 A673 6H-manumycin a-10.0	1996-03-01	0.0123887	0.156884	0	0	6.58696	28.9231	CLU;PPIA;HSP90B1	LINCS_L1000_Chem_Pert_up	ODC-M1	ODC
CPC006 AGS 6H-verapamil hydrochloride-10.0	1996-03-01	0.0123887	0.156884	0	0	6.58696	28.9231	RTN3;CLU;PTMA	LINCS_L1000_Chem_Pert_up	ODC-M1	ODC
CPC006 AGS 6H-mk-2206-10.0	1996-03-01	0.0123887	0.156884	0	0	6.58696	28.9231	RTN3;ATP6V0C;ACTB	LINCS_L1000_Chem_Pert_up	ODC-M1	ODC
CPC006 HA1E 6H-bay 11-7821-10.0	1996-03-01	0.0123887	0.156884	0	0	6.58696	28.9231	ARL6IP1;PTMA;HSP90B1	LINCS_L1000_Chem_Pert_up	ODC-M1	ODC
CPC006 HCT116 6H-pp-30-11.1	1996-03-01	0.0123887	0.156884	0	0	6.58696	28.9231	PPIA;GAPDH;ACTG1	LINCS_L1000_Chem_Pert_up	ODC-M1	ODC
CPC006 RMGI 6H-px12-30.0	1996-03-01	0.0123887	0.156884	0	0	6.58696	28.9231	RPL18;ATP6V0C;HSP90B1	LINCS_L1000_Chem_Pert_up	ODC-M1	ODC
CPC006 SKMEL1 6H-curcubitacin i-10.0	1996-03-01	0.0123887	0.156884	0	0	6.58696	28.9231	GAPDH;ACTB;HSP90B1	LINCS_L1000_Chem_Pert_up	ODC-M1	ODC
CPC006 WSUDLCL2 6H-abt-751-10.0	1996-03-01	0.0123887	0.156884	0	0	6.58696	28.9231	PTMA;PPIA;ATP6V0C	LINCS_L1000_Chem_Pert_up	ODC-M1	ODC
CPC009 HEPG2 6H-BRD-K26304855-10.0	1996-03-01	0.0123887	0.156884	0	0	6.58696	28.9231	PTMA;PPIA;GAPDH	LINCS_L1000_Chem_Pert_up	ODC-M1	ODC
CPC012 HCC515 6H-s1028-10.0	1996-03-01	0.0123887	0.156884	0	0	6.58696	28.9231	RPL18;CALM1;GAPDH	LINCS_L1000_Chem_Pert_up	ODC-M1	ODC
CPC012 NPC 24H-BRD-A15010982-10.0	1996-03-01	0.0123887	0.156884	0	0	6.58696	28.9231	PRNP;RPS5;PTMA	LINCS_L1000_Chem_Pert_up	ODC-M1	ODC
CPC013 HA1E 6H-st4029573-10.0	1996-03-01	0.0123887	0.156884	0	0	6.58696	28.9231	RTN3;PTMA;PPIA	LINCS_L1000_Chem_Pert_up	ODC-M1	ODC
CPC014 A549 24H-ei-247-10.0	1996-03-01	0.0123887	0.156884	0	0	6.58696	28.9231	PRNP;CLU;PPIA	LINCS_L1000_Chem_Pert_up	ODC-M1	ODC
CPC014 HA1E 6H-BRD-A25337146-10.0	1996-03-01	0.0123887	0.156884	0	0	6.58696	28.9231	PTMA;ACTG1;HSP90B1	LINCS_L1000_Chem_Pert_up	ODC-M1	ODC
CPC018 MCF7 24H-palda-10.0	1996-03-01	0.0123887	0.156884	0	0	6.58696	28.9231	RTN3;CLU;GAPDH	LINCS_L1000_Chem_Pert_up	ODC-M1	ODC
CPC019 A549 24H-BRD-K17773477-10.0	1996-03-01	0.0123887	0.156884	0	0	6.58696	28.9231	RTN3;STMN1;RPL18	LINCS_L1000_Chem_Pert_up	ODC-M1	ODC
LJP008 HT29 24H-(+)-JQ1-10	1996-03-01	0.0123887	0.156884	0	0	6.58696	28.9231	RTN3;PSAP;CALM1	LINCS_L1000_Chem_Pert_up	ODC-M1	ODC
CPC002 HCC515 24H-anisomycin-10.0	4/179	0.0125026	0.156884	0	0	4.69643	20.5789	CANX;CKB;ITM2B;ACTG1	LINCS_L1000_Chem_Pert_up	ODC-M1	ODC
CPC006 AGS 6H-piplartine-10.0	4/179	0.0125026	0.156884	0	0	4.69643	20.5789	CLU;PPIA;PTMA;HSP90B1	LINCS_L1000_Chem_Pert_up	ODC-M1	ODC
LJP009 HT29 24H-tanespimycin-10	4/179	0.0125026	0.156884	0	0	4.69643	20.5789	PSAP;CANX;CLU;HSP90B1	LINCS_L1000_Chem_Pert_up	ODC-M1	ODC
LJP006 HEPG2 24H-radicicol-10	4/179	0.0125026	0.156884	0	0	4.69643	20.5789	HSPA8;ARL6IP1;PEA15;HSP90B1	LINCS_L1000_Chem_Pert_up	ODC-M1	ODC
CPC007 VCAP 6H-BRD-K39345836-10.0	1934-02-01	0.0125125	0.156884	0	0	12.6709	55.5117	RPL18;HSP90B1	LINCS_L1000_Chem_Pert_up	ODC-M1	ODC
CPC008 HCC515 6H-BRD-K58853583-10.0	1934-02-01	0.0125125	0.156884	0	0	12.6709	55.5117	RPL18;PTMA	LINCS_L1000_Chem_Pert_up	ODC-M1	ODC
CPC008 VCAP 24H-ncgc00167107-01-10.0	1934-02-01	0.0125125	0.156884	0	0	12.6709	55.5117	ARL6IP1;ACTB	LINCS_L1000_Chem_Pert_up	ODC-M1	ODC
CPC012 PHH 24H-BRD-A20697603-10.0	1934-02-01	0.0125125	0.156884	0	0	12.6709	55.5117	GAPDH;HSP90B1	LINCS_L1000_Chem_Pert_up	ODC-M1	ODC
CPC016 A375 6H-devazepide-10.0	1934-02-01	0.0125125	0.156884	0	0	12.6709	55.5117	GAPDH;HSP90B1	LINCS_L1000_Chem_Pert_up	ODC-M1	ODC
CPC017 MCF7 6H-gr 127935 hydrochloride-10.0	1934-02-01	0.0125125	0.156884	0	0	12.6709	55.5117	CALM1;ATP6V0C	LINCS_L1000_Chem_Pert_up	ODC-M1	ODC
CPC020 HA1E 6H-BRD-K34332553-10.0	1934-02-01	0.0125125	0.156884	0	0	12.6709	55.5117	PPIA;ACTB	LINCS_L1000_Chem_Pert_up	ODC-M1	ODC
CPD003 PC3 6H-methazolamide-10.0	1934-02-01	0.0125125	0.156884	0	0	12.6709	55.5117	CALM1;GAPDH	LINCS_L1000_Chem_Pert_up	ODC-M1	ODC
LJP005 BT20 24H-NVP-AUY922-3.33	1934-02-01	0.0125125	0.156884	0	0	12.6709	55.5117	HSPA8;HSP90B1	LINCS_L1000_Chem_Pert_up	ODC-M1	ODC
LJP005 HS578T 3H-geldanamycin-0.04	1934-02-01	0.0125125	0.156884	0	0	12.6709	55.5117	HSPA8;HSP90AA1	LINCS_L1000_Chem_Pert_up	ODC-M1	ODC
LJP006 HME1 3H-CGP-60474-10	1934-02-01	0.0125125	0.156884	0	0	12.6709	55.5117	CLU;HSP90B1	LINCS_L1000_Chem_Pert_up	ODC-M1	ODC
LJP006 HS578T 3H-radicicol-0.12	1934-02-01	0.0125125	0.156884	0	0	12.6709	55.5117	HSPA8;HSP90AA1	LINCS_L1000_Chem_Pert_up	ODC-M1	ODC
CPC006 HCC15 6H-15-deoxy-?12,14-prostaglandin j2-10.0	1997-03-01	0.0127385	0.157877	0	0	6.51656	28.4326	RPL18;GAPDH;HSP90B1	LINCS_L1000_Chem_Pert_up	ODC-M1	ODC
CPC006 U937 6H-necrostatin-1-160.0	1997-03-01	0.0127385	0.157877	0	0	6.51656	28.4326	RPL18;CLU;PTMA	LINCS_L1000_Chem_Pert_up	ODC-M1	ODC
CPC006 U937 6H-BRD-K89692698-160.0	1997-03-01	0.0127385	0.157877	0	0	6.51656	28.4326	CLU;PTMA;VAMP2	LINCS_L1000_Chem_Pert_up	ODC-M1	ODC
CPC008 A549 6H-vu0424182-2-10.0	1997-03-01	0.0127385	0.157877	0	0	6.51656	28.4326	RTN3;PRNP;PPIA	LINCS_L1000_Chem_Pert_up	ODC-M1	ODC
CPC014 A375 6H-stock1s-53863-10.0	1997-03-01	0.0127385	0.157877	0	0	6.51656	28.4326	ARL6IP1;PTMA;HSP90B1	LINCS_L1000_Chem_Pert_up	ODC-M1	ODC
CPC014 PC3 6H-t5323840-10.0	1997-03-01	0.0127385	0.157877	0	0	6.51656	28.4326	PTMA;ACTG1;HSP90B1	LINCS_L1000_Chem_Pert_up	ODC-M1	ODC
CPC016 A549 24H-mdl 72222-10.0	1997-03-01	0.0127385	0.157877	0	0	6.51656	28.4326	ACTB;ITM2B;EIF1	LINCS_L1000_Chem_Pert_up	ODC-M1	ODC
CPC017 HEPG2 6H-piplartine-10.0	1997-03-01	0.0127385	0.157877	0	0	6.51656	28.4326	ARL6IP1;CALM1;HSP90B1	LINCS_L1000_Chem_Pert_up	ODC-M1	ODC
CPC017 SKB 24H-leflunomide-10.0	1997-03-01	0.0127385	0.157877	0	0	6.51656	28.4326	PEA15;RPL18;PPIA	LINCS_L1000_Chem_Pert_up	ODC-M1	ODC
CPC018 HT29 6H-forskolin-10.0	1997-03-01	0.0127385	0.157877	0	0	6.51656	28.4326	RTN3;CALM1;PTMA	LINCS_L1000_Chem_Pert_up	ODC-M1	ODC
CPC019 HA1E 6H-BRD-K50234570-10.0	1997-03-01	0.0127385	0.157877	0	0	6.51656	28.4326	ARL6IP1;GAPDH;HSP90B1	LINCS_L1000_Chem_Pert_up	ODC-M1	ODC
LJP005 HCC515 24H-NVP-AUY922-0.12	1997-03-01	0.0127385	0.157877	0	0	6.51656	28.4326	HSPA8;HSP90AB1;HSP90B1	LINCS_L1000_Chem_Pert_up	ODC-M1	ODC
LJP007 HEPG2 24H-SGI-1776-10	1997-03-01	0.0127385	0.157877	0	0	6.51656	28.4326	WBP2;SERINC1;ATP6V0C	LINCS_L1000_Chem_Pert_up	ODC-M1	ODC
CPC006 VCAP 6H-dorsomorphin dihydrochloride-10.0	4/180	0.0127388	0.157877	0	0	4.66951	20.3735	RTN3;CLU;ATP6V0C;PTMA	LINCS_L1000_Chem_Pert_up	ODC-M1	ODC
LJP005 MCF10A 24H-withaferin-a-3.33	4/180	0.0127388	0.157877	0	0	4.66951	20.3735	MAP1B;PSAP;SERINC1;CLU	LINCS_L1000_Chem_Pert_up	ODC-M1	ODC
CPC014 MCF7 24H-geldanamycin-10.0	4/181	0.0129779	0.160118	0	0	4.64289	20.1711	PEA15;RPL18;CLU;ACTB	LINCS_L1000_Chem_Pert_up	ODC-M1	ODC
LJP007 A375 24H-AZ-628-10	4/181	0.0129779	0.160118	0	0	4.64289	20.1711	PSAP;CKB;COX5B;GABARAP	LINCS_L1000_Chem_Pert_up	ODC-M1	ODC
LJP007 A375 24H-PD-0325901-0.12	4/181	0.0129779	0.160118	0	0	4.64289	20.1711	RPS5;MAP1B;CKB;GABARAP	LINCS_L1000_Chem_Pert_up	ODC-M1	ODC
CPC001 PC3 24H-pi 828-10.0	1998-03-01	0.013094	0.160118	0	0	6.44764	27.9544	RTN3;VAMP2;ACTG1	LINCS_L1000_Chem_Pert_up	ODC-M1	ODC
CPC006 HCC15 6H-ro 28-1675 ?-160.0	1998-03-01	0.013094	0.160118	0	0	6.44764	27.9544	RPL18;PTMA;ACTG1	LINCS_L1000_Chem_Pert_up	ODC-M1	ODC
CPC006 NCIH596 6H-BRD-A36630025-0.35	1998-03-01	0.013094	0.160118	0	0	6.44764	27.9544	ARL6IP1;PPIA;ITM2B	LINCS_L1000_Chem_Pert_up	ODC-M1	ODC
CPC006 PC3 24H-auranofin-10.0	1998-03-01	0.013094	0.160118	0	0	6.44764	27.9544	RTN3;PTMA;HSP90B1	LINCS_L1000_Chem_Pert_up	ODC-M1	ODC
CPC006 RKO 6H-curcumin-48.0	1998-03-01	0.013094	0.160118	0	0	6.44764	27.9544	RTN3;PEBP1;PTMA	LINCS_L1000_Chem_Pert_up	ODC-M1	ODC
CPC006 SW620 6H-l-690,488-10.0	1998-03-01	0.013094	0.160118	0	0	6.44764	27.9544	PTMA;ACTG1;HSP90B1	LINCS_L1000_Chem_Pert_up	ODC-M1	ODC
CPC006 SW948 6H-l-690,488-10.0	1998-03-01	0.013094	0.160118	0	0	6.44764	27.9544	PRNP;PEBP1;PTMA	LINCS_L1000_Chem_Pert_up	ODC-M1	ODC
CPC006 THP1 6H-chr 2797-80.0	1998-03-01	0.013094	0.160118	0	0	6.44764	27.9544	PPIA;ACTB;VAMP2	LINCS_L1000_Chem_Pert_up	ODC-M1	ODC
CPC014 A549 24H-s1205-10.0	1998-03-01	0.013094	0.160118	0	0	6.44764	27.9544	PRNP;PPIA;PTMA	LINCS_L1000_Chem_Pert_up	ODC-M1	ODC
CPC014 HA1E 6H-ei-346-10.0	1998-03-01	0.013094	0.160118	0	0	6.44764	27.9544	PTMA;ACTG1;HSP90B1	LINCS_L1000_Chem_Pert_up	ODC-M1	ODC
CPC014 PC3 6H-BRD-K38615104-10.0	1998-03-01	0.013094	0.160118	0	0	6.44764	27.9544	RTN3;PRNP;PTMA	LINCS_L1000_Chem_Pert_up	ODC-M1	ODC
LJP005 HCC515 24H-NVP-AUY922-10	1998-03-01	0.013094	0.160118	0	0	6.44764	27.9544	HSPA8;CLU;HSP90B1	LINCS_L1000_Chem_Pert_up	ODC-M1	ODC
LJP007 HCC515 24H-HG-14-10-04-3.33	1998-03-01	0.013094	0.160118	0	0	6.44764	27.9544	RTN3;TSC22D1;GABARAP	LINCS_L1000_Chem_Pert_up	ODC-M1	ODC
CPC006 VCAP 24H-ym-155-0.31	4/182	0.0132197	0.160118	0	0	4.61657	19.9715	CALM1;RPL18;PPIA;GAPDH	LINCS_L1000_Chem_Pert_up	ODC-M1	ODC
CPC004 HA1E 24H-mdl 29951-10.0	1935-02-01	0.013228	0.160118	0	0	12.2863	53.1436	ATP6V0C;PPIA	LINCS_L1000_Chem_Pert_up	ODC-M1	ODC
CPC005 A549 6H-pepstatin a-10.0	1935-02-01	0.013228	0.160118	0	0	12.2863	53.1436	PEA15;PTMA	LINCS_L1000_Chem_Pert_up	ODC-M1	ODC
CPC006 HA1E 6H-BRD-K92980438-160.0	1935-02-01	0.013228	0.160118	0	0	12.2863	53.1436	ATP6V0C;GAPDH	LINCS_L1000_Chem_Pert_up	ODC-M1	ODC
CPC006 MCF7 24H-hli 373-10.0	1935-02-01	0.013228	0.160118	0	0	12.2863	53.1436	RTN3;CLU	LINCS_L1000_Chem_Pert_up	ODC-M1	ODC
CPC006 SW948 6H-BRD-K81473043-0.35	1935-02-01	0.013228	0.160118	0	0	12.2863	53.1436	RTN3;HSP90B1	LINCS_L1000_Chem_Pert_up	ODC-M1	ODC
CPC007 HT29 6H-BRD-K67941506-10.0	1935-02-01	0.013228	0.160118	0	0	12.2863	53.1436	CANX;PTMA	LINCS_L1000_Chem_Pert_up	ODC-M1	ODC
CPC009 PC3 6H-BRD-K03857568-10.0	1935-02-01	0.013228	0.160118	0	0	12.2863	53.1436	PTMA;HSP90B1	LINCS_L1000_Chem_Pert_up	ODC-M1	ODC
CPC014 VCAP 6H-geldanamycin-10.0	1935-02-01	0.013228	0.160118	0	0	12.2863	53.1436	PTMA;HSP90B1	LINCS_L1000_Chem_Pert_up	ODC-M1	ODC
CPC014 VCAP 6H-ct-incb-10.0	1935-02-01	0.013228	0.160118	0	0	12.2863	53.1436	RTN3;PTMA	LINCS_L1000_Chem_Pert_up	ODC-M1	ODC
CPC015 A375 6H-alfuzosin hydrochloride-10.0	1935-02-01	0.013228	0.160118	0	0	12.2863	53.1436	CALM1;PTMA	LINCS_L1000_Chem_Pert_up	ODC-M1	ODC
CPC015 ASC 24H-nsc 663284-10.0	1935-02-01	0.013228	0.160118	0	0	12.2863	53.1436	PTMA;HSP90B1	LINCS_L1000_Chem_Pert_up	ODC-M1	ODC
CPC019 VCAP 24H-BRD-K28377013-10.0	1935-02-01	0.013228	0.160118	0	0	12.2863	53.1436	PPIA;GAPDH	LINCS_L1000_Chem_Pert_up	ODC-M1	ODC
LJP009 MCF7 24H-GSK1059615-0.12	1935-02-01	0.013228	0.160118	0	0	12.2863	53.1436	MAP1A;CLU	LINCS_L1000_Chem_Pert_up	ODC-M1	ODC
LJP005 SKBR3 3H-foretinib-10	1935-02-01	0.013228	0.160118	0	0	12.2863	53.1436	PSAP;CLU	LINCS_L1000_Chem_Pert_up	ODC-M1	ODC
LJP008 A375 24H-PFI-1-10	1999-03-01	0.013455	0.16021	0	0	6.38015	27.4883	RTN3;MAP1B;COX6A1	LINCS_L1000_Chem_Pert_up	ODC-M1	ODC
CPC001 HA1E 6H-geldanamycin-10.0	1999-03-01	0.013455	0.16021	0	0	6.38015	27.4883	RPL18;PTMA;HSP90B1	LINCS_L1000_Chem_Pert_up	ODC-M1	ODC
CPC002 HA1E 24H-nefazodone hydrochloride-10.0	1999-03-01	0.013455	0.16021	0	0	6.38015	27.4883	PPIA;PTMA;ITM2B	LINCS_L1000_Chem_Pert_up	ODC-M1	ODC
CPC004 VCAP 24H-bisacodyl-10.0	1999-03-01	0.013455	0.16021	0	0	6.38015	27.4883	CALM1;GAPDH;ACTB	LINCS_L1000_Chem_Pert_up	ODC-M1	ODC
CPC006 AGS 6H-BRD-K15563106-177.6	1999-03-01	0.013455	0.16021	0	0	6.38015	27.4883	RTN3;PTMA;ACTG1	LINCS_L1000_Chem_Pert_up	ODC-M1	ODC
CPC006 CORL23 6H-vorinostat-10.0	1999-03-01	0.013455	0.16021	0	0	6.38015	27.4883	HSP90AA1;CALM1;GAPDH	LINCS_L1000_Chem_Pert_up	ODC-M1	ODC
CPC006 H1299 6H-7b-cis-10.0	1999-03-01	0.013455	0.16021	0	0	6.38015	27.4883	RPL18;PTMA;HSP90B1	LINCS_L1000_Chem_Pert_up	ODC-M1	ODC
CPC006 JHUEM2 6H-BRD-K92317137-10.0	1999-03-01	0.013455	0.16021	0	0	6.38015	27.4883	CLU;ACTB;HSP90B1	LINCS_L1000_Chem_Pert_up	ODC-M1	ODC
CPC006 SKMEL28 6H-b675700.cdx-0.04	1999-03-01	0.013455	0.16021	0	0	6.38015	27.4883	PRNP;PTMA;HSP90B1	LINCS_L1000_Chem_Pert_up	ODC-M1	ODC
CPC006 SNU1040 6H-su11652-10.0	1999-03-01	0.013455	0.16021	0	0	6.38015	27.4883	RTN3;PPIA;PTMA	LINCS_L1000_Chem_Pert_up	ODC-M1	ODC
CPC006 SW620 6H-BRD-K56411643-10.0	1999-03-01	0.013455	0.16021	0	0	6.38015	27.4883	PPIA;GAPDH;HSP90B1	LINCS_L1000_Chem_Pert_up	ODC-M1	ODC
CPC014 HEPG2 6H-BRD-K76698671-10.0	1999-03-01	0.013455	0.16021	0	0	6.38015	27.4883	PPIA;GAPDH;ITM2B	LINCS_L1000_Chem_Pert_up	ODC-M1	ODC
CPC014 MCF7 24H-s1018-10.0	1999-03-01	0.013455	0.16021	0	0	6.38015	27.4883	RTN3;CALM1;PPIA	LINCS_L1000_Chem_Pert_up	ODC-M1	ODC
CPC014 PC3 6H-hy-10159-10.0	1999-03-01	0.013455	0.16021	0	0	6.38015	27.4883	PRDX1;ITM2B;ACTG1	LINCS_L1000_Chem_Pert_up	ODC-M1	ODC
CPC017 SKB 24H-cyclosporine-10.0	1999-03-01	0.013455	0.16021	0	0	6.38015	27.4883	PEBP1;ATP6V0C;PTMA	LINCS_L1000_Chem_Pert_up	ODC-M1	ODC
CPC019 MCF7 24H-BRD-K51556300-10.0	1999-03-01	0.013455	0.16021	0	0	6.38015	27.4883	CLU;PTMA;GAPDH	LINCS_L1000_Chem_Pert_up	ODC-M1	ODC
LJP008 HT29 24H-UNC0638-10	1999-03-01	0.013455	0.16021	0	0	6.38015	27.4883	MAP1B;PSAP;ATP6V0C	LINCS_L1000_Chem_Pert_up	ODC-M1	ODC
LJP006 HCC515 24H-radicicol-10	1999-03-01	0.013455	0.16021	0	0	6.38015	27.4883	PRNP;HSPA8;HSP90B1	LINCS_L1000_Chem_Pert_up	ODC-M1	ODC
LJP006 HEPG2 24H-JNK-9L-3.33	1999-03-01	0.013455	0.16021	0	0	6.38015	27.4883	LDHB;PEBP1;HSP90B1	LINCS_L1000_Chem_Pert_up	ODC-M1	ODC
LJP006 MCF10A 3H-HG-5-88-01-0.04	1999-03-01	0.013455	0.16021	0	0	6.38015	27.4883	TSC22D1;PPDPF;CLU	LINCS_L1000_Chem_Pert_up	ODC-M1	ODC
CPC012 HA1E 6H-BRD-A41250203-10.0	4/183	0.0134645	0.16021	0	0	4.59055	19.7747	ARL6IP1;RPL18;PTMA;HSP90B1	LINCS_L1000_Chem_Pert_up	ODC-M1	ODC
LJP006 HCC515 24H-BMS-387032-1.11	4/183	0.0134645	0.16021	0	0	4.59055	19.7747	PRNP;CLU;SKP1;HSP90B1	LINCS_L1000_Chem_Pert_up	ODC-M1	ODC
LJP006 MCF10A 24H-afatinib-10	4/183	0.0134645	0.16021	0	0	4.59055	19.7747	RTN3;WBP2;PSAP;CLU	LINCS_L1000_Chem_Pert_up	ODC-M1	ODC
CPC002 HCC515 24H-cymarin-10.0	4/184	0.0137121	0.162302	0	0	4.56481	19.5807	MAP1A;RPL28;PTMA;HSP90B1	LINCS_L1000_Chem_Pert_up	ODC-M1	ODC
CPC006 NOMO1 6H-chemistry 2804-10.0	4/184	0.0137121	0.162302	0	0	4.56481	19.5807	CLU;PTMA;ITM2B;HSP90B1	LINCS_L1000_Chem_Pert_up	ODC-M1	ODC
CPC018 HT29 6H-nsc 632839 hydrochloride-10.0	4/184	0.0137121	0.162302	0	0	4.56481	19.5807	RPL18;CLU;ACTG1;HSP90B1	LINCS_L1000_Chem_Pert_up	ODC-M1	ODC
CPC001 HA1E 6H-pdgf receptor tyrosine kinase inhibitor i-10.0	3/100	0.0138218	0.162302	0	0	6.31406	27.0337	PPIA;ATP6V0C;PTMA	LINCS_L1000_Chem_Pert_up	ODC-M1	ODC
CPC001 HCC515 24H-mek1/2 inhibitor-10.0	3/100	0.0138218	0.162302	0	0	6.31406	27.0337	RTN3;RPL3;PPIA	LINCS_L1000_Chem_Pert_up	ODC-M1	ODC
CPC006 H1299 6H-cjd-pla-20-1-40.0	3/100	0.0138218	0.162302	0	0	6.31406	27.0337	PEBP1;PPIA;PTMA	LINCS_L1000_Chem_Pert_up	ODC-M1	ODC
CPC006 NCIH508 6H-piplartine-10.0	3/100	0.0138218	0.162302	0	0	6.31406	27.0337	CLU;PPIA;HSP90B1	LINCS_L1000_Chem_Pert_up	ODC-M1	ODC
CPC006 NOMO1 6H-geldanamycin-10.0	3/100	0.0138218	0.162302	0	0	6.31406	27.0337	CLU;PPIA;HSP90B1	LINCS_L1000_Chem_Pert_up	ODC-M1	ODC
CPC006 PL21 6H-bo2 (inhibits rad51)-40.0	3/100	0.0138218	0.162302	0	0	6.31406	27.0337	ITM2B;ACTG1;HSP90B1	LINCS_L1000_Chem_Pert_up	ODC-M1	ODC
CPC006 RKO 6H-BRD-K25737009-40.0	3/100	0.0138218	0.162302	0	0	6.31406	27.0337	RTN3;PPIA;PTMA	LINCS_L1000_Chem_Pert_up	ODC-M1	ODC
CPC006 SKMEL1 6H-mln2238-10.0	3/100	0.0138218	0.162302	0	0	6.31406	27.0337	RPL18;PTMA;HSP90B1	LINCS_L1000_Chem_Pert_up	ODC-M1	ODC
CPC008 A375 24H-BRD-K12401458-10.0	3/100	0.0138218	0.162302	0	0	6.31406	27.0337	RTN3;PPIA;GAPDH	LINCS_L1000_Chem_Pert_up	ODC-M1	ODC
CPC008 HCC515 6H-ncgc00182378-01-10.0	3/100	0.0138218	0.162302	0	0	6.31406	27.0337	RPL18;PTMA;HSP90B1	LINCS_L1000_Chem_Pert_up	ODC-M1	ODC
CPC008 MCF7 24H-ncgc00242279-01-10.0	3/100	0.0138218	0.162302	0	0	6.31406	27.0337	RTN3;PPIA;VAMP2	LINCS_L1000_Chem_Pert_up	ODC-M1	ODC
CPC011 MCF7 24H-maprotiline hydrochloride-10.0	3/100	0.0138218	0.162302	0	0	6.31406	27.0337	CALM1;CLU;PPIA	LINCS_L1000_Chem_Pert_up	ODC-M1	ODC
CPC013 HA1E 6H-np-001821-10.0	3/100	0.0138218	0.162302	0	0	6.31406	27.0337	PRNP;PTMA;HSP90B1	LINCS_L1000_Chem_Pert_up	ODC-M1	ODC
LJP005 HEPG2 24H-NVP-AUY922-1.11	3/100	0.0138218	0.162302	0	0	6.31406	27.0337	HSPA8;CLU;HSP90B1	LINCS_L1000_Chem_Pert_up	ODC-M1	ODC
LJP006 SKBR3 24H-radicicol-1.11	3/100	0.0138218	0.162302	0	0	6.31406	27.0337	LDHB;HSPA8;HSP90B1	LINCS_L1000_Chem_Pert_up	ODC-M1	ODC
CPC003 PC3 24H-lovastatin-10.0	1936-02-01	0.0139609	0.162769	0	0	11.9244	50.9349	ATP6V0C;GAPDH	LINCS_L1000_Chem_Pert_up	ODC-M1	ODC
CPC004 MCF7 6H-erythrosine sodium-10.0	1936-02-01	0.0139609	0.162769	0	0	11.9244	50.9349	PTMA;PPIA	LINCS_L1000_Chem_Pert_up	ODC-M1	ODC
CPC005 A375 6H-oxotremorine sesquifumarate-10.0	1936-02-01	0.0139609	0.162769	0	0	11.9244	50.9349	RTN3;PPIA	LINCS_L1000_Chem_Pert_up	ODC-M1	ODC
CPC005 HT29 24H-naltrexone hydrochloride-10.0	1936-02-01	0.0139609	0.162769	0	0	11.9244	50.9349	CLU;PTMA	LINCS_L1000_Chem_Pert_up	ODC-M1	ODC
CPC009 PC3 24H-BRD-K63239300-10.0	1936-02-01	0.0139609	0.162769	0	0	11.9244	50.9349	CLU;PPIA	LINCS_L1000_Chem_Pert_up	ODC-M1	ODC
CPC010 PC3 24H-BRD-A37735495-10.0	1936-02-01	0.0139609	0.162769	0	0	11.9244	50.9349	RTN3;ACTG1	LINCS_L1000_Chem_Pert_up	ODC-M1	ODC
CPC016 MCF7 24H-cis-(z)-flupenthixol-10.0	1936-02-01	0.0139609	0.162769	0	0	11.9244	50.9349	RTN3;CALM1	LINCS_L1000_Chem_Pert_up	ODC-M1	ODC
CPC006 VCAP 6H-manumycin a-10.0	4/185	0.0139626	0.162769	0	0	4.53936	19.3893	RPL18;CLU;GAPDH;HSP90B1	LINCS_L1000_Chem_Pert_up	ODC-M1	ODC
LJP009 HEPG2 24H-vorinostat-10	4/185	0.0139626	0.162769	0	0	4.53936	19.3893	LDHB;PSAP;CALM1;ATP6V0C	LINCS_L1000_Chem_Pert_up	ODC-M1	ODC
LJP007 A375 24H-AZ-628-3.33	4/185	0.0139626	0.162769	0	0	4.53936	19.3893	CKB;COX5B;CLU;GABARAP	LINCS_L1000_Chem_Pert_up	ODC-M1	ODC
CPC006 HA1E 24H-piplartine-10.0	5/284	0.0140533	0.16359	0	0	3.70138	15.786	GAPDH;PTMA;ITM2B;VAMP2;HSP90B1	LINCS_L1000_Chem_Pert_up	ODC-M1	ODC
CPC006 MCF7 24H-phorbol-12-myristate-13-acetate (pma)-10.0	5/284	0.0140533	0.16359	0	0	3.70138	15.786	STMN1;PEA15;CALM1;CLU;ACTG1	LINCS_L1000_Chem_Pert_up	ODC-M1	ODC
CPC003 HA1E 6H-ethyl-beta-carboline-3-carboxylate-10.0	3/101	0.0141941	0.163807	0	0	6.24932	26.5904	PRNP;PPIA;PTMA	LINCS_L1000_Chem_Pert_up	ODC-M1	ODC
CPC006 HT29 6H-piplartine-10.0	3/101	0.0141941	0.163807	0	0	6.24932	26.5904	CLU;VAMP2;HSP90B1	LINCS_L1000_Chem_Pert_up	ODC-M1	ODC
CPC006 NCIH596 6H-BRD-K41859756-10.0	3/101	0.0141941	0.163807	0	0	6.24932	26.5904	RPL18;PTMA;HSP90B1	LINCS_L1000_Chem_Pert_up	ODC-M1	ODC
CPC006 RKO 6H-manumycin a-9.07999992371	3/101	0.0141941	0.163807	0	0	6.24932	26.5904	RTN3;CLU;PTMA	LINCS_L1000_Chem_Pert_up	ODC-M1	ODC
CPC006 SKMEL28 6H-chaetocin-0.08	3/101	0.0141941	0.163807	0	0	6.24932	26.5904	RPS5;PTMA;HSP90B1	LINCS_L1000_Chem_Pert_up	ODC-M1	ODC
CPC013 HA1E 6H-BRD-K31754360-10.0	3/101	0.0141941	0.163807	0	0	6.24932	26.5904	PRNP;PPIA;PTMA	LINCS_L1000_Chem_Pert_up	ODC-M1	ODC
CPC013 HA1E 6H-BRD-K64525051-10.0	3/101	0.0141941	0.163807	0	0	6.24932	26.5904	PRNP;PPIA;GAPDH	LINCS_L1000_Chem_Pert_up	ODC-M1	ODC
CPC014 HCC515 6H-BRD-A20697603-10.0	3/101	0.0141941	0.163807	0	0	6.24932	26.5904	CLU;VAMP2;HSP90B1	LINCS_L1000_Chem_Pert_up	ODC-M1	ODC
CPC014 HCC515 6H-ei-263-10.0	3/101	0.0141941	0.163807	0	0	6.24932	26.5904	ARL6IP1;ATP6V0C;ITM2B	LINCS_L1000_Chem_Pert_up	ODC-M1	ODC
CPC014 PC3 24H-BRD-U51951544-10.0	3/101	0.0141941	0.163807	0	0	6.24932	26.5904	RTN3;PPIA;PTMA	LINCS_L1000_Chem_Pert_up	ODC-M1	ODC
CPC019 A375 6H-BRD-K50234570-10.0	3/101	0.0141941	0.163807	0	0	6.24932	26.5904	RPL18;GAPDH;HSP90B1	LINCS_L1000_Chem_Pert_up	ODC-M1	ODC
LJP007 HEPG2 24H-DCC-2036-3.33	3/101	0.0141941	0.163807	0	0	6.24932	26.5904	PRNP;ARF1;HSP90B1	LINCS_L1000_Chem_Pert_up	ODC-M1	ODC
CPC006 VCAP 6H-BRD-K56411643-10.0	4/186	0.014216	0.163942	0	0	4.51419	19.2006	ARL6IP1;ACTB;ITM2B;HSP90B1	LINCS_L1000_Chem_Pert_up	ODC-M1	ODC
CPC020 VCAP 24H-BRD-K77877933-10.0	4/187	0.0144723	0.165848	0	0	4.4893	19.0145	ARL6IP1;CALM1;RPL18;HSP90B1	LINCS_L1000_Chem_Pert_up	ODC-M1	ODC
CPC003 VCAP 24H-sb 366791-10.0	3/102	0.0145722	0.165848	0	0	6.18588	26.1579	PEA15;PPIA;PTMA	LINCS_L1000_Chem_Pert_up	ODC-M1	ODC
CPC006 HA1E 6H-sirolimus-10.0	3/102	0.0145722	0.165848	0	0	6.18588	26.1579	GAPDH;ACTG1;HSP90B1	LINCS_L1000_Chem_Pert_up	ODC-M1	ODC
CPC006 LOVO 6H-geldanamycin-10.0	3/102	0.0145722	0.165848	0	0	6.18588	26.1579	CALM1;GAPDH;HSP90B1	LINCS_L1000_Chem_Pert_up	ODC-M1	ODC
CPC006 LOVO 6H-bay 11-7821-10.0	3/102	0.0145722	0.165848	0	0	6.18588	26.1579	CLU;ATP6V0C;HSP90B1	LINCS_L1000_Chem_Pert_up	ODC-M1	ODC
CPC006 NCIH1694 6H-curcumin-48.0	3/102	0.0145722	0.165848	0	0	6.18588	26.1579	ARL6IP1;CLU;HSP90B1	LINCS_L1000_Chem_Pert_up	ODC-M1	ODC
CPC006 NCIH508 6H-rg 108-80.0	3/102	0.0145722	0.165848	0	0	6.18588	26.1579	RTN3;CLU;PPIA	LINCS_L1000_Chem_Pert_up	ODC-M1	ODC
CPC006 SKLU1 6H-BRD-K41859756-10.0	3/102	0.0145722	0.165848	0	0	6.18588	26.1579	RPL18;PTMA;HSP90B1	LINCS_L1000_Chem_Pert_up	ODC-M1	ODC
CPC006 U937 6H-rottlerin ncgc00025228-11-9.68	3/102	0.0145722	0.165848	0	0	6.18588	26.1579	CLU;PPIA;ACTG1	LINCS_L1000_Chem_Pert_up	ODC-M1	ODC
CPC008 VCAP 6H-ncgc00184834-01-10.0	3/102	0.0145722	0.165848	0	0	6.18588	26.1579	PEBP1;GAPDH;PTMA	LINCS_L1000_Chem_Pert_up	ODC-M1	ODC
CPC008 VCAP 6H-ncgc00182378-01-10.0	3/102	0.0145722	0.165848	0	0	6.18588	26.1579	RPL18;PTMA;HSP90B1	LINCS_L1000_Chem_Pert_up	ODC-M1	ODC
CPC013 MCF7 24H-BRD-K42644990-10.0	3/102	0.0145722	0.165848	0	0	6.18588	26.1579	RTN3;ATP6V0C;PTMA	LINCS_L1000_Chem_Pert_up	ODC-M1	ODC
CPC017 SKB 24H-clobetasol propionate-10.0	3/102	0.0145722	0.165848	0	0	6.18588	26.1579	PEBP1;RPL18;PTMA	LINCS_L1000_Chem_Pert_up	ODC-M1	ODC
CPC020 PC3 6H-BRD-K50234570-10.0	3/102	0.0145722	0.165848	0	0	6.18588	26.1579	GAPDH;PTMA;HSP90B1	LINCS_L1000_Chem_Pert_up	ODC-M1	ODC
LJP008 HEPG2 24H-BIX-01294-10	3/102	0.0145722	0.165848	0	0	6.18588	26.1579	LDHB;MAP1B;PEA15	LINCS_L1000_Chem_Pert_up	ODC-M1	ODC
CPC006 MCF7 24H-geldanamycin-10.0	5/287	0.0146459	0.165848	0	0	3.66144	15.4644	CALM1;RPL18;CLU;CALM2;HSP90B1	LINCS_L1000_Chem_Pert_up	ODC-M1	ODC
CPC002 PC3 24H-my-5445-10.0	1937-02-01	0.0147111	0.165848	0	0	11.5831	48.8708	CALM1;PTMA	LINCS_L1000_Chem_Pert_up	ODC-M1	ODC
CPC006 A375 6H-BRD-K52075040-44.4	1937-02-01	0.0147111	0.165848	0	0	11.5831	48.8708	PTMA;HSP90B1	LINCS_L1000_Chem_Pert_up	ODC-M1	ODC
CPC006 SW620 6H-fti-276 trifluoroacetate-10.0	1937-02-01	0.0147111	0.165848	0	0	11.5831	48.8708	STMN1;PTMA	LINCS_L1000_Chem_Pert_up	ODC-M1	ODC
CPC008 HCC515 6H-ncgc00010428-03-10.0	1937-02-01	0.0147111	0.165848	0	0	11.5831	48.8708	GAPDH;ACTG1	LINCS_L1000_Chem_Pert_up	ODC-M1	ODC
CPC008 HT29 6H-ncgc00182378-01-10.0	1937-02-01	0.0147111	0.165848	0	0	11.5831	48.8708	CLU;HSP90B1	LINCS_L1000_Chem_Pert_up	ODC-M1	ODC
CPC009 HA1E 6H-BRD-K81365078-10.0	1937-02-01	0.0147111	0.165848	0	0	11.5831	48.8708	ATP6V0C;GAPDH	LINCS_L1000_Chem_Pert_up	ODC-M1	ODC
CPC009 MCF7 6H-vu0365118-1-10.0	1937-02-01	0.0147111	0.165848	0	0	11.5831	48.8708	ARL6IP1;CALM1	LINCS_L1000_Chem_Pert_up	ODC-M1	ODC
CPC009 VCAP 24H-BRD-K14975149-10.0	1937-02-01	0.0147111	0.165848	0	0	11.5831	48.8708	CALM1;PTMA	LINCS_L1000_Chem_Pert_up	ODC-M1	ODC
CPC010 MCF7 24H-BRD-K53423944-10.0	1937-02-01	0.0147111	0.165848	0	0	11.5831	48.8708	RPL18;ATP6V0C	LINCS_L1000_Chem_Pert_up	ODC-M1	ODC
CPC018 MCF7 24H-rottlerin-10.0	1937-02-01	0.0147111	0.165848	0	0	11.5831	48.8708	CLU;GAPDH	LINCS_L1000_Chem_Pert_up	ODC-M1	ODC
CPC019 PC3 6H-BRD-K07005393-10.0	1937-02-01	0.0147111	0.165848	0	0	11.5831	48.8708	ACTG1;HSP90B1	LINCS_L1000_Chem_Pert_up	ODC-M1	ODC
CPC019 VCAP 6H-BRD-K83816656-10.0	1937-02-01	0.0147111	0.165848	0	0	11.5831	48.8708	RPL18;GAPDH	LINCS_L1000_Chem_Pert_up	ODC-M1	ODC
LJP008 PC3 24H-veliparib-10	1937-02-01	0.0147111	0.165848	0	0	11.5831	48.8708	CKB;CLU	LINCS_L1000_Chem_Pert_up	ODC-M1	ODC
LJP005 SKBR3 3H-radicicol-1.11	1937-02-01	0.0147111	0.165848	0	0	11.5831	48.8708	HSPA8;HSP90AA1	LINCS_L1000_Chem_Pert_up	ODC-M1	ODC
LJP006 HME1 3H-BMS-345541-0.37	1937-02-01	0.0147111	0.165848	0	0	11.5831	48.8708	ARL6IP1;CLU	LINCS_L1000_Chem_Pert_up	ODC-M1	ODC
LJP006 LNCAP 3H-radicicol-0.12	1937-02-01	0.0147111	0.165848	0	0	11.5831	48.8708	HSPA8;HSP90AA1	LINCS_L1000_Chem_Pert_up	ODC-M1	ODC
[truncated: 22,416 more rows]

## Sheet: Data S2 Table 2
Term	Overlap	P.value	Adjusted.P.value	Old.P.value	Old.Adjusted.P.value	Odds.Ratio	Combined.Score	Genes	db	module
myelination (GO:0042552)	1948-08-01	9.39816e-11	1.0432e-07	0	0	43.1739	996.796	MYRF;PLLP;PLP1;MAL;MBP;SOX10;SIRT2;BCAS1	GO_Biological_Process_2021	SM1
axon ensheathment in central nervous system (GO:0032291)	2022-03-07	4.18353e-06	0.00232186	0	0	153.835	1905.15	MYRF;PLP1;SOX10	GO_Biological_Process_2021	SM1
central nervous system myelination (GO:0022010)	2022-03-11	1.94376e-05	0.0071919	0	0	76.9021	834.257	MYRF;PLP1;SOX10	GO_Biological_Process_2021	SM1
central nervous system development (GO:0007417)	8/268	6.01336e-05	0.0119846	0	0	6.56856	63.8395	GSN;MYRF;MOG;MAL;APOD;MBP;S100B;SOX10	GO_Biological_Process_2021	SM1
substantia nigra development (GO:0021762)	1943-04-01	6.25094e-05	0.0119846	0	0	21.219	205.404	CNP;PLP1;MBP;SIRT2	GO_Biological_Process_2021	SM1
oligodendrocyte development (GO:0014003)	2022-03-16	6.47818e-05	0.0119846	0	0	47.3125	456.304	MYRF;PLP1;SOX10	GO_Biological_Process_2021	SM1
nervous system development (GO:0007399)	10/447	8.09674e-05	0.0121042	0	0	4.94864	46.6234	EFNB3;GJB1;GSN;MOBP;MOG;LPAR1;MAL;MBP;S100B;SOX10	GO_Biological_Process_2021	SM1
SRP-dependent cotranslational protein targeting to membrane (GO:0006614)	1990-05-01	8.86974e-05	0.0121042	0	0	12.2693	114.476	RPS9;RPL23;RPL36;RPS27A;RPL28	GO_Biological_Process_2021	SM1
cytoplasmic translation (GO:0002181)	1993-05-01	0.000103654	0.0121042	0	0	11.8493	108.711	RPS9;RPL23;RPL36;RPS27A;RPL28	GO_Biological_Process_2021	SM1
cotranslational protein targeting to membrane (GO:0006613)	1994-05-01	0.000109047	0.0121042	0	0	11.7156	106.89	RPS9;RPL23;RPL36;RPS27A;RPL28	GO_Biological_Process_2021	SM1
protein targeting to ER (GO:0045047)	5/103	0.000167854	0.016938	0	0	10.6348	92.4421	RPS9;RPL23;RPL36;RPS27A;RPL28	GO_Biological_Process_2021	SM1
negative regulation of neuron projection development (GO:0010977)	1958-04-01	0.000202915	0.0187697	0	0	15.3133	130.204	MAG;EFNB3;LPAR1;APOE	GO_Biological_Process_2021	SM1
nuclear-transcribed mRNA catabolic process, nonsense-mediated decay (GO:0000184)	5/113	0.000258752	0.0220934	0	0	9.64522	79.6661	RPS9;RPL23;RPL36;RPS27A;RPL28	GO_Biological_Process_2021	SM1
regulation of myelination (GO:0031641)	2022-03-26	0.000290049	0.0229968	0	0	26.7284	217.715	NKX6-2;MYRF;SIRT2	GO_Biological_Process_2021	SM1
positive regulation of cholesterol esterification (GO:0010873)	2022-02-09	0.000870867	0.0639803	0	0	57.9971	408.649	APOE;AGT	GO_Biological_Process_2021	SM1
regulation of cellular component biogenesis (GO:0044087)	1939-03-01	0.000972629	0.0639803	0	0	17.0653	118.356	APOE;AGT;GFAP	GO_Biological_Process_2021	SM1
cellular macromolecule biosynthetic process (GO:0034645)	7/314	0.0010122	0.0639803	0	0	4.80372	33.1247	RPS9;RPL23;RPL36;APOE;RPS27A;RPL28;PTMA	GO_Biological_Process_2021	SM1
regulation of endothelial cell migration (GO:0010594)	1989-04-01	0.00103752	0.0639803	0	0	9.71324	66.7389	SPARC;APOE;GLUL;AGT	GO_Biological_Process_2021	SM1
regulation of ubiquitin-dependent protein catabolic process (GO:2000058)	1942-03-01	0.00120859	0.0670375	0	0	15.7502	105.815	DESI1;RPL23;GNA12	GO_Biological_Process_2021	SM1
potassium ion import across plasma membrane (GO:1990573)	1942-03-01	0.00120859	0.0670375	0	0	15.7502	105.815	SLC12A2;KCNJ10;HCN2	GO_Biological_Process_2021	SM1
positive regulation of phospholipid transport (GO:2001140)	2022-02-11	0.00132184	0.0670375	0	0	45.1043	298.984	DBI;APOE	GO_Biological_Process_2021	SM1
peptide biosynthetic process (GO:0043043)	5/162	0.00132867	0.0670375	0	0	6.6185	43.8382	RPS9;RPL23;RPL36;RPS27A;RPL28	GO_Biological_Process_2021	SM1
regulation of cholesterol esterification (GO:0010872)	2022-02-12	0.00158105	0.0719954	0	0	40.5918	261.804	APOE;AGT	GO_Biological_Process_2021	SM1
negative regulation of amyloid fibril formation (GO:1905907)	2022-02-12	0.00158105	0.0719954	0	0	40.5918	261.804	APOE;CRYAB	GO_Biological_Process_2021	SM1
positive regulation of intracellular signal transduction (GO:1902533)	9/546	0.00165943	0.0719954	0	0	3.56615	22.8279	GPR37;RNF13;RPL23;LPAR1;RHOG;S100B;LITAF;FGFR2;AGT	GO_Biological_Process_2021	SM1
nuclear-transcribed mRNA catabolic process (GO:0000956)	5/171	0.00168638	0.0719954	0	0	6.25682	39.9509	RPS9;RPL23;RPL36;RPS27A;RPL28	GO_Biological_Process_2021	SM1
positive regulation of lipid transport (GO:0032370)	2022-02-13	0.00186243	0.0723877	0	0	36.8998	231.948	DBI;APOE	GO_Biological_Process_2021	SM1
positive regulation of steroid metabolic process (GO:0045940)	2022-02-13	0.00186243	0.0723877	0	0	36.8998	231.948	APOE;AGT	GO_Biological_Process_2021	SM1
negative regulation of cell projection organization (GO:0031345)	1949-03-01	0.00189121	0.0723877	0	0	13.3487	83.7037	MAG;LPAR1;APOE	GO_Biological_Process_2021	SM1
cellular response to low-density lipoprotein particle stimulus (GO:0071404)	2022-02-14	0.00216577	0.0775484	0	0	33.8231	207.504	CD81;CD9	GO_Biological_Process_2021	SM1
dicarboxylic acid catabolic process (GO:0043649)	2022-02-14	0.00216577	0.0775484	0	0	33.8231	207.504	ASPA;GLUL	GO_Biological_Process_2021	SM1
negative regulation of protein metabolic process (GO:0051248)	1952-03-01	0.00224412	0.077843	0	0	12.5296	76.4233	APOE;CRYAB;SIRT2	GO_Biological_Process_2021	SM1
regulation of amyloid fibril formation (GO:1905906)	2022-02-15	0.00249083	0.0793046	0	0	31.2198	187.167	APOE;CRYAB	GO_Biological_Process_2021	SM1
myoblast fusion (GO:0007520)	2022-02-15	0.00249083	0.0793046	0	0	31.2198	187.167	CD81;CD9	GO_Biological_Process_2021	SM1
regulation of proteasomal protein catabolic process (GO:0061136)	1954-03-01	0.00250059	0.0793046	0	0	12.037	72.1163	DESI1;GNA12;APOE	GO_Biological_Process_2021	SM1
regulation of protein-containing complex assembly (GO:0043254)	4/116	0.00274591	0.0807572	0	0	7.36161	43.4161	GSN;APOE;CRYAB;GFAP	GO_Biological_Process_2021	SM1
sphingolipid metabolic process (GO:0006665)	4/116	0.00274591	0.0807572	0	0	7.36161	43.4161	GLTP;FA2H;ENPP2;CERS2	GO_Biological_Process_2021	SM1
ribosome biogenesis (GO:0042254)	5/192	0.00279024	0.0807572	0	0	5.54827	32.6328	RPS9;RPL23;RPL36;GLUL;RPL28	GO_Biological_Process_2021	SM1
negative regulation of platelet activation (GO:0010544)	2022-02-16	0.00283741	0.0807572	0	0	28.9883	170.013	CD9;APOE	GO_Biological_Process_2021	SM1
regulation of leukocyte migration (GO:0002685)	2022-02-17	0.00320529	0.0889468	0	0	27.0544	155.372	CD81;RHOG	GO_Biological_Process_2021	SM1
nitric oxide mediated signal transduction (GO:0007263)	2022-02-18	0.00359424	0.0949906	0	0	25.3622	142.749	APOE;AGT	GO_Biological_Process_2021	SM1
sodium ion import across plasma membrane (GO:0098719)	2022-02-18	0.00359424	0.0949906	0	0	25.3622	142.749	SLC12A2;HCN2	GO_Biological_Process_2021	SM1
positive regulation of cellular protein catabolic process (GO:1903364)	2022-02-19	0.00400405	0.10336	0	0	23.8691	131.768	CD81;APOE	GO_Biological_Process_2021	SM1
cell-cell junction assembly (GO:0007043)	1966-03-01	0.00441815	0.107006	0	0	9.73834	52.8016	CLDN11;GJB1;CD9	GO_Biological_Process_2021	SM1
translation (GO:0006412)	5/214	0.00442874	0.107006	0	0	4.9587	26.8744	RPS9;RPL23;RPL36;RPS27A;RPL28	GO_Biological_Process_2021	SM1
oligodendrocyte differentiation (GO:0048709)	2022-02-20	0.0044345	0.107006	0	0	22.542	122.14	MYRF;SOX10	GO_Biological_Process_2021	SM1
regulation of cellular component organization (GO:0051128)	4/139	0.00523452	0.123624	0	0	6.10031	32.0418	APOE;ERMN;AGT;GFAP	GO_Biological_Process_2021	SM1
cell projection assembly (GO:0030031)	2022-02-22	0.0053565	0.123869	0	0	20.2857	106.083	GSN;RHOG	GO_Biological_Process_2021	SM1
negative regulation of epithelial cell proliferation (GO:0050680)	1972-03-01	0.00563543	0.125107	0	0	8.88884	46.0325	SPARC;APOE;FGFR2	GO_Biological_Process_2021	SM1
negative regulation of supramolecular fiber organization (GO:1902904)	1972-03-01	0.00563543	0.125107	0	0	8.88884	46.0325	APOE;CRYAB;TUBB4A	GO_Biological_Process_2021	SM1
receptor-mediated endocytosis (GO:0006898)	4/143	0.00578268	0.125858	0	0	5.92356	30.5234	SPARC;CD81;CD9;APOE	GO_Biological_Process_2021	SM1
phosphatidylcholine metabolic process (GO:0046470)	1977-03-01	0.00678906	0.142186	0	0	8.28615	41.3681	SLC44A1;ENPP2;DBI	GO_Biological_Process_2021	SM1
inorganic cation import across plasma membrane (GO:0098659)	1977-03-01	0.00678906	0.142186	0	0	8.28615	41.3681	SLC12A2;KCNJ10;HCN2	GO_Biological_Process_2021	SM1
axon development (GO:0061564)	1979-03-01	0.00728687	0.149786	0	0	8.06728	39.7046	PLP1;S100B;FGFR2	GO_Biological_Process_2021	SM1
glial cell development (GO:0021782)	2022-02-26	0.00743899	0.150132	0	0	16.9014	82.8339	MYRF;SOX10	GO_Biological_Process_2021	SM1
cellular lipid catabolic process (GO:0044242)	2022-02-27	0.00800811	0.158112	0	0	16.2245	78.3205	ENPP2;SIRT2	GO_Biological_Process_2021	SM1
organonitrogen compound biosynthetic process (GO:1901566)	4/158	0.00817682	0.158112	0	0	5.34253	25.6786	FA2H;SLC44A1;APOE;CERS2	GO_Biological_Process_2021	SM1
negative regulation of axonogenesis (GO:0050771)	2022-02-28	0.00859621	0.158112	0	0	15.5997	74.1989	MAG;EFNB3	GO_Biological_Process_2021	SM1
vascular transport (GO:0010232)	1984-03-01	0.00862417	0.158112	0	0	7.56739	35.9692	SLC12A2;SLC44A1;SLC6A9	GO_Biological_Process_2021	SM1
rRNA metabolic process (GO:0016072)	4/162	0.00891009	0.158112	0	0	5.20622	24.5763	RPS9;RPL23;RPL36;RPL28	GO_Biological_Process_2021	SM1
gene expression (GO:0010467)	6/356	0.0089616	0.158112	0	0	3.56535	16.8099	RPS9;RPL23;RPL36;RPS27A;RPL28;PTMA	GO_Biological_Process_2021	SM1
transport across blood-brain barrier (GO:0150104)	1986-03-01	0.0091967	0.158112	0	0	7.3843	34.6243	SLC12A2;SLC44A1;SLC6A9	GO_Biological_Process_2021	SM1
negative regulation of wound healing (GO:0061045)	2029-02-01	0.0092031	0.158112	0	0	15.0212	70.4224	SLC12A2;APOE	GO_Biological_Process_2021	SM1
glial cell differentiation (GO:0010001)	2029-02-01	0.0092031	0.158112	0	0	15.0212	70.4224	MYRF;SOX10	GO_Biological_Process_2021	SM1
sodium ion transmembrane transport (GO:0035725)	1987-03-01	0.00949112	0.158112	0	0	7.29602	33.9805	SLC12A2;SLC6A9;HCN2	GO_Biological_Process_2021	SM1
positive regulation of cell population proliferation (GO:0008284)	7/474	0.00971334	0.158112	0	0	3.13212	14.515	RPS9;CD81;RPL23;RHOG;S100B;FGFR2;AGT	GO_Biological_Process_2021	SM1
cell projection organization (GO:0030030)	1930-02-01	0.00982858	0.158112	0	0	14.484	66.9516	GSN;RHOG	GO_Biological_Process_2021	SM1
maintenance of blood-brain barrier (GO:0035633)	1930-02-01	0.00982858	0.158112	0	0	14.484	66.9516	SLC12A2;MBP	GO_Biological_Process_2021	SM1
morphogenesis of an epithelium (GO:0002009)	1930-02-01	0.00982858	0.158112	0	0	14.484	66.9516	SOX10;FGFR2	GO_Biological_Process_2021	SM1
cellular amino acid catabolic process (GO:0009063)	1990-03-01	0.0104072	0.162704	0	0	7.04337	32.1548	QDPR;GLUL;ASPA	GO_Biological_Process_2021	SM1
sodium ion transport (GO:0006814)	1990-03-01	0.0104072	0.162704	0	0	7.04337	32.1548	SLC12A2;SLC6A9;HCN2	GO_Biological_Process_2021	SM1
regulation of peptidyl-tyrosine phosphorylation (GO:0050730)	1992-03-01	0.0110455	0.169457	0	0	6.8844	31.0193	CD81;ENPP2;AGT	GO_Biological_Process_2021	SM1
rRNA processing (GO:0006364)	4/173	0.0111445	0.169457	0	0	4.86464	21.8754	RPS9;RPL23;RPL36;RPL28	GO_Biological_Process_2021	SM1
positive regulation of epithelial cell migration (GO:0010634)	1994-03-01	0.0117059	0.175589	0	0	6.73241	29.9435	SPARC;ENPP2;AGT	GO_Biological_Process_2021	SM1
positive regulation of cellular process (GO:0048522)	8/625	0.0130862	0.181035	0	0	2.71764	11.7842	RPS9;MYRF;CD81;RPL23;RHOG;S100B;FGFR2;SIRT2	GO_Biological_Process_2021	SM1
negative regulation of neurogenesis (GO:0050768)	1935-02-01	0.013228	0.181035	0	0	12.2863	53.1436	MAG;EFNB3	GO_Biological_Process_2021	SM1
regulation of cell population proliferation (GO:0042127)	9/764	0.0142857	0.181035	0	0	2.5079	10.6548	RPS9;CD81;FTH1;RPL23;RHOG;S100B;FGFR2;SIRT2;AGT	GO_Biological_Process_2021	SM1
regulation of proteasomal ubiquitin-dependent protein catabolic process (GO:0032434)	3/102	0.0145722	0.181035	0	0	6.18588	26.1579	DESI1;GNA12;SIRT2	GO_Biological_Process_2021	SM1
negative regulation of endothelial cell proliferation (GO:0001937)	1937-02-01	0.0147111	0.181035	0	0	11.5831	48.8708	SPARC;APOE	GO_Biological_Process_2021	SM1
phagocytosis, engulfment (GO:0006911)	1937-02-01	0.0147111	0.181035	0	0	11.5831	48.8708	GSN;RHOG	GO_Biological_Process_2021	SM1
regulation of axon extension (GO:0030516)	1938-02-01	0.0154783	0.181035	0	0	11.2608	46.9384	MAG;APOE	GO_Biological_Process_2021	SM1
negative regulation of cellular metabolic process (GO:0031324)	1939-02-01	0.0162624	0.181035	0	0	10.9559	45.1261	APOE;SIRT2	GO_Biological_Process_2021	SM1
regulation of exit from mitosis (GO:0007096)	1939-02-01	0.0162624	0.181035	0	0	10.9559	45.1261	RPS27A;SIRT2	GO_Biological_Process_2021	SM1
regulation of intracellular transport (GO:0032386)	1939-02-01	0.0162624	0.181035	0	0	10.9559	45.1261	LAMP1;CRYAB	GO_Biological_Process_2021	SM1
cellular protein metabolic process (GO:0044267)	6/417	0.0183052	0.181035	0	0	3.02671	12.1086	RPS9;RPL23;RPL36;APOE;RPS27A;RPL28	GO_Biological_Process_2021	SM1
ncRNA processing (GO:0034470)	4/201	0.0183714	0.181035	0	0	4.1673	16.6565	RPS9;RPL23;RPL36;RPL28	GO_Biological_Process_2021	SM1
regulation of cytoskeleton organization (GO:0051493)	3/112	0.0186665	0.181035	0	0	5.61553	22.3556	PHLDB1;CLIC4;RHOG	GO_Biological_Process_2021	SM1
ceramide biosynthetic process (GO:0046513)	1942-02-01	0.0187141	0.181035	0	0	10.1327	40.3126	FA2H;CERS2	GO_Biological_Process_2021	SM1
regulation of nervous system development (GO:0051960)	1942-02-01	0.0187141	0.181035	0	0	10.1327	40.3126	NKX6-2;SIRT2	GO_Biological_Process_2021	SM1
positive regulation of protein metabolic process (GO:0051247)	3/115	0.0200067	0.181035	0	0	5.46429	21.3746	SLC6A9;APOE;AGT	GO_Biological_Process_2021	SM1
positive regulation of cell division (GO:0051781)	1944-02-01	0.0204295	0.181035	0	0	9.64917	37.5428	SIRT2;FGFR2	GO_Biological_Process_2021	SM1
negative regulation of response to external stimulus (GO:0032102)	3/118	0.0213987	0.181035	0	0	5.32093	20.4559	APOE;SIRT2;CERS2	GO_Biological_Process_2021	SM1
alpha-amino acid metabolic process (GO:1901605)	1946-02-01	0.022208	0.181035	0	0	9.20965	35.0639	GLUL;ASPA	GO_Biological_Process_2021	SM1
regulation of fibroblast proliferation (GO:0048145)	1946-02-01	0.022208	0.181035	0	0	9.20965	35.0639	FTH1;AGT	GO_Biological_Process_2021	SM1
regulation of anatomical structure morphogenesis (GO:0022603)	3/123	0.0238342	0.181035	0	0	5.09794	19.0491	PHLDB1;SPARC;FGFR2	GO_Biological_Process_2021	SM1
negative regulation of MAP kinase activity (GO:0043407)	1948-02-01	0.0240483	0.181035	0	0	8.80834	32.8348	APOE;AGT	GO_Biological_Process_2021	SM1
negative regulation of cholesterol biosynthetic process (GO:0045541)	2022-01-05	0.0247535	0.181035	0	0	50.2424	185.836	APOE	GO_Biological_Process_2021	SM1
negative regulation of cholesterol metabolic process (GO:0090206)	2022-01-05	0.0247535	0.181035	0	0	50.2424	185.836	APOE	GO_Biological_Process_2021	SM1
receptor-mediated virion attachment to host cell (GO:0046813)	2022-01-05	0.0247535	0.181035	0	0	50.2424	185.836	CD81	GO_Biological_Process_2021	SM1
regulation of basement membrane assembly involved in embryonic body morphogenesis (GO:1904259)	2022-01-05	0.0247535	0.181035	0	0	50.2424	185.836	PHLDB1	GO_Biological_Process_2021	SM1
cellular response to antibiotic (GO:0071236)	2022-01-05	0.0247535	0.181035	0	0	50.2424	185.836	RPL23	GO_Biological_Process_2021	SM1
cellular response to cGMP (GO:0071321)	2022-01-05	0.0247535	0.181035	0	0	50.2424	185.836	HCN2	GO_Biological_Process_2021	SM1
negative regulation of sterol biosynthetic process (GO:0106119)	2022-01-05	0.0247535	0.181035	0	0	50.2424	185.836	APOE	GO_Biological_Process_2021	SM1
negative regulation of T cell migration (GO:2000405)	2022-01-05	0.0247535	0.181035	0	0	50.2424	185.836	APOD	GO_Biological_Process_2021	SM1
regulation of low-density lipoprotein particle receptor catabolic process (GO:0032803)	2022-01-05	0.0247535	0.181035	0	0	50.2424	185.836	APOE	GO_Biological_Process_2021	SM1
regulation of morphogenesis of a branching structure (GO:0060688)	2022-01-05	0.0247535	0.181035	0	0	50.2424	185.836	FGFR2	GO_Biological_Process_2021	SM1
regulation of plasma membrane organization (GO:1903729)	2022-01-05	0.0247535	0.181035	0	0	50.2424	185.836	GSN	GO_Biological_Process_2021	SM1
positive regulation of amino acid transport (GO:0051957)	2022-01-05	0.0247535	0.181035	0	0	50.2424	185.836	SLC12A2	GO_Biological_Process_2021	SM1
erythrose 4-phosphate/phosphoenolpyruvate family amino acid catabolic process (GO:1902222)	2022-01-05	0.0247535	0.181035	0	0	50.2424	185.836	QDPR	GO_Biological_Process_2021	SM1
positive regulation of attachment of spindle microtubules to kinetochore (GO:0051987)	2022-01-05	0.0247535	0.181035	0	0	50.2424	185.836	SIRT2	GO_Biological_Process_2021	SM1
positive regulation of basement membrane assembly involved in embryonic body morphogenesis (GO:1904261)	2022-01-05	0.0247535	0.181035	0	0	50.2424	185.836	PHLDB1	GO_Biological_Process_2021	SM1
positive regulation of CD4-positive, alpha-beta T cell proliferation (GO:2000563)	2022-01-05	0.0247535	0.181035	0	0	50.2424	185.836	CD81	GO_Biological_Process_2021	SM1
fructose catabolic process (GO:0006001)	2022-01-05	0.0247535	0.181035	0	0	50.2424	185.836	ALDH1A1	GO_Biological_Process_2021	SM1
fructose catabolic process to hydroxyacetone phosphate and glyceraldehyde-3-phosphate (GO:0061624)	2022-01-05	0.0247535	0.181035	0	0	50.2424	185.836	ALDH1A1	GO_Biological_Process_2021	SM1
gamma-aminobutyric acid metabolic process (GO:0009448)	2022-01-05	0.0247535	0.181035	0	0	50.2424	185.836	ALDH1A1	GO_Biological_Process_2021	SM1
glucosylceramide metabolic process (GO:0006678)	2022-01-05	0.0247535	0.181035	0	0	50.2424	185.836	FA2H	GO_Biological_Process_2021	SM1
glutamate catabolic process (GO:0006538)	2022-01-05	0.0247535	0.181035	0	0	50.2424	185.836	GLUL	GO_Biological_Process_2021	SM1
response to cGMP (GO:0070305)	2022-01-05	0.0247535	0.181035	0	0	50.2424	185.836	HCN2	GO_Biological_Process_2021	SM1
positive regulation of metallopeptidase activity (GO:1905050)	2022-01-05	0.0247535	0.181035	0	0	50.2424	185.836	MBP	GO_Biological_Process_2021	SM1
salivary gland morphogenesis (GO:0007435)	2022-01-05	0.0247535	0.181035	0	0	50.2424	185.836	FGFR2	GO_Biological_Process_2021	SM1
intracellular sequestering of iron ion (GO:0006880)	2022-01-05	0.0247535	0.181035	0	0	50.2424	185.836	FTH1	GO_Biological_Process_2021	SM1
L-phenylalanine catabolic process (GO:0006559)	2022-01-05	0.0247535	0.181035	0	0	50.2424	185.836	QDPR	GO_Biological_Process_2021	SM1
positive regulation of protein catabolic process in the vacuole (GO:1904352)	2022-01-05	0.0247535	0.181035	0	0	50.2424	185.836	CD81	GO_Biological_Process_2021	SM1
tight junction organization (GO:0120193)	2022-01-05	0.0247535	0.181035	0	0	50.2424	185.836	CLDN11	GO_Biological_Process_2021	SM1
membrane raft distribution (GO:0031580)	2022-01-05	0.0247535	0.181035	0	0	50.2424	185.836	MAL	GO_Biological_Process_2021	SM1
platelet degranulation (GO:0002576)	3/125	0.0248488	0.181035	0	0	5.01386	18.5259	SPARC;SELENOP;CD9	GO_Biological_Process_2021	SM1
receptor internalization (GO:0031623)	1949-02-01	0.0249912	0.181035	0	0	8.6205	31.803	CD81;CD9	GO_Biological_Process_2021	SM1
regulation of cellular protein metabolic process (GO:0032268)	1949-02-01	0.0249912	0.181035	0	0	8.6205	31.803	APOE;AGT	GO_Biological_Process_2021	SM1
regulation of axonogenesis (GO:0050770)	1951-02-01	0.0269215	0.181035	0	0	8.26781	29.8867	MAG;EFNB3	GO_Biological_Process_2021	SM1
regulation of epithelial cell migration (GO:0010632)	1951-02-01	0.0269215	0.181035	0	0	8.26781	29.8867	ENPP2;GLUL	GO_Biological_Process_2021	SM1
amide biosynthetic process (GO:0043604)	1952-02-01	0.0279086	0.181035	0	0	8.10204	28.9958	FA2H;CERS2	GO_Biological_Process_2021	SM1
cellular response to hypoxia (GO:0071456)	3/131	0.0280307	0.181035	0	0	4.77738	17.0765	RPS27A;NDRG1;SIRT2	GO_Biological_Process_2021	SM1
protein-DNA complex subunit organization (GO:0071824)	2022-01-06	0.029631	0.181035	0	0	40.1919	141.433	RPL23	GO_Biological_Process_2021	SM1
pteridine-containing compound biosynthetic process (GO:0042559)	2022-01-06	0.029631	0.181035	0	0	40.1919	141.433	QDPR	GO_Biological_Process_2021	SM1
aspartate metabolic process (GO:0006531)	2022-01-06	0.029631	0.181035	0	0	40.1919	141.433	ASPA	GO_Biological_Process_2021	SM1
regulation of blood vessel remodeling (GO:0060312)	2022-01-06	0.029631	0.181035	0	0	40.1919	141.433	TMBIM1	GO_Biological_Process_2021	SM1
cellular water homeostasis (GO:0009992)	2022-01-06	0.029631	0.181035	0	0	40.1919	141.433	AQP4	GO_Biological_Process_2021	SM1
choline catabolic process (GO:0042426)	2022-01-06	0.029631	0.181035	0	0	40.1919	141.433	SLC44A1	GO_Biological_Process_2021	SM1
choline transport (GO:0015871)	2022-01-06	0.029631	0.181035	0	0	40.1919	141.433	SLC44A1	GO_Biological_Process_2021	SM1
regulation of keratinocyte apoptotic process (GO:1902172)	2022-01-06	0.029631	0.181035	0	0	40.1919	141.433	GSN	GO_Biological_Process_2021	SM1
neurotransmitter-gated ion channel clustering (GO:0072578)	2022-01-06	0.029631	0.181035	0	0	40.1919	141.433	APOE	GO_Biological_Process_2021	SM1
regulation of protein lipidation (GO:1903059)	2022-01-06	0.029631	0.181035	0	0	40.1919	141.433	DBI	GO_Biological_Process_2021	SM1
epithelial tube branching involved in lung morphogenesis (GO:0060441)	2022-01-06	0.029631	0.181035	0	0	40.1919	141.433	FGFR2	GO_Biological_Process_2021	SM1
epithelial tube formation (GO:0072175)	2022-01-06	0.029631	0.181035	0	0	40.1919	141.433	FGFR2	GO_Biological_Process_2021	SM1
positive regulation of anion transport (GO:1903793)	2022-01-06	0.029631	0.181035	0	0	40.1919	141.433	SLC12A2	GO_Biological_Process_2021	SM1
erythrose 4-phosphate/phosphoenolpyruvate family amino acid metabolic process (GO:1902221)	2022-01-06	0.029631	0.181035	0	0	40.1919	141.433	QDPR	GO_Biological_Process_2021	SM1
regulation of T cell activation via T cell receptor contact with antigen bound to MHC molecule on antigen presenting cell (GO:2001188)	2022-01-06	0.029631	0.181035	0	0	40.1919	141.433	CD81	GO_Biological_Process_2021	SM1
galactolipid biosynthetic process (GO:0019375)	2022-01-06	0.029631	0.181035	0	0	40.1919	141.433	FA2H	GO_Biological_Process_2021	SM1
galactosylceramide biosynthetic process (GO:0006682)	2022-01-06	0.029631	0.181035	0	0	40.1919	141.433	FA2H	GO_Biological_Process_2021	SM1
glandular epithelial cell differentiation (GO:0002067)	2022-01-06	0.029631	0.181035	0	0	40.1919	141.433	FGFR2	GO_Biological_Process_2021	SM1
positive regulation of gap junction assembly (GO:1903598)	2022-01-06	0.029631	0.181035	0	0	40.1919	141.433	AGT	GO_Biological_Process_2021	SM1
positive regulation of hemoglobin biosynthetic process (GO:0046985)	2022-01-06	0.029631	0.181035	0	0	40.1919	141.433	SLC6A9	GO_Biological_Process_2021	SM1
L-serine biosynthetic process (GO:0006564)	2022-01-06	0.029631	0.181035	0	0	40.1919	141.433	PSAT1	GO_Biological_Process_2021	SM1
multinuclear osteoclast differentiation (GO:0072674)	2022-01-06	0.029631	0.181035	0	0	40.1919	141.433	CD81	GO_Biological_Process_2021	SM1
negative regulation of actin filament depolymerization (GO:0030835)	2022-01-06	0.029631	0.181035	0	0	40.1919	141.433	GSN	GO_Biological_Process_2021	SM1
positive regulation of peptidyl-tyrosine phosphorylation (GO:0050731)	3/134	0.0296993	0.181035	0	0	4.66727	16.4131	CD81;ENPP2;AGT	GO_Biological_Process_2021	SM1
ceramide metabolic process (GO:0006672)	1955-02-01	0.0309557	0.181035	0	0	7.64228	26.5584	FA2H;CERS2	GO_Biological_Process_2021	SM1
supramolecular fiber organization (GO:0097435)	5/351	0.0315122	0.181035	0	0	2.97444	10.2838	GSN;RHOG;RPS27A;ERMN;GFAP	GO_Biological_Process_2021	SM1
Rho protein signal transduction (GO:0007266)	1956-02-01	0.0319994	0.181035	0	0	7.50038	25.8166	GNA12;RHOG	GO_Biological_Process_2021	SM1
potassium ion transmembrane transport (GO:0071805)	3/139	0.0325948	0.181035	0	0	4.49454	15.3875	SLC12A2;KCNJ10;HCN2	GO_Biological_Process_2021	SM1
regulation of reactive oxygen species metabolic process (GO:2000377)	1957-02-01	0.0330569	0.181035	0	0	7.36364	25.1065	SIRT2;AGT	GO_Biological_Process_2021	SM1
neutrophil degranulation (GO:0043312)	6/481	0.0336906	0.181035	0	0	2.6103	8.85032	TMEM63A;GSN;LAMP1;FTH1;TMBIM1;RHOG	GO_Biological_Process_2021	SM1
receptor metabolic process (GO:0043112)	1958-02-01	0.034128	0.181035	0	0	7.23178	24.4263	CD81;CD9	GO_Biological_Process_2021	SM1
membrane lipid biosynthetic process (GO:0046467)	1958-02-01	0.034128	0.181035	0	0	7.23178	24.4263	FA2H;CERS2	GO_Biological_Process_2021	SM1
negative regulation of axon regeneration (GO:0048681)	2022-01-07	0.0344842	0.181035	0	0	33.4916	112.775	CERS2	GO_Biological_Process_2021	SM1
amino sugar catabolic process (GO:0046348)	2022-01-07	0.0344842	0.181035	0	0	33.4916	112.775	ALDH1A1	GO_Biological_Process_2021	SM1
ammonium transport (GO:0015696)	2022-01-07	0.0344842	0.181035	0	0	33.4916	112.775	SLC12A2	GO_Biological_Process_2021	SM1
AV node cell to bundle of His cell communication (GO:0086067)	2022-01-07	0.0344842	0.181035	0	0	33.4916	112.775	GJC3	GO_Biological_Process_2021	SM1
negative regulation of intracellular transport (GO:0032387)	2022-01-07	0.0344842	0.181035	0	0	33.4916	112.775	CRYAB	GO_Biological_Process_2021	SM1
regulation of defense response to bacterium (GO:1900424)	2022-01-07	0.0344842	0.181035	0	0	33.4916	112.775	SIRT2	GO_Biological_Process_2021	SM1
cellular amino acid biosynthetic process (GO:0008652)	2022-01-07	0.0344842	0.181035	0	0	33.4916	112.775	ALDH1A1	GO_Biological_Process_2021	SM1
negative regulation of protein import (GO:1904590)	2022-01-07	0.0344842	0.181035	0	0	33.4916	112.775	APOD	GO_Biological_Process_2021	SM1
negative regulation of protein import into nucleus (GO:0042308)	2022-01-07	0.0344842	0.181035	0	0	33.4916	112.775	APOD	GO_Biological_Process_2021	SM1
regulation of extracellular matrix assembly (GO:1901201)	2022-01-07	0.0344842	0.181035	0	0	33.4916	112.775	AGT	GO_Biological_Process_2021	SM1
regulation of glial cell differentiation (GO:0045685)	2022-01-07	0.0344842	0.181035	0	0	33.4916	112.775	OPALIN	GO_Biological_Process_2021	SM1
negative regulation of striated muscle tissue development (GO:0045843)	2022-01-07	0.0344842	0.181035	0	0	33.4916	112.775	SIRT2	GO_Biological_Process_2021	SM1
regulation of hemoglobin biosynthetic process (GO:0046984)	2022-01-07	0.0344842	0.181035	0	0	33.4916	112.775	SLC6A9	GO_Biological_Process_2021	SM1
chylomicron remnant clearance (GO:0034382)	2022-01-07	0.0344842	0.181035	0	0	33.4916	112.775	APOE	GO_Biological_Process_2021	SM1
creatine metabolic process (GO:0006600)	2022-01-07	0.0344842	0.181035	0	0	33.4916	112.775	GATM	GO_Biological_Process_2021	SM1
regulation of NAD(P)H oxidase activity (GO:0033860)	2022-01-07	0.0344842	0.181035	0	0	33.4916	112.775	AGT	GO_Biological_Process_2021	SM1
regulation of neurotrophin TRK receptor signaling pathway (GO:0051386)	2022-01-07	0.0344842	0.181035	0	0	33.4916	112.775	AGT	GO_Biological_Process_2021	SM1
regulation of phospholipid transport (GO:2001138)	2022-01-07	0.0344842	0.181035	0	0	33.4916	112.775	DBI	GO_Biological_Process_2021	SM1
positive regulation of activation of Janus kinase activity (GO:0010536)	2022-01-07	0.0344842	0.181035	0	0	33.4916	112.775	AGT	GO_Biological_Process_2021	SM1
positive regulation of amyloid-beta clearance (GO:1900223)	2022-01-07	0.0344842	0.181035	0	0	33.4916	112.775	APOE	GO_Biological_Process_2021	SM1
positive regulation of B cell receptor signaling pathway (GO:0050861)	2022-01-07	0.0344842	0.181035	0	0	33.4916	112.775	CD81	GO_Biological_Process_2021	SM1
exocrine system development (GO:0035272)	2022-01-07	0.0344842	0.181035	0	0	33.4916	112.775	FGFR2	GO_Biological_Process_2021	SM1
regulation of smooth muscle cell differentiation (GO:0051150)	2022-01-07	0.0344842	0.181035	0	0	33.4916	112.775	FGFR2	GO_Biological_Process_2021	SM1
regulation of systemic arterial blood pressure by renin-angiotensin (GO:0003081)	2022-01-07	0.0344842	0.181035	0	0	33.4916	112.775	AGT	GO_Biological_Process_2021	SM1
positive regulation of chemokine (C-X-C motif) ligand 2 production (GO:2000343)	2022-01-07	0.0344842	0.181035	0	0	33.4916	112.775	MBP	GO_Biological_Process_2021	SM1
gap junction assembly (GO:0016264)	2022-01-07	0.0344842	0.181035	0	0	33.4916	112.775	GJB1	GO_Biological_Process_2021	SM1
gland morphogenesis (GO:0022612)	2022-01-07	0.0344842	0.181035	0	0	33.4916	112.775	FGFR2	GO_Biological_Process_2021	SM1
glial cell migration (GO:0008347)	2022-01-07	0.0344842	0.181035	0	0	33.4916	112.775	CD9	GO_Biological_Process_2021	SM1
glyceraldehyde-3-phosphate metabolic process (GO:0019682)	2022-01-07	0.0344842	0.181035	0	0	33.4916	112.775	ALDH1A1	GO_Biological_Process_2021	SM1
glycosylceramide biosynthetic process (GO:0046476)	2022-01-07	0.0344842	0.181035	0	0	33.4916	112.775	FA2H	GO_Biological_Process_2021	SM1
response to host defenses (GO:0052200)	2022-01-07	0.0344842	0.181035	0	0	33.4916	112.775	RPS27A	GO_Biological_Process_2021	SM1
positive regulation of lamellipodium morphogenesis (GO:2000394)	2022-01-07	0.0344842	0.181035	0	0	33.4916	112.775	ENPP2	GO_Biological_Process_2021	SM1
intermembrane lipid transfer (GO:0120009)	2022-01-07	0.0344842	0.181035	0	0	33.4916	112.775	GLTP	GO_Biological_Process_2021	SM1
positive regulation of receptor catabolic process (GO:2000646)	2022-01-07	0.0344842	0.181035	0	0	33.4916	112.775	APOE	GO_Biological_Process_2021	SM1
mitochondrion-endoplasmic reticulum membrane tethering (GO:1990456)	2022-01-07	0.0344842	0.181035	0	0	33.4916	112.775	PACS2	GO_Biological_Process_2021	SM1
modulation by symbiont of host defense response (GO:0052031)	2022-01-07	0.0344842	0.181035	0	0	33.4916	112.775	RPS27A	GO_Biological_Process_2021	SM1
negative regulation of apoptotic process (GO:0043066)	6/485	0.0348655	0.181035	0	0	2.58797	8.6859	MAG;APOE;RPS27A;PTMA;CRYAB;TPT1	GO_Biological_Process_2021	SM1
neutrophil activation involved in immune response (GO:0002283)	6/485	0.0348655	0.181035	0	0	2.58797	8.6859	TMEM63A;GSN;LAMP1;FTH1;TMBIM1;RHOG	GO_Biological_Process_2021	SM1
response to reactive oxygen species (GO:0000302)	1959-02-01	0.0352126	0.181035	0	0	7.10455	23.7743	APOD;APOE	GO_Biological_Process_2021	SM1
neutrophil mediated immunity (GO:0002446)	6/488	0.0357639	0.181035	0	0	2.57147	8.56508	TMEM63A;GSN;LAMP1;FTH1;TMBIM1;RHOG	GO_Biological_Process_2021	SM1
adenylate cyclase-inhibiting G protein-coupled receptor signaling pathway (GO:0007193)	1960-02-01	0.0363104	0.181035	0	0	6.9817	23.1489	GPR37;LPAR1	GO_Biological_Process_2021	SM1
actin filament reorganization (GO:0090527)	2022-01-08	0.0393135	0.181035	0	0	28.7056	92.8968	GSN	GO_Biological_Process_2021	SM1
regulation of activation of Janus kinase activity (GO:0010533)	2022-01-08	0.0393135	0.181035	0	0	28.7056	92.8968	AGT	GO_Biological_Process_2021	SM1
aromatic compound biosynthetic process (GO:0019438)	2022-01-08	0.0393135	0.181035	0	0	28.7056	92.8968	PSAT1	GO_Biological_Process_2021	SM1
regulation of Cdc42 protein signal transduction (GO:0032489)	2022-01-08	0.0393135	0.181035	0	0	28.7056	92.8968	APOE	GO_Biological_Process_2021	SM1
negative regulation of keratinocyte proliferation (GO:0010839)	2022-01-08	0.0393135	0.181035	0	0	28.7056	92.8968	FGFR2	GO_Biological_Process_2021	SM1
negative regulation of long-term synaptic potentiation (GO:1900272)	2022-01-08	0.0393135	0.181035	0	0	28.7056	92.8968	APOE	GO_Biological_Process_2021	SM1
regulation of chaperone-mediated autophagy (GO:1904714)	2022-01-08	0.0393135	0.181035	0	0	28.7056	92.8968	GFAP	GO_Biological_Process_2021	SM1
negative regulation of neural precursor cell proliferation (GO:2000178)	2022-01-08	0.0393135	0.181035	0	0	28.7056	92.8968	SIRT2	GO_Biological_Process_2021	SM1
negative regulation of neuron projection regeneration (GO:0070571)	2022-01-08	0.0393135	0.181035	0	0	28.7056	92.8968	CERS2	GO_Biological_Process_2021	SM1
regulation of dendritic spine maintenance (GO:1902950)	2022-01-08	0.0393135	0.181035	0	0	28.7056	92.8968	APOE	GO_Biological_Process_2021	SM1
cellular response to epinephrine stimulus (GO:0071872)	2022-01-08	0.0393135	0.181035	0	0	28.7056	92.8968	SIRT2	GO_Biological_Process_2021	SM1
regulation of extent of cell growth (GO:0061387)	2022-01-08	0.0393135	0.181035	0	0	28.7056	92.8968	APOE	GO_Biological_Process_2021	SM1
negative regulation of response to reactive oxygen species (GO:1901032)	2022-01-08	0.0393135	0.181035	0	0	28.7056	92.8968	GPR37	GO_Biological_Process_2021	SM1
cellular response to hepatocyte growth factor stimulus (GO:0035729)	2022-01-08	0.0393135	0.181035	0	0	28.7056	92.8968	SIRT2	GO_Biological_Process_2021	SM1
cellular response to potassium ion (GO:0035865)	2022-01-08	0.0393135	0.181035	0	0	28.7056	92.8968	SLC12A2	GO_Biological_Process_2021	SM1
chromatin silencing at telomere (GO:0006348)	2022-01-08	0.0393135	0.181035	0	0	28.7056	92.8968	SIRT2	GO_Biological_Process_2021	SM1
regulation of meiotic nuclear division (GO:0040020)	2022-01-08	0.0393135	0.181035	0	0	28.7056	92.8968	SIRT2	GO_Biological_Process_2021	SM1
peptidyl-lysine deacetylation (GO:0034983)	2022-01-08	0.0393135	0.181035	0	0	28.7056	92.8968	SIRT2	GO_Biological_Process_2021	SM1
regulation of nitrogen compound metabolic process (GO:0051171)	2022-01-08	0.0393135	0.181035	0	0	28.7056	92.8968	APOE	GO_Biological_Process_2021	SM1
regulation of protein localization to nucleolus (GO:1904749)	2022-01-08	0.0393135	0.181035	0	0	28.7056	92.8968	GLUL	GO_Biological_Process_2021	SM1
positive regulation of adaptive immune response (GO:0002821)	2022-01-08	0.0393135	0.181035	0	0	28.7056	92.8968	CD81	GO_Biological_Process_2021	SM1
regulation of striated muscle tissue development (GO:0016202)	2022-01-08	0.0393135	0.181035	0	0	28.7056	92.8968	SIRT2	GO_Biological_Process_2021	SM1
forebrain neuron development (GO:0021884)	2022-01-08	0.0393135	0.181035	0	0	28.7056	92.8968	FGFR2	GO_Biological_Process_2021	SM1
positive regulation of chromosome segregation (GO:0051984)	2022-01-08	0.0393135	0.181035	0	0	28.7056	92.8968	SIRT2	GO_Biological_Process_2021	SM1
galactosylceramide metabolic process (GO:0006681)	2022-01-08	0.0393135	0.181035	0	0	28.7056	92.8968	FA2H	GO_Biological_Process_2021	SM1
positive regulation of cysteine-type endopeptidase activity involved in apoptotic signaling pathway (GO:2001269)	2022-01-08	0.0393135	0.181035	0	0	28.7056	92.8968	GSN	GO_Biological_Process_2021	SM1
regulation of vascular wound healing (GO:0061043)	2022-01-08	0.0393135	0.181035	0	0	28.7056	92.8968	SLC12A2	GO_Biological_Process_2021	SM1
positive regulation of execution phase of apoptosis (GO:1900119)	2022-01-08	0.0393135	0.181035	0	0	28.7056	92.8968	SIRT2	GO_Biological_Process_2021	SM1
response to epinephrine (GO:0071871)	2022-01-08	0.0393135	0.181035	0	0	28.7056	92.8968	SIRT2	GO_Biological_Process_2021	SM1
response to hepatocyte growth factor (GO:0035728)	2022-01-08	0.0393135	0.181035	0	0	28.7056	92.8968	SIRT2	GO_Biological_Process_2021	SM1
response to potassium ion (GO:0035864)	2022-01-08	0.0393135	0.181035	0	0	28.7056	92.8968	SLC12A2	GO_Biological_Process_2021	SM1
immunological synapse formation (GO:0001771)	2022-01-08	0.0393135	0.181035	0	0	28.7056	92.8968	CD81	GO_Biological_Process_2021	SM1
positive regulation of meiotic nuclear division (GO:0045836)	2022-01-08	0.0393135	0.181035	0	0	28.7056	92.8968	SIRT2	GO_Biological_Process_2021	SM1
positive regulation of T-helper 2 cell cytokine production (GO:2000553)	2022-01-08	0.0393135	0.181035	0	0	28.7056	92.8968	CD81	GO_Biological_Process_2021	SM1
water homeostasis (GO:0030104)	2022-01-08	0.0393135	0.181035	0	0	28.7056	92.8968	AQP4	GO_Biological_Process_2021	SM1
amyloid fibril formation (GO:1990000)	1963-02-01	0.0396819	0.181035	0	0	6.63734	21.4178	GSN;RPS27A	GO_Biological_Process_2021	SM1
actin filament organization (GO:0007015)	3/152	0.0407863	0.181035	0	0	4.0997	13.1166	GSN;RHOG;ERMN	GO_Biological_Process_2021	SM1
diterpenoid metabolic process (GO:0016101)	1964-02-01	0.0408313	0.181035	0	0	6.52995	20.8848	ALDH1A1;APOE	GO_Biological_Process_2021	SM1
regulation of cell differentiation (GO:0045595)	3/156	0.0434971	0.181035	0	0	3.99171	12.5143	PHLDB1;PLEKHB1;FGFR2	GO_Biological_Process_2021	SM1
actin-mediated cell contraction (GO:0070252)	2022-01-09	0.0441188	0.181035	0	0	25.1162	78.3842	GSN	GO_Biological_Process_2021	SM1
axon regeneration (GO:0031103)	2022-01-09	0.0441188	0.181035	0	0	25.1162	78.3842	APOD	GO_Biological_Process_2021	SM1
negative regulation of platelet aggregation (GO:0090331)	2022-01-09	0.0441188	0.181035	0	0	25.1162	78.3842	CD9	GO_Biological_Process_2021	SM1
regulation of gap junction assembly (GO:1903596)	2022-01-09	0.0441188	0.181035	0	0	25.1162	78.3842	AGT	GO_Biological_Process_2021	SM1
negative regulation of ubiquitin protein ligase activity (GO:1904667)	2022-01-09	0.0441188	0.181035	0	0	25.1162	78.3842	RPL23	GO_Biological_Process_2021	SM1
cholesterol catabolic process (GO:0006707)	2022-01-09	0.0441188	0.181035	0	0	25.1162	78.3842	APOE	GO_Biological_Process_2021	SM1
chylomicron remodeling (GO:0034371)	2022-01-09	0.0441188	0.181035	0	0	25.1162	78.3842	APOE	GO_Biological_Process_2021	SM1
peripheral nervous system axon ensheathment (GO:0032292)	2022-01-09	0.0441188	0.181035	0	0	25.1162	78.3842	SIRT2	GO_Biological_Process_2021	SM1
embryonic digestive tract morphogenesis (GO:0048557)	2022-01-09	0.0441188	0.181035	0	0	25.1162	78.3842	FGFR2	GO_Biological_Process_2021	SM1
epithelial cell apoptotic process (GO:1904019)	2022-01-09	0.0441188	0.181035	0	0	25.1162	78.3842	GSN	GO_Biological_Process_2021	SM1
positive regulation of extracellular matrix assembly (GO:1901203)	2022-01-09	0.0441188	0.181035	0	0	25.1162	78.3842	PHLDB1	GO_Biological_Process_2021	SM1
Schwann cell development (GO:0014044)	2022-01-09	0.0441188	0.181035	0	0	25.1162	78.3842	SIRT2	GO_Biological_Process_2021	SM1
L-phenylalanine metabolic process (GO:0006558)	2022-01-09	0.0441188	0.181035	0	0	25.1162	78.3842	QDPR	GO_Biological_Process_2021	SM1
sterol catabolic process (GO:0016127)	2022-01-09	0.0441188	0.181035	0	0	25.1162	78.3842	APOE	GO_Biological_Process_2021	SM1
lipoprotein metabolic process (GO:0042157)	2022-01-09	0.0441188	0.181035	0	0	25.1162	78.3842	APOE	GO_Biological_Process_2021	SM1
very-low-density lipoprotein particle remodeling (GO:0034372)	2022-01-09	0.0441188	0.181035	0	0	25.1162	78.3842	APOE	GO_Biological_Process_2021	SM1
negative regulation of signal transduction (GO:0009968)	4/267	0.0450672	0.181035	0	0	3.11106	9.64304	GRB14;TMBIM1;APOD;AGT	GO_Biological_Process_2021	SM1
cell chemotaxis (GO:0060326)	1969-02-01	0.0467626	0.181035	0	0	6.04112	18.502	RHOG;LPAR1	GO_Biological_Process_2021	SM1
cellular response to decreased oxygen levels (GO:0036294)	1969-02-01	0.0467626	0.181035	0	0	6.04112	18.502	NDRG1;SIRT2	GO_Biological_Process_2021	SM1
positive regulation of MAPK cascade (GO:0043410)	4/274	0.0487319	0.181035	0	0	3.02932	9.15286	GPR37;LPAR1;APOE;FGFR2	GO_Biological_Process_2021	SM1
inorganic cation transmembrane transport (GO:0098662)	4/274	0.0487319	0.181035	0	0	3.02932	9.15286	SLC12A2;KCNJ10;SLC6A9;HCN2	GO_Biological_Process_2021	SM1
apical protein localization (GO:0045176)	2022-01-10	0.0489004	0.181035	0	0	22.3244	67.3742	MAL	GO_Biological_Process_2021	SM1
aromatic amino acid family metabolic process (GO:0009072)	2022-01-10	0.0489004	0.181035	0	0	22.3244	67.3742	QDPR	GO_Biological_Process_2021	SM1
regulation of attachment of spindle microtubules to kinetochore (GO:0051988)	2022-01-10	0.0489004	0.181035	0	0	22.3244	67.3742	SIRT2	GO_Biological_Process_2021	SM1
negative regulation of heterotypic cell-cell adhesion (GO:0034115)	2022-01-10	0.0489004	0.181035	0	0	22.3244	67.3742	MBP	GO_Biological_Process_2021	SM1
regulation of cell-cell adhesion involved in gastrulation (GO:0070587)	2022-01-10	0.0489004	0.181035	0	0	22.3244	67.3742	MBP	GO_Biological_Process_2021	SM1
cellular biogenic amine catabolic process (GO:0042402)	2022-01-10	0.0489004	0.181035	0	0	22.3244	67.3742	SLC44A1	GO_Biological_Process_2021	SM1
negative regulation of transcription from RNA polymerase II promoter in response to stress (GO:0097201)	2022-01-10	0.0489004	0.181035	0	0	22.3244	67.3742	SIRT2	GO_Biological_Process_2021	SM1
regulation of hydrogen peroxide-induced cell death (GO:1903205)	2022-01-10	0.0489004	0.181035	0	0	22.3244	67.3742	GPR37	GO_Biological_Process_2021	SM1
chloride ion homeostasis (GO:0055064)	2022-01-10	0.0489004	0.181035	0	0	22.3244	67.3742	SLC12A2	GO_Biological_Process_2021	SM1
chylomicron assembly (GO:0034378)	2022-01-10	0.0489004	0.181035	0	0	22.3244	67.3742	APOE	GO_Biological_Process_2021	SM1
regulation of macrophage migration (GO:1905521)	2022-01-10	0.0489004	0.181035	0	0	22.3244	67.3742	CD81	GO_Biological_Process_2021	SM1
regulation of neutrophil migration (GO:1902622)	2022-01-10	0.0489004	0.181035	0	0	22.3244	67.3742	RHOG	GO_Biological_Process_2021	SM1
phosphatidylcholine catabolic process (GO:0034638)	2022-01-10	0.0489004	0.181035	0	0	22.3244	67.3742	ENPP2	GO_Biological_Process_2021	SM1
regulation of podosome assembly (GO:0071801)	2022-01-10	0.0489004	0.181035	0	0	22.3244	67.3742	GSN	GO_Biological_Process_2021	SM1
glycine transport (GO:0015816)	2022-01-10	0.0489004	0.181035	0	0	22.3244	67.3742	SLC6A9	GO_Biological_Process_2021	SM1
histone H4 deacetylation (GO:0070933)	2022-01-10	0.0489004	0.181035	0	0	22.3244	67.3742	SIRT2	GO_Biological_Process_2021	SM1
positive regulation of lipase activity (GO:0060193)	2022-01-10	0.0489004	0.181035	0	0	22.3244	67.3742	FGFR2	GO_Biological_Process_2021	SM1
immunoglobulin mediated immune response (GO:0016064)	2022-01-10	0.0489004	0.181035	0	0	22.3244	67.3742	CD81	GO_Biological_Process_2021	SM1
positive regulation of mesenchymal cell proliferation (GO:0002053)	2022-01-10	0.0489004	0.181035	0	0	22.3244	67.3742	FGFR2	GO_Biological_Process_2021	SM1
sequestering of actin monomers (GO:0042989)	2022-01-10	0.0489004	0.181035	0	0	22.3244	67.3742	GSN	GO_Biological_Process_2021	SM1
L-serine metabolic process (GO:0006563)	2022-01-10	0.0489004	0.181035	0	0	22.3244	67.3742	PSAT1	GO_Biological_Process_2021	SM1
membrane lipid catabolic process (GO:0046466)	2022-01-10	0.0489004	0.181035	0	0	22.3244	67.3742	ENPP2	GO_Biological_Process_2021	SM1
positive regulation of tissue remodeling (GO:0034105)	2022-01-10	0.0489004	0.181035	0	0	22.3244	67.3742	TMBIM1	GO_Biological_Process_2021	SM1
modification-dependent macromolecule catabolic process (GO:0043632)	2022-01-10	0.0489004	0.181035	0	0	22.3244	67.3742	RPS27A	GO_Biological_Process_2021	SM1
modulation by symbiont of host process (GO:0044003)	2022-01-10	0.0489004	0.181035	0	0	22.3244	67.3742	RPS27A	GO_Biological_Process_2021	SM1
monovalent inorganic anion homeostasis (GO:0055083)	2022-01-10	0.0489004	0.181035	0	0	22.3244	67.3742	SLC12A2	GO_Biological_Process_2021	SM1
myelin assembly (GO:0032288)	2022-01-10	0.0489004	0.181035	0	0	22.3244	67.3742	CD9	GO_Biological_Process_2021	SM1
myelin maintenance (GO:0043217)	2022-01-10	0.0489004	0.181035	0	0	22.3244	67.3742	MYRF	GO_Biological_Process_2021	SM1
negative regulation of neuron apoptotic process (GO:0043524)	1971-02-01	0.0492185	0.181035	0	0	5.86542	17.6636	MAG;APOE	GO_Biological_Process_2021	SM1
adenylate cyclase-modulating G protein-coupled receptor signaling pathway (GO:0007188)	3/165	0.0499174	0.181035	0	0	3.76823	11.2948	GPR37;GNA12;LPAR1	GO_Biological_Process_2021	SM1
regulation of neuron projection development (GO:0010975)	3/165	0.0499174	0.181035	0	0	3.76823	11.2948	MAG;LPAR1;APOE	GO_Biological_Process_2021	SM1
connexin complex (GO:0005922)	2022-03-21	0.000151088	0.0137599	0	0	34.1615	300.541	GJC3;GJB1;GJC2	GO_Cellular_Component_2021	SM1
gap junction (GO:0005921)	2022-03-24	0.000227436	0.0137599	0	0	29.2769	245.593	GJC3;GJB1;GJC2	GO_Cellular_Component_2021	SM1
cell-cell junction (GO:0005911)	7/271	0.000425001	0.0163724	0	0	5.5984	43.4628	CLDN11;CLIC4;GJC2;PDLIM2;OPALIN;NDRG1;SIRT2	GO_Cellular_Component_2021	SM1
astrocyte projection (GO:0097449)	2022-02-08	0.000679555	0.0163724	0	0	67.6667	493.566	KCNJ10;AQP4	GO_Cellular_Component_2021	SM1
focal adhesion (GO:0005925)	8/387	0.000722798	0.0163724	0	0	4.47883	32.3926	RPS9;GSN;CSRP1;CD81;RPL23;GNA12;RHOG;CD9	GO_Cellular_Component_2021	SM1
cell-substrate junction (GO:0030055)	8/394	0.000811854	0.0163724	0	0	4.39604	31.283	RPS9;GSN;CSRP1;CD81;RPL23;GNA12;RHOG;CD9	GO_Cellular_Component_2021	SM1
glial cell projection (GO:0097386)	2022-02-14	0.00216577	0.02782	0	0	33.8231	207.504	KCNJ10;SIRT2	GO_Cellular_Component_2021	SM1
secretory granule membrane (GO:0030667)	6/274	0.00254707	0.02782	0	0	4.67577	27.9275	SPARC;TMEM63A;LAMP1;TMBIM1;RHOG;CD9	GO_Cellular_Component_2021	SM1
endocytic vesicle (GO:0030139)	5/189	0.00260718	0.02782	0	0	5.63959	33.5527	SPARC;LPAR1;CD9;APOE;RPS27A	GO_Cellular_Component_2021	SM1
cytosolic large ribosomal subunit (GO:0022625)	1955-03-01	0.00263534	0.02782	0	0	11.8049	70.1064	RPL23;RPL36;RPL28	GO_Cellular_Component_2021	SM1
extracellular membrane-bounded organelle (GO:0065010)	1956-03-01	0.00277449	0.02782	0	0	11.5816	68.1842	SLC12A2;CD9;APOE	GO_Cellular_Component_2021	SM1
platelet alpha granule membrane (GO:0031092)	2022-02-17	0.00320529	0.02782	0	0	27.0544	155.372	SPARC;CD9	GO_Cellular_Component_2021	SM1
extracellular vesicle (GO:1903561)	1959-03-01	0.00321884	0.02782	0	0	10.9595	62.8936	SLC12A2;CD9;APOE	GO_Cellular_Component_2021	SM1
large ribosomal subunit (GO:0015934)	1959-03-01	0.00321884	0.02782	0	0	10.9595	62.8936	RPL23;RPL36;RPL28	GO_Cellular_Component_2021	SM1
ribosome (GO:0005840)	1962-03-01	0.00370447	0.0298827	0	0	10.4007	58.2251	RPS9;RPL23;RPL36	GO_Cellular_Component_2021	SM1
late endosome membrane (GO:0031902)	1968-03-01	0.00480405	0.0347725	0	0	9.43775	50.3815	RNF13;LAMP1;LITAF	GO_Cellular_Component_2021	SM1
endocytic vesicle lumen (GO:0071682)	2022-02-21	0.00488539	0.0347725	0	0	21.3545	113.638	SPARC;APOE	GO_Cellular_Component_2021	SM1
vesicle (GO:0031982)	5/226	0.00556599	0.0374158	0	0	4.68659	24.3285	SLC12A2;CD81;CD9;APOE;RPS27A	GO_Cellular_Component_2021	SM1
lytic vacuole membrane (GO:0098852)	5/267	0.0109991	0.0696458	0	0	3.94496	17.7915	TMEM63A;LAMP1;RNF13;TMBIM1;LITAF	GO_Cellular_Component_2021	SM1
heterotrimeric G-protein complex (GO:0005834)	1933-02-01	0.0118146	0.0696458	0	0	13.0803	58.0559	GNA12;GNG11	GO_Cellular_Component_2021	SM1
cytoplasmic vesicle membrane (GO:0030659)	6/380	0.0120873	0.0696458	0	0	3.33246	14.7148	SLC12A2;LAMP1;TMBIM1;RHOG;CD9;RPS27A	GO_Cellular_Component_2021	SM1
integral component of plasma membrane (GO:0005887)	14/1454	0.0132845	0.0730647	0	0	2.08689	9.01777	SLC12A2;GPR37;KCNJ10;CD81;LPAR1;AQP4;MAG;EFNB3;LAMP1;SLC6A9;CD9;TSPAN2;FGFR2;HCN2	GO_Cellular_Component_2021	SM1
cytosolic small ribosomal subunit (GO:0022627)	1940-02-01	0.0170632	0.0897672	0	0	10.667	43.4237	RPS9;RPS27A	GO_Cellular_Component_2021	SM1
cortical actin cytoskeleton (GO:0030864)	1942-02-01	0.0187141	0.09435	0	0	10.1327	40.3126	GSN;MOBP	GO_Cellular_Component_2021	SM1
small ribosomal subunit (GO:0015935)	1945-02-01	0.021311	0.103145	0	0	9.4243	36.2697	RPS9;RPS27A	GO_Cellular_Component_2021	SM1
endosome membrane (GO:0010008)	5/325	0.0236481	0.104515	0	0	3.22039	12.0587	LAMP1;RNF13;TMBIM1;RPS27A;NDRG1	GO_Cellular_Component_2021	SM1
meiotic spindle (GO:0072687)	2022-01-05	0.0247535	0.104515	0	0	50.2424	185.836	SIRT2	GO_Cellular_Component_2021	SM1
cytoplasmic side of lysosomal membrane (GO:0098574)	2022-01-05	0.0247535	0.104515	0	0	50.2424	185.836	LITAF	GO_Cellular_Component_2021	SM1
lysosomal membrane (GO:0005765)	5/330	0.025049	0.104515	0	0	3.17004	11.6877	TMEM63A;LAMP1;RNF13;TMBIM1;LITAF	GO_Cellular_Component_2021	SM1
lysosome (GO:0005764)	6/477	0.0325419	0.126442	0	0	2.63301	9.01867	TMEM63A;LAMP1;RNF13;TMBIM1;LITAF;GFAP	GO_Cellular_Component_2021	SM1
cortical cytoskeleton (GO:0030863)	1958-02-01	0.034128	0.126442	0	0	7.23178	24.4263	GSN;MOBP	GO_Cellular_Component_2021	SM1
low-density lipoprotein particle (GO:0034362)	2022-01-07	0.0344842	0.126442	0	0	33.4916	112.775	APOE	GO_Cellular_Component_2021	SM1
cytolytic granule (GO:0044194)	2022-01-07	0.0344842	0.126442	0	0	33.4916	112.775	LAMP1	GO_Cellular_Component_2021	SM1
basolateral plasma membrane (GO:0016323)	3/151	0.0401225	0.142789	0	0	4.12761	13.2736	SLC6A9;CD81;AQP4	GO_Cellular_Component_2021	SM1
endocytic vesicle membrane (GO:0030666)	3/158	0.0448856	0.152591	0	0	3.93981	12.2277	CD9;APOE;RPS27A	GO_Cellular_Component_2021	SM1
clathrin-coated endocytic vesicle membrane (GO:0030669)	1969-02-01	0.0467626	0.152591	0	0	6.04112	18.502	CD9;APOE	GO_Cellular_Component_2021	SM1
autolysosome (GO:0044754)	2022-01-10	0.0489004	0.152591	0	0	22.3244	67.3742	FTH1	GO_Cellular_Component_2021	SM1
chylomicron (GO:0042627)	2022-01-10	0.0489004	0.152591	0	0	22.3244	67.3742	APOE	GO_Cellular_Component_2021	SM1
tertiary granule (GO:0070820)	3/164	0.0491823	0.152591	0	0	3.79183	11.4218	TMEM63A;LAMP1;FTH1	GO_Cellular_Component_2021	SM1
gap junction channel activity (GO:0005243)	2022-03-24	0.000227436	0.0221321	0	0	29.2769	245.593	GJC3;GJB1;GJC2	GO_Molecular_Function_2021	SM1
wide pore channel activity (GO:0022829)	2022-03-25	0.000257515	0.0221321	0	0	27.9447	230.947	GJC3;GJC2;GJB1	GO_Molecular_Function_2021	SM1
NAD binding (GO:0051287)	2022-03-28	0.000362821	0.0221321	0	0	24.5876	194.773	QDPR;ALDH1A1;SIRT2	GO_Molecular_Function_2021	SM1
calcium ion binding (GO:0005509)	7/348	0.00182418	0.0834562	0	0	4.31725	27.2273	SPARC;GSN;S100A16;ENPP2;S100B;TUBB4A;TPT1	GO_Molecular_Function_2021	SM1
metal ion binding (GO:0046872)	8/517	0.00440157	0.161097	0	0	3.31272	17.9741	SPARC;GSN;S100A16;ENPP2;APOE;S100B;TUBB4A;TPT1	GO_Molecular_Function_2021	SM1
tau protein binding (GO:0048156)	1940-02-01	0.0170632	0.179417	0	0	10.667	43.4237	APOE;S100B	GO_Molecular_Function_2021	SM1
rRNA binding (GO:0019843)	1942-02-01	0.0187141	0.179417	0	0	10.1327	40.3126	RPS9;RPL23	GO_Molecular_Function_2021	SM1
transition metal ion binding (GO:0046914)	6/445	0.0242691	0.179417	0	0	2.82959	10.522	CSRP1;FTH1;ENPP2;S100B;LITAF;SIRT2	GO_Molecular_Function_2021	SM1
choline transmembrane transporter activity (GO:0015220)	2022-01-05	0.0247535	0.179417	0	0	50.2424	185.836	SLC44A1	GO_Molecular_Function_2021	SM1
large ribosomal subunit rRNA binding (GO:0070180)	2022-01-05	0.0247535	0.179417	0	0	50.2424	185.836	RPL23	GO_Molecular_Function_2021	SM1
phosphodiesterase I activity (GO:0004528)	2022-01-05	0.0247535	0.179417	0	0	50.2424	185.836	ENPP2	GO_Molecular_Function_2021	SM1
benzodiazepine receptor binding (GO:0030156)	2022-01-05	0.0247535	0.179417	0	0	50.2424	185.836	DBI	GO_Molecular_Function_2021	SM1
fibroblast growth factor-activated receptor activity (GO:0005007)	2022-01-05	0.0247535	0.179417	0	0	50.2424	185.836	FGFR2	GO_Molecular_Function_2021	SM1
ganglioside binding (GO:0035594)	2022-01-05	0.0247535	0.179417	0	0	50.2424	185.836	MAG	GO_Molecular_Function_2021	SM1
gap junction channel activity involved in cardiac conduction electrical coupling (GO:0086075)	2022-01-05	0.0247535	0.179417	0	0	50.2424	185.836	GJC3	GO_Molecular_Function_2021	SM1
NAD-dependent histone deacetylase activity (GO:0017136)	2022-01-05	0.0247535	0.179417	0	0	50.2424	185.836	SIRT2	GO_Molecular_Function_2021	SM1
cholesterol binding (GO:0015485)	1950-02-01	0.025949	0.179417	0	0	8.44048	30.8214	CD81;APOD	GO_Molecular_Function_2021	SM1
zinc ion binding (GO:0008270)	5/336	0.0267994	0.179417	0	0	3.11162	11.2621	CSRP1;ENPP2;S100B;LITAF;SIRT2	GO_Molecular_Function_2021	SM1
phosphatidylcholine-sterol O-acyltransferase activator activity (GO:0060228)	2022-01-06	0.029631	0.179417	0	0	40.1919	141.433	APOE	GO_Molecular_Function_2021	SM1
dopamine receptor binding (GO:0050780)	2022-01-06	0.029631	0.179417	0	0	40.1919	141.433	GNA12	GO_Molecular_Function_2021	SM1
long-chain fatty acyl-CoA binding (GO:0036042)	2022-01-06	0.029631	0.179417	0	0	40.1919	141.433	DBI	GO_Molecular_Function_2021	SM1
ATP-activated inward rectifier potassium channel activity (GO:0015272)	2022-01-06	0.029631	0.179417	0	0	40.1919	141.433	KCNJ10	GO_Molecular_Function_2021	SM1
MHC class II protein binding (GO:0042289)	2022-01-06	0.029631	0.179417	0	0	40.1919	141.433	CD81	GO_Molecular_Function_2021	SM1
gap junction channel activity involved in cell communication by electrical coupling (GO:1903763)	2022-01-06	0.029631	0.179417	0	0	40.1919	141.433	GJC2	GO_Molecular_Function_2021	SM1
NAD-dependent protein deacetylase activity (GO:0034979)	2022-01-06	0.029631	0.179417	0	0	40.1919	141.433	SIRT2	GO_Molecular_Function_2021	SM1
myosin binding (GO:0017022)	1956-02-01	0.0319994	0.179417	0	0	7.50038	25.8166	GSN;MOBP	GO_Molecular_Function_2021	SM1
hydrolase activity, acting on carbon-nitrogen (but not peptide) bonds, in linear amides (GO:0016811)	1957-02-01	0.0330569	0.179417	0	0	7.36364	25.1065	ASPA;SIRT2	GO_Molecular_Function_2021	SM1
oxidoreductase activity, acting on metal ions, oxygen as acceptor (GO:0016724)	2022-01-07	0.0344842	0.179417	0	0	33.4916	112.775	FTH1	GO_Molecular_Function_2021	SM1
JUN kinase binding (GO:0008432)	2022-01-07	0.0344842	0.179417	0	0	33.4916	112.775	RNF13	GO_Molecular_Function_2021	SM1
sphingosine N-acyltransferase activity (GO:0050291)	2022-01-07	0.0344842	0.179417	0	0	33.4916	112.775	CERS2	GO_Molecular_Function_2021	SM1
ferric iron binding (GO:0008199)	2022-01-07	0.0344842	0.179417	0	0	33.4916	112.775	FTH1	GO_Molecular_Function_2021	SM1
ferroxidase activity (GO:0004322)	2022-01-07	0.0344842	0.179417	0	0	33.4916	112.775	FTH1	GO_Molecular_Function_2021	SM1
ceramide 1-phosphate binding (GO:1902387)	2022-01-07	0.0344842	0.179417	0	0	33.4916	112.775	GLTP	GO_Molecular_Function_2021	SM1
ceramide 1-phosphate transfer activity (GO:1902388)	2022-01-07	0.0344842	0.179417	0	0	33.4916	112.775	GLTP	GO_Molecular_Function_2021	SM1
sterol binding (GO:0032934)	1960-02-01	0.0363104	0.179417	0	0	6.9817	23.1489	CD81;APOD	GO_Molecular_Function_2021	SM1
ubiquitin ligase inhibitor activity (GO:1990948)	2022-01-08	0.0393135	0.179417	0	0	28.7056	92.8968	RPL23	GO_Molecular_Function_2021	SM1
glycine transmembrane transporter activity (GO:0015187)	2022-01-08	0.0393135	0.179417	0	0	28.7056	92.8968	SLC6A9	GO_Molecular_Function_2021	SM1
retinal dehydrogenase activity (GO:0001758)	2022-01-08	0.0393135	0.179417	0	0	28.7056	92.8968	ALDH1A1	GO_Molecular_Function_2021	SM1
ceramide transfer activity (GO:0120017)	2022-01-08	0.0393135	0.179417	0	0	28.7056	92.8968	GLTP	GO_Molecular_Function_2021	SM1
intracellular cAMP-activated cation channel activity (GO:0005222)	2022-01-09	0.0441188	0.179417	0	0	25.1162	78.3842	HCN2	GO_Molecular_Function_2021	SM1
sodium:chloride symporter activity (GO:0015378)	2022-01-09	0.0441188	0.179417	0	0	25.1162	78.3842	SLC12A2	GO_Molecular_Function_2021	SM1
potassium:chloride symporter activity (GO:0015379)	2022-01-09	0.0441188	0.179417	0	0	25.1162	78.3842	SLC12A2	GO_Molecular_Function_2021	SM1
bioactive lipid receptor activity (GO:0045125)	2022-01-09	0.0441188	0.179417	0	0	25.1162	78.3842	LPAR1	GO_Molecular_Function_2021	SM1
ubiquitin-protein transferase inhibitor activity (GO:0055105)	2022-01-09	0.0441188	0.179417	0	0	25.1162	78.3842	RPL23	GO_Molecular_Function_2021	SM1
RAGE receptor binding (GO:0050786)	2022-01-09	0.0441188	0.179417	0	0	25.1162	78.3842	S100B	GO_Molecular_Function_2021	SM1
ammonium transmembrane transporter activity (GO:0008519)	2022-01-10	0.0489004	0.188836	0	0	22.3244	67.3742	SLC12A2	GO_Molecular_Function_2021	SM1
cation:chloride symporter activity (GO:0015377)	2022-01-10	0.0489004	0.188836	0	0	22.3244	67.3742	SLC12A2	GO_Molecular_Function_2021	SM1
Neural Crest Differentiation WP2074	6/101	1.15979e-05	0.000579896	0	0	13.3068	151.228	GJB1;MBP;OLIG1;SOX10;FGFR2;GFAP	WikiPathway_2021_Mouse	SM1
Mecp2 and Associated Rett Syndrome WP2910	1947-04-01	8.89722e-05	0.00222431	0	0	19.2413	179.467	MAG;CNP;CSRP1;MBP	WikiPathway_2021_Mouse	SM1
Spinal Cord Injury WP2432	1999-04-01	0.00153988	0.0256647	0	0	8.6864	56.2536	MAG;AQP4;MBP;GFAP	WikiPathway_2021_Mouse	SM1
Iron Homeostasis WP1596	2022-02-15	0.00249083	0.0311354	0	0	31.2198	187.167	FTH1;TRF	WikiPathway_2021_Mouse	SM1
PPAR signaling pathway WP2316	1981-03-01	0.00780578	0.0780578	0	0	7.85964	38.1419	SCD2;DBI;SCD1	WikiPathway_2021_Mouse	SM1
Cytoplasmic Ribosomal Proteins WP163	1992-03-01	0.0110455	0.0920456	0	0	6.8844	31.0193	RPL36;RPS27A;RPL28	WikiPathway_2021_Mouse	SM1
Exercise-induced Circadian Regulation WP544	1949-02-01	0.0249912	0.169688	0	0	8.6205	31.803	QK;TUBB4A	WikiPathway_2021_Mouse	SM1
Cholesterol metabolism (includes both Bloch and Kandutsch-Russell pathways) WP4346	1952-02-01	0.0279086	0.169688	0	0	8.10204	28.9958	SCD2;SCD1	WikiPathway_2021_Mouse	SM1
Fatty Acid Omega Oxidation WP33	2022-01-07	0.0344842	0.169688	0	0	33.4916	112.775	ALDH1A1	WikiPathway_2021_Mouse	SM1
Calcium Regulation in the Cardiac Cell WP553	3/147	0.0375231	0.169688	0	0	4.24313	13.9293	GJC2;GJB1;GNG11	WikiPathway_2021_Mouse	SM1
ApoE and miR-146 in inflammation and atherosclerosis WP3592	2022-01-08	0.0393135	0.169688	0	0	28.7056	92.8968	APOE	WikiPathway_2021_Mouse	SM1
Regulation of Actin Cytoskeleton WP523	3/152	0.0407863	0.169688	0	0	4.0997	13.1166	GSN;GNA12;FGFR2	WikiPathway_2021_Mouse	SM1
ACE Inhibitor Pathway WP396	2022-01-09	0.0441188	0.169688	0	0	25.1162	78.3842	AGT	WikiPathway_2021_Mouse	SM1
Ribosome	5/179	0.00205968	0.116459	0	0	5.96673	36.9054	RPS9;RPL23;RPL36;RPS27A;RPL28	KEGG_2021_Mouse	SM1
Mineral absorption	1954-03-01	0.00250059	0.116459	0	0	12.037	72.1163	FTH1;TRF;MT1	KEGG_2021_Mouse	SM1
Nitrogen metabolism	2022-02-17	0.00320529	0.116459	0	0	27.0544	155.372	CAR2;GLUL	KEGG_2021_Mouse	SM1
Coronavirus disease	5/247	0.0080291	0.206654	0	0	4.27534	20.6271	RPS9;RPL23;RPL36;RPS27A;RPL28	KEGG_2021_Mouse	SM1
PPAR signaling pathway	1989-03-01	0.0100964	0.206654	0	0	7.12563	32.7464	SCD2;DBI;SCD1	KEGG_2021_Mouse	SM1
Biosynthesis of unsaturated fatty acids	1934-02-01	0.0125125	0.206654	0	0	12.6709	55.5117	SCD2;SCD1	KEGG_2021_Mouse	SM1
Alanine, aspartate and glutamate metabolism	1939-02-01	0.0162624	0.206654	0	0	10.9559	45.1261	GLUL;ASPA	KEGG_2021_Mouse	SM1
Ferroptosis	1940-02-01	0.0170632	0.206654	0	0	10.667	43.4237	FTH1;TRF	KEGG_2021_Mouse	SM1
Glycine, serine and threonine metabolism	1940-02-01	0.0170632	0.206654	0	0	10.667	43.4237	GATM;PSAT1	KEGG_2021_Mouse	SM1
Regulation of actin cytoskeleton	4/220	0.0246219	0.268379	0	0	3.79707	14.0648	GSN;GNA12;LPAR1;FGFR2	KEGG_2021_Mouse	SM1
Vascular smooth muscle contraction	3/143	0.0350137	0.346954	0	0	4.36524	14.6324	PPP1R14A;GNA12;AGT	KEGG_2021_Mouse	SM1
Phospholipase D signaling pathway	3/149	0.0388116	0.352539	0	0	4.18458	13.5958	GNA12;LPAR1;AGT	KEGG_2021_Mouse	SM1
Vitamin B6 metabolism	2022-01-09	0.0441188	0.36992	0	0	25.1162	78.3842	PSAT1	KEGG_2021_Mouse	SM1
aerobic electron transport chain (GO:0019646)	15/70	5.87883e-21	2.58349e-18	0	0	63.6738	2966.11	COX7B;NDUFA6;NDUFB6;NDUFB5;NDUFA4;NDUFB2;NDUFC1;COX5B;COX5A;UQCRQ;NDUFAB1;UQCRFS1;NDUFS2;CYCS;CYC1	GO_Biological_Process_2021	SM10
mitochondrial ATP synthesis coupled electron transport (GO:0042775)	15/71	7.42383e-21	2.58349e-18	0	0	62.5336	2898.41	COX7B;NDUFA6;NDUFB6;NDUFB5;NDUFA4;NDUFB2;NDUFC1;COX5B;COX5A;UQCRQ;NDUFAB1;UQCRFS1;NDUFS2;CYCS;CYC1	GO_Biological_Process_2021	SM10
mitochondrial electron transport, NADH to ubiquinone (GO:0006120)	1939-08-01	1.5898e-11	3.68833e-09	0	0	55.7335	1385.8	NDUFA6;NDUFB6;NDUFB5;NDUFA4;NDUFAB1;NDUFB2;NDUFS2;NDUFC1	GO_Biological_Process_2021	SM10
gluconeogenesis (GO:0006094)	1941-08-01	2.44888e-11	4.26104e-09	0	0	52.3505	1279.07	GOT1;MDH1;MDH2;PGAM1;GOT2;PGK1;ENO2;GAPDH	GO_Biological_Process_2021	SM10
hexose biosynthetic process (GO:0019319)	1944-08-01	4.48699e-11	6.24588e-09	0	0	47.9807	1143.25	GOT1;MDH1;MDH2;PGAM1;GOT2;PGK1;ENO2;GAPDH	GO_Biological_Process_2021	SM10
pyruvate metabolic process (GO:0006090)	1955-08-01	2.94677e-10	3.41825e-08	0	0	36.7308	806.063	LDHB;PKM;PGAM1;PGK1;VDAC1;PDHB;ENO2;GAPDH	GO_Biological_Process_2021	SM10
glucose metabolic process (GO:0006006)	1962-08-01	7.95176e-10	7.90632e-08	0	0	31.9581	669.601	GOT1;MDH1;MDH2;PGAM1;GOT2;PGK1;ENO2;GAPDH	GO_Biological_Process_2021	SM10
mitochondrial respiratory chain complex I assembly (GO:0032981)	1958-07-01	1.54079e-08	1.0544e-06	0	0	29.2943	526.958	NDUFA6;NDUFB6;NDUFB5;NDUFAB1;NDUFB2;NDUFS2;NDUFC1	GO_Biological_Process_2021	SM10
NADH dehydrogenase complex assembly (GO:0010257)	1958-07-01	1.54079e-08	1.0544e-06	0	0	29.2943	526.958	NDUFA6;NDUFB6;NDUFB5;NDUFAB1;NDUFB2;NDUFS2;NDUFC1	GO_Biological_Process_2021	SM10
mitochondrial respiratory chain complex assembly (GO:0033108)	1990-08-01	1.62555e-08	1.0544e-06	0	0	21.0159	376.917	NDUFA6;NDUFB6;NDUFB5;NDUFAB1;NDUFB2;UQCRFS1;NDUFS2;NDUFC1	GO_Biological_Process_2021	SM10
mitochondrial electron transport, cytochrome c to oxygen (GO:0006123)	2022-05-17	1.66643e-08	1.0544e-06	0	0	87.2281	1562.25	COX7B;NDUFA4;CYCS;COX5B;COX5A	GO_Biological_Process_2021	SM10
glucose catabolic process to pyruvate (GO:0061718)	2022-05-24	1.11335e-07	5.96072e-06	0	0	55.072	881.743	PKM;PGAM1;PGK1;ENO2;GAPDH	GO_Biological_Process_2021	SM10
canonical glycolysis (GO:0061621)	2022-05-24	1.11335e-07	5.96072e-06	0	0	55.072	881.743	PKM;PGAM1;PGK1;ENO2;GAPDH	GO_Biological_Process_2021	SM10
glycolytic process through glucose-6-phosphate (GO:0061620)	2022-05-25	1.38619e-07	6.89136e-06	0	0	52.3158	826.147	PKM;PGAM1;PGK1;ENO2;GAPDH	GO_Biological_Process_2021	SM10
mitochondrial electron transport, ubiquinol to cytochrome c (GO:0006122)	2022-04-12	2.82382e-07	1.31025e-05	0	0	103.604	1562.35	UQCRQ;CYCS;UQCRFS1;CYC1	GO_Biological_Process_2021	SM10
glycolytic process (GO:0006096)	2022-05-29	3.04972e-07	1.32663e-05	0	0	43.5877	653.949	PKM;PGAM1;PGK1;ENO2;GAPDH	GO_Biological_Process_2021	SM10
regulation of mitophagy (GO:1901524)	2022-03-05	1.20402e-06	4.92939e-05	0	0	307.701	4193.92	VDAC1;SLC25A5;SLC25A4	GO_Biological_Process_2021	SM10
carbohydrate catabolic process (GO:0016052)	1941-05-01	1.83527e-06	7.09638e-05	0	0	29.0409	383.582	PKM;PGAM1;PGK1;ENO2;GAPDH	GO_Biological_Process_2021	SM10
positive regulation of autophagy of mitochondrion (GO:1903599)	2022-03-09	9.96772e-06	0.000365133	0	0	102.546	1180.94	VDAC1;SLC25A5;SLC25A4	GO_Biological_Process_2021	SM10
mitochondrion organization (GO:0007005)	7/175	2.81228e-05	0.000978675	0	0	8.8405	92.639	CHCHD2;CHCHD10;CYCS;COX7A2;HIGD1A;DNM1L;SLC25A4	GO_Biological_Process_2021	SM10
aspartate family amino acid metabolic process (GO:0009066)	2022-03-19	0.000110881	0.0036749	0	0	38.4356	350.035	GOT1;GOT2;NAT8L	GO_Biological_Process_2021	SM10
positive regulation of macroautophagy (GO:0016239)	1953-04-01	0.000142752	0.00451617	0	0	16.8801	149.463	SCOC;VDAC1;SLC25A5;SLC25A4	GO_Biological_Process_2021	SM10
dicarboxylic acid metabolic process (GO:0043648)	1957-04-01	0.000189645	0.00573882	0	0	15.603	133.723	GOT1;MDH1;MDH2;GOT2	GO_Biological_Process_2021	SM10
ADP transport (GO:0015866)	2022-02-05	0.000245087	0.0065608	0	0	135.354	1125.32	SLC25A5;SLC25A4	GO_Biological_Process_2021	SM10
isocitrate metabolic process (GO:0006102)	2022-02-05	0.000245087	0.0065608	0	0	135.354	1125.32	IDH3B;IDH3A	GO_Biological_Process_2021	SM10
cerebellar Purkinje cell differentiation (GO:0021702)	2022-02-05	0.000245087	0.0065608	0	0	135.354	1125.32	CEND1;FAIM2	GO_Biological_Process_2021	SM10
aspartate metabolic process (GO:0006531)	2022-02-06	0.000366432	0.00910846	0	0	101.51	803.118	GOT1;GOT2	GO_Biological_Process_2021	SM10
ATP synthesis coupled electron transport (GO:0042773)	2022-02-06	0.000366432	0.00910846	0	0	101.51	803.118	NDUFB6;NDUFS2	GO_Biological_Process_2021	SM10
intermediate filament bundle assembly (GO:0045110)	2022-02-07	0.000511333	0.0118629	0	0	81.2041	615.404	NEFL;NEFM	GO_Biological_Process_2021	SM10
malate metabolic process (GO:0006108)	2022-02-07	0.000511333	0.0118629	0	0	81.2041	615.404	MDH1;MDH2	GO_Biological_Process_2021	SM10
mitochondrial membrane organization (GO:0007006)	1932-03-01	0.000541421	0.0121558	0	0	21.192	159.391	GHITM;SLC25A5;SLC25A4	GO_Biological_Process_2021	SM10
monocarboxylic acid metabolic process (GO:0032787)	5/143	0.000760748	0.0165463	0	0	7.53699	54.1247	LDHB;ACOT7;GOT2;VDAC1;PDHB	GO_Biological_Process_2021	SM10
mitochondrial respirasome assembly (GO:0097250)	2022-02-09	0.000870867	0.0183674	0	0	57.9971	408.649	COX7A2;HIGD1A	GO_Biological_Process_2021	SM10
cellular respiration (GO:0045333)	1942-03-01	0.00120859	0.0247406	0	0	15.7502	105.815	MDH2;UQCRFS1;CYCS	GO_Biological_Process_2021	SM10
alpha-amino acid metabolic process (GO:1901605)	1946-03-01	0.00157519	0.0289581	0	0	14.2822	92.1684	GOT1;GOT2;NAT8L	GO_Biological_Process_2021	SM10
ATP transport (GO:0015867)	2022-02-12	0.00158105	0.0289581	0	0	40.5918	261.804	SLC25A5;SLC25A4	GO_Biological_Process_2021	SM10
cell differentiation in hindbrain (GO:0021533)	2022-02-12	0.00158105	0.0289581	0	0	40.5918	261.804	CEND1;FAIM2	GO_Biological_Process_2021	SM10
tricarboxylic acid metabolic process (GO:0072350)	2022-02-12	0.00158105	0.0289581	0	0	40.5918	261.804	IDH3B;IDH3A	GO_Biological_Process_2021	SM10
relaxation of cardiac muscle (GO:0055119)	2022-02-13	0.00186243	0.0306112	0	0	36.8998	231.948	CHGA;ATP1B1	GO_Biological_Process_2021	SM10
cellular potassium ion homeostasis (GO:0030007)	2022-02-13	0.00186243	0.0306112	0	0	36.8998	231.948	ATP1A3;ATP1B1	GO_Biological_Process_2021	SM10
sodium ion export across plasma membrane (GO:0036376)	2022-02-13	0.00186243	0.0306112	0	0	36.8998	231.948	ATP1A3;ATP1B1	GO_Biological_Process_2021	SM10
transport along microtubule (GO:0010970)	2022-02-13	0.00186243	0.0306112	0	0	36.8998	231.948	COPG1;DYNC1I1	GO_Biological_Process_2021	SM10
response to unfolded protein (GO:0006986)	1949-03-01	0.00189121	0.0306112	0	0	13.3487	83.7037	HSPA8;HSP90AA1;HSPA4L	GO_Biological_Process_2021	SM10
2-oxoglutarate metabolic process (GO:0006103)	2022-02-14	0.00216577	0.0334972	0	0	33.8231	207.504	GOT1;GOT2	GO_Biological_Process_2021	SM10
dicarboxylic acid catabolic process (GO:0043649)	2022-02-14	0.00216577	0.0334972	0	0	33.8231	207.504	GOT1;GOT2	GO_Biological_Process_2021	SM10
cellular sodium ion homeostasis (GO:0006883)	2022-02-15	0.00249083	0.0376874	0	0	31.2198	187.167	ATP1A3;ATP1B1	GO_Biological_Process_2021	SM10
mitochondrial transport (GO:0006839)	1956-03-01	0.00277449	0.0410861	0	0	11.5816	68.1842	HSP90AA1;SLC25A5;SLC25A4	GO_Biological_Process_2021	SM10
cell communication by electrical coupling involved in cardiac conduction (GO:0086064)	2022-02-17	0.00320529	0.0464767	0	0	27.0544	155.372	ATP1A3;ATP1B1	GO_Biological_Process_2021	SM10
cellular response to oxidative stress (GO:0034599)	4/125	0.00359194	0.0490508	0	0	6.81095	38.3393	MAPK9;CHCHD2;PRDX5;CYCS	GO_Biological_Process_2021	SM10
adenine nucleotide transport (GO:0051503)	2022-02-18	0.00359424	0.0490508	0	0	25.3622	142.749	SLC25A5;SLC25A4	GO_Biological_Process_2021	SM10
regulation of mitochondrial outer membrane permeabilization involved in apoptotic signaling pathway (GO:1901028)	2022-02-18	0.00359424	0.0490508	0	0	25.3622	142.749	CHCHD10;SLC25A5	GO_Biological_Process_2021	SM10
aspartate family amino acid catabolic process (GO:0009068)	2022-02-19	0.00400405	0.0516077	0	0	23.8691	131.768	GOT1;GOT2	GO_Biological_Process_2021	SM10
regulation of autophagy of mitochondrion (GO:1903146)	2022-02-19	0.00400405	0.0516077	0	0	23.8691	131.768	VDAC1;DNM1L	GO_Biological_Process_2021	SM10
regulation of mitochondrial membrane permeability (GO:0046902)	2022-02-19	0.00400405	0.0516077	0	0	23.8691	131.768	SLC25A5;SLC25A4	GO_Biological_Process_2021	SM10
cellular monovalent inorganic cation homeostasis (GO:0030004)	2022-02-20	0.0044345	0.0561166	0	0	22.542	122.14	ATP1A3;ATP1B1	GO_Biological_Process_2021	SM10
potassium ion transmembrane transport (GO:0071805)	4/139	0.00523452	0.0650407	0	0	6.10031	32.0418	KCNA2;ATP1A3;ATP1B1;KCNAB3	GO_Biological_Process_2021	SM10
glutamate metabolic process (GO:0006536)	2022-02-22	0.0053565	0.0650407	0	0	20.2857	106.083	GOT1;GOT2	GO_Biological_Process_2021	SM10
fatty acid biosynthetic process (GO:0006633)	1971-03-01	0.00542006	0.0650407	0	0	9.02001	47.0633	ACOT7;TECR;NDUFAB1	GO_Biological_Process_2021	SM10
regulation of necroptotic process (GO:0060544)	2022-02-23	0.00584762	0.0689821	0	0	19.3188	99.3316	HSP90AA1;SLC25A4	GO_Biological_Process_2021	SM10
long-chain fatty-acyl-CoA metabolic process (GO:0035336)	2022-02-24	0.00635855	0.07255	0	0	18.4397	93.2672	ACOT7;TECR	GO_Biological_Process_2021	SM10
potassium ion homeostasis (GO:0055075)	2022-02-24	0.00635855	0.07255	0	0	18.4397	93.2672	ATP1A3;ATP1B1	GO_Biological_Process_2021	SM10
sodium ion homeostasis (GO:0055078)	2022-02-25	0.00688907	0.0773354	0	0	17.6371	87.7942	ATP1A3;ATP1B1	GO_Biological_Process_2021	SM10
positive regulation of ion transmembrane transporter activity (GO:0032414)	2022-02-26	0.00743899	0.0821832	0	0	16.9014	82.8339	NDUFA4;ATP1B1	GO_Biological_Process_2021	SM10
regulation of catecholamine secretion (GO:0050433)	1930-02-01	0.00982858	0.105241	0	0	14.484	66.9516	CHGA;KCNA2	GO_Biological_Process_2021	SM10
regulation of cation transmembrane transport (GO:1904062)	1930-02-01	0.00982858	0.105241	0	0	14.484	66.9516	DPP6;KCNAB3	GO_Biological_Process_2021	SM10
cellular protein-containing complex assembly (GO:0034622)	4/168	0.0100885	0.106388	0	0	5.01423	23.0472	HSP90AA1;CLTC;COX7A2;HIGD1A	GO_Biological_Process_2021	SM10
organelle transport along microtubule (GO:0072384)	1931-02-01	0.0104725	0.107189	0	0	13.9838	63.7523	COPG1;DYNC1I1	GO_Biological_Process_2021	SM10
regulation of potassium ion transport (GO:0043266)	1931-02-01	0.0104725	0.107189	0	0	13.9838	63.7523	DPP6;KCNAB3	GO_Biological_Process_2021	SM10
metal ion export (GO:0070839)	1932-02-01	0.0111345	0.112313	0	0	13.517	60.7955	ATP1A3;ATP1B1	GO_Biological_Process_2021	SM10
negative regulation of mitochondrion organization (GO:0010823)	1934-02-01	0.0125125	0.122658	0	0	12.6709	55.5117	GHITM;SLC25A5	GO_Biological_Process_2021	SM10
central nervous system neuron differentiation (GO:0021953)	1934-02-01	0.0125125	0.122658	0	0	12.6709	55.5117	CEND1;FAIM2	GO_Biological_Process_2021	SM10
regulation of cardiac muscle contraction (GO:0055117)	1936-02-01	0.0139609	0.134956	0	0	11.9244	50.9349	CHGA;ATP1B1	GO_Biological_Process_2021	SM10
cellular response to chemical stress (GO:0062197)	3/101	0.0141941	0.13533	0	0	6.24932	26.5904	CHCHD2;PRDX5;CYCS	GO_Biological_Process_2021	SM10
acyl-CoA metabolic process (GO:0006637)	1937-02-01	0.0147111	0.136519	0	0	11.5831	48.8708	ACOT7;SUCLA2	GO_Biological_Process_2021	SM10
glutamine family amino acid metabolic process (GO:0009064)	1937-02-01	0.0147111	0.136519	0	0	11.5831	48.8708	GOT1;GOT2	GO_Biological_Process_2021	SM10
regulation of cellular component biogenesis (GO:0044087)	1939-02-01	0.0162624	0.148929	0	0	10.9559	45.1261	HSPA8;HSP90AA1	GO_Biological_Process_2021	SM10
regulation of release of cytochrome c from mitochondria (GO:0090199)	1941-02-01	0.0178805	0.161621	0	0	10.393	41.8219	GHITM;DNM1L	GO_Biological_Process_2021	SM10
potassium ion import across plasma membrane (GO:1990573)	1942-02-01	0.0187141	0.166987	0	0	10.1327	40.3126	ATP1A3;ATP1B1	GO_Biological_Process_2021	SM10
signal release from synapse (GO:0099643)	1943-02-01	0.0195638	0.172359	0	0	9.88502	38.8884	HSPA8;CPLX1	GO_Biological_Process_2021	SM10
neurotransmitter secretion (GO:0007269)	1944-02-01	0.0204295	0.177737	0	0	9.64917	37.5428	HSPA8;CPLX1	GO_Biological_Process_2021	SM10
regulation of cellular response to stress (GO:0080135)	3/118	0.0213987	0.183871	0	0	5.32093	20.4559	HSPA8;CHCHD2;HSP90AA1	GO_Biological_Process_2021	SM10
regulation of mitochondrion organization (GO:0010821)	1948-02-01	0.0240483	0.185041	0	0	8.80834	32.8348	VDAC1;DNM1L	GO_Biological_Process_2021	SM10
nervous system development (GO:0007399)	6/447	0.0247395	0.185041	0	0	2.81647	10.4191	COX7B;GLRB;SPOCK2;STMN3;NDUFS2;HAPLN4	GO_Biological_Process_2021	SM10
positive regulation of cardiac muscle contraction (GO:0060452)	2022-01-05	0.0247535	0.185041	0	0	50.2424	185.836	CHGA	GO_Biological_Process_2021	SM10
glycerol biosynthetic process (GO:0006114)	2022-01-05	0.0247535	0.185041	0	0	50.2424	185.836	GOT1	GO_Biological_Process_2021	SM10
regulation of cytochrome-c oxidase activity (GO:1904959)	2022-01-05	0.0247535	0.185041	0	0	50.2424	185.836	NDUFA4	GO_Biological_Process_2021	SM10
intracellular distribution of mitochondria (GO:0048312)	2022-01-05	0.0247535	0.185041	0	0	50.2424	185.836	DNM1L	GO_Biological_Process_2021	SM10
succinyl-CoA metabolic process (GO:0006104)	2022-01-05	0.0247535	0.185041	0	0	50.2424	185.836	SUCLA2	GO_Biological_Process_2021	SM10
synaptic transmission, glycinergic (GO:0060012)	2022-01-05	0.0247535	0.185041	0	0	50.2424	185.836	GLRB	GO_Biological_Process_2021	SM10
oxaloacetate metabolic process (GO:0006107)	2022-01-05	0.0247535	0.185041	0	0	50.2424	185.836	MDH1	GO_Biological_Process_2021	SM10
peptidyl-cysteine S-nitrosylation (GO:0018119)	2022-01-05	0.0247535	0.185041	0	0	50.2424	185.836	GAPDH	GO_Biological_Process_2021	SM10
protein lipoylation (GO:0009249)	2022-01-05	0.0247535	0.185041	0	0	50.2424	185.836	NDUFAB1	GO_Biological_Process_2021	SM10
regulation of protein import (GO:1904589)	2022-01-05	0.0247535	0.185041	0	0	50.2424	185.836	HSPA8	GO_Biological_Process_2021	SM10
secondary alcohol metabolic process (GO:1902652)	1949-02-01	0.0249912	0.185041	0	0	8.6205	31.803	IDH3B;IDH3A	GO_Biological_Process_2021	SM10
sensory perception (GO:0007600)	1951-02-01	0.0269215	0.196411	0	0	8.26781	29.8867	KCNA2;GNAS	GO_Biological_Process_2021	SM10
regulation of exocytosis (GO:0017157)	1952-02-01	0.0279086	0.196411	0	0	8.10204	28.9958	CADPS;CPLX1	GO_Biological_Process_2021	SM10
acetyl-CoA biosynthetic process from pyruvate (GO:0006086)	2022-01-06	0.029631	0.196411	0	0	40.1919	141.433	PDHB	GO_Biological_Process_2021	SM10
regulation of relaxation of cardiac muscle (GO:1901897)	2022-01-06	0.029631	0.196411	0	0	40.1919	141.433	CHGA	GO_Biological_Process_2021	SM10
activation of cysteine-type endopeptidase activity involved in apoptotic process by cytochrome c (GO:0008635)	2022-01-06	0.029631	0.196411	0	0	40.1919	141.433	CYCS	GO_Biological_Process_2021	SM10
regulation of resting membrane potential (GO:0060075)	2022-01-06	0.029631	0.196411	0	0	40.1919	141.433	ATP1A3	GO_Biological_Process_2021	SM10
axo-dendritic transport (GO:0008088)	2022-01-06	0.029631	0.196411	0	0	40.1919	141.433	HSPA8	GO_Biological_Process_2021	SM10
regulation of cellular response to hypoxia (GO:1900037)	2022-01-06	0.029631	0.196411	0	0	40.1919	141.433	CHCHD2	GO_Biological_Process_2021	SM10
regulation of hyaluronan biosynthetic process (GO:1900125)	2022-01-06	0.029631	0.196411	0	0	40.1919	141.433	CLTC	GO_Biological_Process_2021	SM10
medium-chain fatty acid biosynthetic process (GO:0051792)	2022-01-06	0.029631	0.196411	0	0	40.1919	141.433	ACOT7	GO_Biological_Process_2021	SM10
positive regulation of tau-protein kinase activity (GO:1902949)	2022-01-06	0.029631	0.196411	0	0	40.1919	141.433	HSP90AA1	GO_Biological_Process_2021	SM10
regulation of potassium ion transmembrane transport (GO:1901379)	1954-02-01	0.0299258	0.196494	0	0	7.78964	27.3341	DPP6;KCNAB3	GO_Biological_Process_2021	SM10
regulation of cardiac conduction (GO:1903779)	1955-02-01	0.0309557	0.201356	0	0	7.64228	26.5584	ATP1A3;ATP1B1	GO_Biological_Process_2021	SM10
regulation of ATP metabolic process (GO:1903578)	1956-02-01	0.0319994	0.201689	0	0	7.50038	25.8166	PGAM1;COX7A2	GO_Biological_Process_2021	SM10
regulation of cellular component organization (GO:0051128)	3/139	0.0325948	0.201689	0	0	4.49454	15.3875	HSPA8;HSP90AA1;RIT2	GO_Biological_Process_2021	SM10
positive regulation of mitochondrion organization (GO:0010822)	1958-02-01	0.034128	0.201689	0	0	7.23178	24.4263	CHCHD10;DNM1L	GO_Biological_Process_2021	SM10
regulation of neurotransmitter receptor activity (GO:0099601)	1958-02-01	0.034128	0.201689	0	0	7.23178	24.4263	LYNX1;NEFL	GO_Biological_Process_2021	SM10
negative regulation of catecholamine secretion (GO:0033604)	2022-01-07	0.0344842	0.201689	0	0	33.4916	112.775	CHGA	GO_Biological_Process_2021	SM10
adenylate cyclase-activating dopamine receptor signaling pathway (GO:0007191)	2022-01-07	0.0344842	0.201689	0	0	33.4916	112.775	GNAS	GO_Biological_Process_2021	SM10
positive regulation of cytoplasmic translation (GO:2000767)	2022-01-07	0.0344842	0.201689	0	0	33.4916	112.775	PKM	GO_Biological_Process_2021	SM10
negative regulation of mitochondrial outer membrane permeabilization involved in apoptotic signaling pathway (GO:1901029)	2022-01-07	0.0344842	0.201689	0	0	33.4916	112.775	SLC25A5	GO_Biological_Process_2021	SM10
positive regulation of potassium ion import across plasma membrane (GO:1903288)	2022-01-07	0.0344842	0.201689	0	0	33.4916	112.775	ATP1B1	GO_Biological_Process_2021	SM10
maintenance of synapse structure (GO:0099558)	2022-01-07	0.0344842	0.201689	0	0	33.4916	112.775	CHCHD10	GO_Biological_Process_2021	SM10
membrane fission (GO:0090148)	2022-01-07	0.0344842	0.201689	0	0	33.4916	112.775	DNM1L	GO_Biological_Process_2021	SM10
positive regulation of striated muscle contraction (GO:0045989)	2022-01-07	0.0344842	0.201689	0	0	33.4916	112.775	CHGA	GO_Biological_Process_2021	SM10
response to reactive oxygen species (GO:0000302)	1959-02-01	0.0352126	0.203078	0	0	7.10455	23.7743	MAPK9;PRDX5	GO_Biological_Process_2021	SM10
negative regulation of calcium ion import (GO:0090281)	2022-01-08	0.0393135	0.203078	0	0	28.7056	92.8968	VDAC1	GO_Biological_Process_2021	SM10
establishment of Golgi localization (GO:0051683)	2022-01-08	0.0393135	0.203078	0	0	28.7056	92.8968	COPG1	GO_Biological_Process_2021	SM10
aspartate family amino acid biosynthetic process (GO:0009067)	2022-01-08	0.0393135	0.203078	0	0	28.7056	92.8968	GOT1	GO_Biological_Process_2021	SM10
glyoxylate metabolic process (GO:0046487)	2022-01-08	0.0393135	0.203078	0	0	28.7056	92.8968	GOT2	GO_Biological_Process_2021	SM10
respiratory chain complex III assembly (GO:0017062)	2022-01-08	0.0393135	0.203078	0	0	28.7056	92.8968	UQCRFS1	GO_Biological_Process_2021	SM10
regulation of Cdc42 protein signal transduction (GO:0032489)	2022-01-08	0.0393135	0.203078	0	0	28.7056	92.8968	RIT2	GO_Biological_Process_2021	SM10
negative regulation of nitrogen compound metabolic process (GO:0051172)	2022-01-08	0.0393135	0.203078	0	0	28.7056	92.8968	CLTC	GO_Biological_Process_2021	SM10
mast cell activation involved in immune response (GO:0002279)	2022-01-08	0.0393135	0.203078	0	0	28.7056	92.8968	CHGA	GO_Biological_Process_2021	SM10
mast cell degranulation (GO:0043303)	2022-01-08	0.0393135	0.203078	0	0	28.7056	92.8968	CHGA	GO_Biological_Process_2021	SM10
mitochondrial respiratory chain complex III assembly (GO:0034551)	2022-01-08	0.0393135	0.203078	0	0	28.7056	92.8968	UQCRFS1	GO_Biological_Process_2021	SM10
dynamin family protein polymerization involved in membrane fission (GO:0003373)	2022-01-08	0.0393135	0.203078	0	0	28.7056	92.8968	DNM1L	GO_Biological_Process_2021	SM10
dynamin family protein polymerization involved in mitochondrial fission (GO:0003374)	2022-01-08	0.0393135	0.203078	0	0	28.7056	92.8968	DNM1L	GO_Biological_Process_2021	SM10
regulation of potassium ion import (GO:1903286)	2022-01-08	0.0393135	0.203078	0	0	28.7056	92.8968	ATP1B1	GO_Biological_Process_2021	SM10
negative regulation of endopeptidase activity (GO:0010951)	1963-02-01	0.0396819	0.203078	0	0	6.63734	21.4178	SPOCK2;GAPDH	GO_Biological_Process_2021	SM10
negative regulation of peptidase activity (GO:0010466)	1963-02-01	0.0396819	0.203078	0	0	6.63734	21.4178	SPOCK2;GAPDH	GO_Biological_Process_2021	SM10
cellular response to reactive oxygen species (GO:0034614)	1963-02-01	0.0396819	0.203078	0	0	6.63734	21.4178	MAPK9;PRDX5	GO_Biological_Process_2021	SM10
protein catabolic process (GO:0030163)	1964-02-01	0.0408313	0.207435	0	0	6.52995	20.8848	HSPA8;HSP90AA1	GO_Biological_Process_2021	SM10
inorganic anion transmembrane transport (GO:0098661)	1965-02-01	0.0419931	0.211791	0	0	6.42598	20.372	SLC25A3;GLRB	GO_Biological_Process_2021	SM10
negative regulation of necroptotic process (GO:0060546)	2022-01-09	0.0441188	0.214377	0	0	25.1162	78.3842	SLC25A4	GO_Biological_Process_2021	SM10
mast cell mediated immunity (GO:0002448)	2022-01-09	0.0441188	0.214377	0	0	25.1162	78.3842	CHGA	GO_Biological_Process_2021	SM10
mitochondrial fragmentation involved in apoptotic process (GO:0043653)	2022-01-09	0.0441188	0.214377	0	0	25.1162	78.3842	DNM1L	GO_Biological_Process_2021	SM10
peroxisome fission (GO:0016559)	2022-01-09	0.0441188	0.214377	0	0	25.1162	78.3842	DNM1L	GO_Biological_Process_2021	SM10
plasminogen activation (GO:0031639)	2022-01-09	0.0441188	0.214377	0	0	25.1162	78.3842	PGK1	GO_Biological_Process_2021	SM10
anion transmembrane transport (GO:0098656)	1967-02-01	0.0443538	0.214377	0	0	6.22763	19.4025	SLC25A5;SLC25A4	GO_Biological_Process_2021	SM10
positive regulation of protein transport (GO:0051222)	1969-02-01	0.0467626	0.219579	0	0	6.04112	18.502	RUFY3;DNM1L	GO_Biological_Process_2021	SM10
inorganic cation transmembrane transport (GO:0098662)	4/274	0.0487319	0.219579	0	0	3.02932	9.15286	KCNA2;ATP1A3;ATP1B1;KCNAB3	GO_Biological_Process_2021	SM10
acetyl-CoA biosynthetic process (GO:0006085)	2022-01-10	0.0489004	0.219579	0	0	22.3244	67.3742	PDHB	GO_Biological_Process_2021	SM10
regulation of tau-protein kinase activity (GO:1902947)	2022-01-10	0.0489004	0.219579	0	0	22.3244	67.3742	HSP90AA1	GO_Biological_Process_2021	SM10
cellular response to oxygen levels (GO:0071453)	2022-01-10	0.0489004	0.219579	0	0	22.3244	67.3742	NDUFS2	GO_Biological_Process_2021	SM10
lipid droplet formation (GO:0140042)	2022-01-10	0.0489004	0.219579	0	0	22.3244	67.3742	CDS1	GO_Biological_Process_2021	SM10
low-density lipoprotein particle receptor catabolic process (GO:0032802)	2022-01-10	0.0489004	0.219579	0	0	22.3244	67.3742	CLTC	GO_Biological_Process_2021	SM10
low-density lipoprotein receptor particle metabolic process (GO:0032799)	2022-01-10	0.0489004	0.219579	0	0	22.3244	67.3742	CLTC	GO_Biological_Process_2021	SM10
neuron projection maintenance (GO:1990535)	2022-01-10	0.0489004	0.219579	0	0	22.3244	67.3742	ATP1A3	GO_Biological_Process_2021	SM10
dicarboxylic acid biosynthetic process (GO:0043650)	2022-01-10	0.0489004	0.219579	0	0	22.3244	67.3742	GOT1	GO_Biological_Process_2021	SM10
modulation by symbiont of host process (GO:0044003)	2022-01-10	0.0489004	0.219579	0	0	22.3244	67.3742	PGK1	GO_Biological_Process_2021	SM10
regulation of endopeptidase activity (GO:0052548)	1971-02-01	0.0492185	0.21959	0	0	5.86542	17.6636	SPOCK2;GAPDH	GO_Biological_Process_2021	SM10
mitochondrial membrane (GO:0031966)	22/469	1.15585e-15	1.2252e-13	0	0	12.2746	422.172	COX7B;SLC25A3;NDUFA6;NDUFB6;NDUFB5;NDUFA4;NDUFB2;NDUFC1;HIGD1A;COX5B;COX5A;LDHB;UQCRQ;NDUFAB1;CYCS;UQCRFS1;VDAC1;CYC1;DNM1L;SLC25A5;NAT8L;SLC25A4	GO_Cellular_Component_2021	SM10
mitochondrial inner membrane (GO:0005743)	19/328	2.85482e-15	1.51306e-13	0	0	14.8719	498.057	COX7B;SLC25A3;NDUFA6;NDUFB6;NDUFB5;NDUFA4;NDUFB2;NDUFC1;HIGD1A;COX5B;COX5A;LDHB;UQCRQ;NDUFAB1;CYCS;UQCRFS1;CYC1;SLC25A5;SLC25A4	GO_Cellular_Component_2021	SM10
organelle inner membrane (GO:0019866)	19/346	7.55333e-15	2.66884e-13	0	0	14.0404	456.547	COX7B;SLC25A3;NDUFA6;NDUFB6;NDUFB5;NDUFA4;NDUFB2;NDUFC1;HIGD1A;COX5B;COX5A;LDHB;UQCRQ;NDUFAB1;CYCS;UQCRFS1;CYC1;SLC25A5;SLC25A4	GO_Cellular_Component_2021	SM10
mitochondrial respiratory chain complex I (GO:0005747)	1942-08-01	3.01273e-11	6.38698e-10	0	0	50.8082	1230.86	NDUFA6;NDUFB6;NDUFB5;NDUFA4;NDUFAB1;NDUFB2;NDUFS2;NDUFC1	GO_Cellular_Component_2021	SM10
respiratory chain complex I (GO:0045271)	1942-08-01	3.01273e-11	6.38698e-10	0	0	50.8082	1230.86	NDUFA6;NDUFB6;NDUFB5;NDUFA4;NDUFAB1;NDUFB2;NDUFS2;NDUFC1	GO_Cellular_Component_2021	SM10
mitochondrial envelope (GO:0005740)	9/127	1.47427e-08	2.60454e-07	0	0	16.5802	298.982	CHCHD2;NDUFA6;NDUFB6;NDUFAB1;CHCHD10;CYCS;VDAC1;DNM1L;NAT8L	GO_Cellular_Component_2021	SM10
mitochondrial matrix (GO:0005759)	11/348	1.34557e-06	2.03757e-05	0	0	7.17477	96.9936	PRDX5;SUCLA2;MDH2;GOT2;NDUFAB1;IDH3B;NDUFS2;PDHB;NAT8L;ISCU;IDH3A	GO_Cellular_Component_2021	SM10
mitochondrial respiratory chain complex III (GO:0005750)	2022-03-09	9.96772e-06	0.000132072	0	0	102.546	1180.94	UQCRQ;UQCRFS1;CYC1	GO_Cellular_Component_2021	SM10
mitochondrial respiratory chain complex IV (GO:0005751)	2022-03-10	1.41879e-05	0.000167102	0	0	87.8925	981.154	NDUFA4;UQCRFS1;COX5A	GO_Cellular_Component_2021	SM10
intracellular organelle lumen (GO:0070013)	15/848	1.99255e-05	0.00021121	0	0	4.03933	43.7198	HSPA8;HSP90AA1;MDH2;PGAM1;GOT2;PDHB;PRDX5;PKM;SUCLA2;NDUFAB1;IDH3B;NDUFS2;NAT8L;ISCU;IDH3A	GO_Cellular_Component_2021	SM10
neuron projection (GO:0043005)	11/556	0.000105189	0.00101364	0	0	4.38934	40.2053	HSPA8;RIT2;GLRB;TUBB3;SV2A;RUFY3;KCNA2;STMN3;NEFL;ATP1A3;NEFM	GO_Cellular_Component_2021	SM10
integral component of mitochondrial inner membrane (GO:0031305)	1951-04-01	0.000122762	0.0010844	0	0	17.6002	158.494	SLC25A3;MPC2;CHCHD10;GHITM	GO_Cellular_Component_2021	SM10
vesicle (GO:0031982)	7/226	0.000140834	0.00114834	0	0	6.76423	59.9847	PKM;CLTC;CEND1;ATP1A3;ATP1B1;GAPDH;DYNC1I1	GO_Cellular_Component_2021	SM10
extracellular membrane-bounded organelle (GO:0065010)	1956-04-01	0.000177012	0.00134023	0	0	15.9038	137.398	PKM;CLTC;ATP1A3;ATP1B1	GO_Cellular_Component_2021	SM10
extracellular vesicle (GO:1903561)	1959-04-01	0.000216843	0.00153235	0	0	15.0341	126.833	PKM;CLTC;ATP1A3;ATP1B1	GO_Cellular_Component_2021	SM10
integral component of mitochondrial membrane (GO:0032592)	1966-04-01	0.000334323	0.00221489	0	0	13.332	106.701	SLC25A3;MPC2;GHITM;SLC25A4	GO_Cellular_Component_2021	SM10
axon (GO:0030424)	6/204	0.000562779	0.00350909	0	0	6.35139	47.525	TUBB3;RUFY3;KCNA2;NEFL;ATP1A3;NEFM	GO_Cellular_Component_2021	SM10
intrinsic component of mitochondrial inner membrane (GO:0031304)	1939-03-01	0.000972629	0.00572771	0	0	17.0653	118.356	SLC25A3;MPC2;GHITM	GO_Cellular_Component_2021	SM10
sodium:potassium-exchanging ATPase complex (GO:0005890)	2022-02-10	0.00108504	0.00605337	0	0	50.7449	346.392	ATP1A3;ATP1B1	GO_Cellular_Component_2021	SM10
cytoplasmic vesicle lumen (GO:0060205)	4/115	0.0026613	0.0141049	0	0	7.4283	44.042	HSPA8;HSP90AA1;PKM;PGAM1	GO_Cellular_Component_2021	SM10
cation-transporting ATPase complex (GO:0090533)	2022-02-16	0.00283741	0.0143222	0	0	28.9883	170.013	ATP1A3;ATP1B1	GO_Cellular_Component_2021	SM10
mitochondrial intermembrane space (GO:0005758)	1958-03-01	0.0030662	0.0147735	0	0	11.1593	64.5826	CHCHD2;CHCHD10;CYCS	GO_Cellular_Component_2021	SM10
ficolin-1-rich granule lumen (GO:1904813)	4/123	0.00339043	0.0156254	0	0	6.92612	39.3875	HSPA8;HSP90AA1;PKM;PGAM1	GO_Cellular_Component_2021	SM10
organelle envelope lumen (GO:0031970)	1964-03-01	0.00405172	0.0178951	0	0	10.0586	55.4092	CHCHD2;CHCHD10;CYCS	GO_Cellular_Component_2021	SM10
voltage-gated potassium channel complex (GO:0008076)	1973-03-01	0.00585588	0.0248289	0	0	8.76141	45.0364	DPP6;KCNA2;KCNAB3	GO_Cellular_Component_2021	SM10
potassium channel complex (GO:0034705)	1980-03-01	0.00754367	0.030755	0	0	7.96211	38.9112	DPP6;KCNA2;KCNAB3	GO_Cellular_Component_2021	SM10
membrane raft (GO:0045121)	4/163	0.0090999	0.0357255	0	0	5.17322	24.3115	LDHB;RIT2;PGK1;FAIM2	GO_Cellular_Component_2021	SM10
nucleus (GO:0005634)	33/4484	0.00971314	0.0367712	0	0	1.70955	7.92253	TCF25;PITPNA;HSPA4L;TECR;PDHB;MAPK9;CHCHD2;PRDX5;TUBB3;MPC2;IDH3B;CYC1;DYNC1I1;IDH3A;BEND6;HSPA8;HSP90AA1;GOT1;PEG3;MDH2;CHCHD10;NAP1L2;OXR1;NAP1L5;PKM;RIT2;TRNP1;CYCS;VDAC1;SLC25A5;GAPDH;ISCU;TSPYL4	GO_Cellular_Component_2021	SM10
ficolin-1-rich granule (GO:0101002)	4/184	0.0137121	0.0501201	0	0	4.56481	19.5807	HSPA8;HSP90AA1;PKM;PGAM1	GO_Cellular_Component_2021	SM10
neurofibrillary tangle (GO:0097418)	2022-01-05	0.0247535	0.078987	0	0	50.2424	185.836	NEFM	GO_Cellular_Component_2021	SM10
chloride channel complex (GO:0034707)	2022-01-05	0.0247535	0.078987	0	0	50.2424	185.836	GLRB	GO_Cellular_Component_2021	SM10
chromaffin granule (GO:0042583)	2022-01-05	0.0247535	0.078987	0	0	50.2424	185.836	CHGA	GO_Cellular_Component_2021	SM10
neuronal dense core vesicle (GO:0098992)	2022-01-05	0.0247535	0.078987	0	0	50.2424	185.836	CHGA	GO_Cellular_Component_2021	SM10
microtubule cytoskeleton (GO:0015630)	5/331	0.0253354	0.078987	0	0	3.16015	11.6153	TUBB3;MAP7D2;CLTC;DNM1L;GAPDH	GO_Cellular_Component_2021	SM10
filopodium (GO:0030175)	1958-02-01	0.034128	0.103359	0	0	7.23178	24.4263	TUBB3;RUFY3	GO_Cellular_Component_2021	SM10
MICOS complex (GO:0061617)	2022-01-08	0.0393135	0.106852	0	0	28.7056	92.8968	CHCHD10	GO_Cellular_Component_2021	SM10
neuron to neuron synapse (GO:0098984)	2022-01-08	0.0393135	0.106852	0	0	28.7056	92.8968	ATP1A3	GO_Cellular_Component_2021	SM10
clathrin-sculpted gamma-aminobutyric acid transport vesicle (GO:0061200)	2022-01-08	0.0393135	0.106852	0	0	28.7056	92.8968	HSPA8	GO_Cellular_Component_2021	SM10
clathrin-sculpted gamma-aminobutyric acid transport vesicle membrane (GO:0061202)	2022-01-08	0.0393135	0.106852	0	0	28.7056	92.8968	HSPA8	GO_Cellular_Component_2021	SM10
intracellular membrane-bounded organelle (GO:0043231)	34/5192	0.0451325	0.11802	0	0	1.47235	4.56156	TCF25;PITPNA;HSPA4L;TECR;PDHB;MAPK9;CHCHD2;PRDX5;TUBB3;MPC2;IDH3B;CYC1;DNM1L;DYNC1I1;IDH3A;BEND6;HSPA8;HSP90AA1;GOT1;PEG3;MDH2;CHCHD10;NAP1L2;OXR1;NAP1L5;PKM;RIT2;TRNP1;CYCS;VDAC1;SLC25A5;GAPDH;ISCU;TSPYL4	GO_Cellular_Component_2021	SM10
dendrite (GO:0030425)	4/270	0.046618	0.11802	0	0	3.0755	9.42877	HSPA8;TUBB3;RUFY3;KCNA2	GO_Cellular_Component_2021	SM10
autophagosome (GO:0005776)	1969-02-01	0.0467626	0.11802	0	0	6.04112	18.502	HSPA8;PEG3	GO_Cellular_Component_2021	SM10
oxidoreduction-driven active transmembrane transporter activity (GO:0015453)	1958-11-01	5.19739e-15	8.05595e-13	0	0	52.2073	1717.13	NDUFA6;NDUFB6;NDUFB5;NDUFA4;UQCRQ;NDUFB2;UQCRFS1;NDUFS2;NDUFC1;COX5B;COX5A	GO_Molecular_Function_2021	SM10
NADH dehydrogenase (quinone) activity (GO:0050136)	1935-07-01	3.78428e-10	1.95521e-08	0	0	53.4194	1158.93	NDUFA6;NDUFB6;NDUFB5;NDUFA4;NDUFB2;NDUFS2;NDUFC1	GO_Molecular_Function_2021	SM10
NADH dehydrogenase (ubiquinone) activity (GO:0008137)	1935-07-01	3.78428e-10	1.95521e-08	0	0	53.4194	1158.93	NDUFA6;NDUFB6;NDUFB5;NDUFA4;NDUFB2;NDUFS2;NDUFC1	GO_Molecular_Function_2021	SM10
MHC class II protein complex binding (GO:0023026)	2022-04-17	1.3319e-06	5.01532e-05	0	0	63.7404	862.338	HSPA8;HSP90AA1;PKM;ATP1B1	GO_Molecular_Function_2021	SM10
proton transmembrane transporter activity (GO:0015078)	1940-05-01	1.61784e-06	5.01532e-05	0	0	29.8722	398.328	NDUFA4;UQCRQ;UQCRFS1;COX5B;COX5A	GO_Molecular_Function_2021	SM10
active ion transmembrane transporter activity (GO:0022853)	1942-05-01	2.07506e-06	5.36056e-05	0	0	28.2546	369.727	NDUFA4;UQCRQ;UQCRFS1;COX5B;COX5A	GO_Molecular_Function_2021	SM10
cytochrome-c oxidase activity (GO:0004129)	2022-03-15	5.28268e-05	0.00116974	0	0	51.2577	504.811	NDUFA4;COX5B;COX5A	GO_Molecular_Function_2021	SM10
disordered domain specific binding (GO:0097718)	2022-03-23	0.00019973	0.00386977	0	0	30.7423	261.879	HSP90AA1;CLTC;GAPDH	GO_Molecular_Function_2021	SM10
isocitrate dehydrogenase activity (GO:0004448)	2022-02-05	0.000245087	0.00422095	0	0	135.354	1125.32	IDH3B;IDH3A	GO_Molecular_Function_2021	SM10
malate dehydrogenase activity (GO:0016615)	2022-02-06	0.000366432	0.00473308	0	0	101.51	803.118	MDH1;MDH2	GO_Molecular_Function_2021	SM10
ubiquinol-cytochrome-c reductase activity (GO:0008121)	2022-02-06	0.000366432	0.00473308	0	0	101.51	803.118	UQCRQ;UQCRFS1	GO_Molecular_Function_2021	SM10
purine nucleobase transmembrane transporter activity (GO:0005345)	2022-02-06	0.000366432	0.00473308	0	0	101.51	803.118	SLC25A5;SLC25A4	GO_Molecular_Function_2021	SM10
ADP transmembrane transporter activity (GO:0015217)	2022-02-07	0.000511333	0.00609666	0	0	81.2041	615.404	SLC25A5;SLC25A4	GO_Molecular_Function_2021	SM10
oxidoreductase activity, acting on the CH-OH group of donors, NAD or NADP as acceptor (GO:0016616)	1987-04-01	0.000953077	0.0105519	0	0	9.94829	69.1985	LDHB;MDH1;MDH2;KCNAB3	GO_Molecular_Function_2021	SM10
ATP transmembrane transporter activity (GO:0005347)	2022-02-10	0.00108504	0.0112121	0	0	50.7449	346.392	SLC25A5;SLC25A4	GO_Molecular_Function_2021	SM10
transaminase activity (GO:0008483)	2022-02-11	0.00132184	0.0128053	0	0	45.1043	298.984	GOT1;GOT2	GO_Molecular_Function_2021	SM10
anion:anion antiporter activity (GO:0015301)	2022-02-19	0.00400405	0.0365075	0	0	23.8691	131.768	SLC25A5;SLC25A4	GO_Molecular_Function_2021	SM10
purine ribonucleoside triphosphate binding (GO:0035639)	7/460	0.0083181	0.0716281	0	0	3.23124	15.4755	HSPA8;HSP90AA1;RIT2;TUBB3;HSPA4L;PGK1;ATP1A3	GO_Molecular_Function_2021	SM10
ubiquitin protein ligase binding (GO:0031625)	5/265	0.0106727	0.0870671	0	0	3.97571	18.05	HSPA8;HSP90AA1;NDUFS2;DNM1L;SLC25A5	GO_Molecular_Function_2021	SM10
nucleoside-triphosphatase activity (GO:0017111)	5/278	0.0129171	0.0921062	0	0	3.78388	16.4569	HSP90AA1;RIT2;GNAS;DNM1L;DYNC1I1	GO_Molecular_Function_2021	SM10
ATP binding (GO:0005524)	5/278	0.0129171	0.0921062	0	0	3.78388	16.4569	HSPA8;HSP90AA1;HSPA4L;PGK1;ATP1A3	GO_Molecular_Function_2021	SM10
protein kinase binding (GO:0019901)	7/506	0.013537	0.0921062	0	0	2.92643	12.5905	HSP90AA1;SV2A;PGAM1;CAMK2N2;CLTC;CADPS;VDAC1	GO_Molecular_Function_2021	SM10
ubiquitin-like protein ligase binding (GO:0044389)	5/282	0.0136674	0.0921062	0	0	3.72848	16.0054	HSPA8;HSP90AA1;NDUFS2;DNM1L;SLC25A5	GO_Molecular_Function_2021	SM10
adenyl ribonucleotide binding (GO:0032559)	5/306	0.018792	0.104382	0	0	3.427	13.62	HSPA8;HSP90AA1;HSPA4L;PGK1;ATP1A3	GO_Molecular_Function_2021	SM10
tubulin binding (GO:0015631)	5/307	0.0190295	0.104382	0	0	3.41548	13.5313	STMN3;NEFM;DNM1L;GAPDH;DYNC1I1	GO_Molecular_Function_2021	SM10
opioid receptor binding (GO:0031628)	2022-01-05	0.0247535	0.104382	0	0	50.2424	185.836	GNAS	GO_Molecular_Function_2021	SM10
oxidoreductase activity, acting on a sulfur group of donors, NAD(P) as acceptor (GO:0016668)	2022-01-05	0.0247535	0.104382	0	0	50.2424	185.836	PGK1	GO_Molecular_Function_2021	SM10
inorganic phosphate transmembrane transporter activity (GO:0005315)	2022-01-05	0.0247535	0.104382	0	0	50.2424	185.836	SLC25A3	GO_Molecular_Function_2021	SM10
L-lactate dehydrogenase activity (GO:0004459)	2022-01-05	0.0247535	0.104382	0	0	50.2424	185.836	LDHB	GO_Molecular_Function_2021	SM10
phosphatidylcholine transfer activity (GO:0120019)	2022-01-05	0.0247535	0.104382	0	0	50.2424	185.836	PITPNA	GO_Molecular_Function_2021	SM10
TPR domain binding (GO:0030911)	2022-01-05	0.0247535	0.104382	0	0	50.2424	185.836	HSP90AA1	GO_Molecular_Function_2021	SM10
beta-2 adrenergic receptor binding (GO:0031698)	2022-01-05	0.0247535	0.104382	0	0	50.2424	185.836	GNAS	GO_Molecular_Function_2021	SM10
purine nucleotide transmembrane transporter activity (GO:0015216)	2022-01-05	0.0247535	0.104382	0	0	50.2424	185.836	SLC25A5	GO_Molecular_Function_2021	SM10
pyruvate transmembrane transporter activity (GO:0050833)	2022-01-05	0.0247535	0.104382	0	0	50.2424	185.836	MPC2	GO_Molecular_Function_2021	SM10
potassium channel regulator activity (GO:0015459)	1950-02-01	0.025949	0.104382	0	0	8.44048	30.8214	DPP6;KCNAB3	GO_Molecular_Function_2021	SM10
kinase binding (GO:0019900)	6/461	0.0282044	0.104382	0	0	2.72785	9.73371	SV2A;PGAM1;CAMK2N2;CLTC;CADPS;VDAC1	GO_Molecular_Function_2021	SM10
microtubule binding (GO:0008017)	4/232	0.0291583	0.104382	0	0	3.59503	12.7085	NEFM;DNM1L;GAPDH;DYNC1I1	GO_Molecular_Function_2021	SM10
P-type sodium transporter activity (GO:0008554)	2022-01-06	0.029631	0.104382	0	0	40.1919	141.433	ATP1A3	GO_Molecular_Function_2021	SM10
P-type sodium:potassium-exchanging transporter activity (GO:0005391)	2022-01-06	0.029631	0.104382	0	0	40.1919	141.433	ATP1A3	GO_Molecular_Function_2021	SM10
palmitoyl-CoA hydrolase activity (GO:0016290)	2022-01-06	0.029631	0.104382	0	0	40.1919	141.433	ACOT7	GO_Molecular_Function_2021	SM10
lactate dehydrogenase activity (GO:0004457)	2022-01-06	0.029631	0.104382	0	0	40.1919	141.433	LDHB	GO_Molecular_Function_2021	SM10
dopamine receptor binding (GO:0050780)	2022-01-06	0.029631	0.104382	0	0	40.1919	141.433	GNAS	GO_Molecular_Function_2021	SM10
long-chain fatty acyl-CoA binding (GO:0036042)	2022-01-06	0.029631	0.104382	0	0	40.1919	141.433	ACOT7	GO_Molecular_Function_2021	SM10
C3HC4-type RING finger domain binding (GO:0055131)	2022-01-06	0.029631	0.104382	0	0	40.1919	141.433	HSPA8	GO_Molecular_Function_2021	SM10
clathrin light chain binding (GO:0032051)	2022-01-07	0.0344842	0.106901	0	0	33.4916	112.775	CLTC	GO_Molecular_Function_2021	SM10
oxidoreductase activity, acting on the aldehyde or oxo group of donors, disulfide as acceptor (GO:0016624)	2022-01-07	0.0344842	0.106901	0	0	33.4916	112.775	PDHB	GO_Molecular_Function_2021	SM10
P-type potassium transmembrane transporter activity (GO:0008556)	2022-01-07	0.0344842	0.106901	0	0	33.4916	112.775	ATP1A3	GO_Molecular_Function_2021	SM10
aspartic-type endopeptidase inhibitor activity (GO:0019828)	2022-01-07	0.0344842	0.106901	0	0	33.4916	112.775	GAPDH	GO_Molecular_Function_2021	SM10
NADH dehydrogenase activity (GO:0003954)	2022-01-07	0.0344842	0.106901	0	0	33.4916	112.775	NDUFS2	GO_Molecular_Function_2021	SM10
CDP-alcohol phosphatidyltransferase activity (GO:0017169)	2022-01-07	0.0344842	0.106901	0	0	33.4916	112.775	CDS1	GO_Molecular_Function_2021	SM10
acetylcholine receptor binding (GO:0033130)	2022-01-08	0.0393135	0.117184	0	0	28.7056	92.8968	LYNX1	GO_Molecular_Function_2021	SM10
disulfide oxidoreductase activity (GO:0015036)	2022-01-08	0.0393135	0.117184	0	0	28.7056	92.8968	TMX2	GO_Molecular_Function_2021	SM10
cytidylyltransferase activity (GO:0070567)	2022-01-09	0.0441188	0.124335	0	0	25.1162	78.3842	CDS1	GO_Molecular_Function_2021	SM10
intramolecular transferase activity, phosphotransferases (GO:0016868)	2022-01-09	0.0441188	0.124335	0	0	25.1162	78.3842	PGAM1	GO_Molecular_Function_2021	SM10
phosphatidylinositol transfer activity (GO:0008526)	2022-01-09	0.0441188	0.124335	0	0	25.1162	78.3842	PITPNA	GO_Molecular_Function_2021	SM10
anion channel activity (GO:0005253)	1968-02-01	0.0455523	0.126082	0	0	6.13296	18.9441	GLRB;VDAC1	GO_Molecular_Function_2021	SM10
ionotropic glutamate receptor binding (GO:0035255)	2022-01-10	0.0489004	0.130682	0	0	22.3244	67.3742	GNAS	GO_Molecular_Function_2021	SM10
aldo-keto reductase (NADP) activity (GO:0004033)	2022-01-10	0.0489004	0.130682	0	0	22.3244	67.3742	KCNAB3	GO_Molecular_Function_2021	SM10
Electron Transport Chain WP295	20/103	9.4113e-27	3.76452e-25	0	0	59.6898	3577.08	COX7B;NDUFA6;NDUFB6;NDUFB5;NDUFA4;ATP5A1;NDUFB2;COX7A2;NDUFC1;ATP5G3;ATP5F1;COX5B;COX5A;ATP5B;UQCRQ;NDUFAB1;UQCRFS1;NDUFS2;SLC25A5;SLC25A4	WikiPathway_2021_Mouse	SM10
Glycolysis and Gluconeogenesis WP157	1951-12-01	1.66795e-17	3.33591e-16	0	0	69.4441	2682.79	LDHB;PKM;MDH1;GOT1;MDH2;MPC2;PGAM1;GOT2;PGK1;PDHB;ENO2;GAPDH	WikiPathway_2021_Mouse	SM10
Oxidative phosphorylation WP1248	1962-12-01	2.17026e-16	2.89368e-15	0	0	54.1364	1952.51	ATP5B;NDUFA6;NDUFB6;NDUFB5;NDUFA4;ATP5A1;NDUFB2;NDUFS2;NDUFC1;ATP5G3;ATP5F1;ATP5G1	WikiPathway_2021_Mouse	SM10
TCA Cycle WP434	1931-06-01	8.93153e-09	8.93153e-08	0	0	50.7447	940.486	SUCLA2;MDH1;MDH2;IDH3B;PDHB;IDH3A	WikiPathway_2021_Mouse	SM10
Amino Acid metabolism WP662	1995-05-01	0.000114653	0.000917222	0	0	11.5848	105.116	PKM;MDH1;GOT1;MDH2;GOT2	WikiPathway_2021_Mouse	SM10
Alanine and aspartate metabolism WP240	2022-02-15	0.00249083	0.0166056	0	0	31.2198	187.167	GOT1;GOT2	WikiPathway_2021_Mouse	SM10
Peroxiredoxin 2 induced ovarian failure WP4835	2022-01-06	0.029631	0.16932	0	0	40.1919	141.433	CYCS	WikiPathway_2021_Mouse	SM10
Diabetic cardiomyopathy	26/211	2.94863e-29	4.80627e-27	0	0	37.4427	2459.74	COX7B;NDUFB6;NDUFB5;ATP5A1;NDUFB2;COX7A2;ATP5G3;PDHB;COX5B;ATP5G1;COX5A;ATP5B;MAPK9;MPC2;UQCRFS1;CYC1;NDUFA6;NDUFA4;NDUFC1;UQCRQ;NDUFAB1;NDUFS2;VDAC1;SLC25A5;GAPDH;SLC25A4	KEGG_2021_Mouse	SM10
Parkinson disease	26/247	1.98422e-27	1.61714e-25	0	0	31.2862	1923.62	COX7B;NDUFB6;NDUFB5;ATP5A1;NDUFB2;COX7A2;ATP5G3;COX5B;ATP5G1;COX5A;ATP5B;MAPK9;TUBB3;UQCRFS1;CYC1;NDUFA6;NDUFA4;NDUFC1;UQCRQ;NDUFAB1;GNAS;CYCS;NDUFS2;VDAC1;SLC25A5;SLC25A4	KEGG_2021_Mouse	SM10
Prion disease	26/268	1.71428e-26	9.31423e-25	0	0	28.5408	1693.27	COX7B;NDUFB6;NDUFB5;ATP5A1;NDUFB2;COX7A2;ATP5G3;COX5B;ATP5G1;COX5A;ATP5B;MAPK9;TUBB3;UQCRFS1;CYC1;HSPA8;NDUFA6;NDUFA4;NDUFC1;UQCRQ;NDUFAB1;CYCS;NDUFS2;VDAC1;SLC25A5;SLC25A4	KEGG_2021_Mouse	SM10
Huntington disease	26/302	3.91347e-25	1.59474e-23	0	0	24.9816	1403.97	COX7B;NDUFB6;NDUFB5;CLTC;ATP5A1;NDUFB2;COX7A2;ATP5G3;COX5B;ATP5G1;COX5A;ATP5B;MAPK9;TUBB3;UQCRFS1;CYC1;NDUFA6;NDUFA4;NDUFC1;UQCRQ;NDUFAB1;CYCS;NDUFS2;VDAC1;SLC25A5;SLC25A4	KEGG_2021_Mouse	SM10
Alzheimer disease	26/369	6.90642e-23	2.25149e-21	0	0	20.0332	1022.23	COX7B;NDUFB6;NDUFB5;ATP5A1;NDUFB2;COX7A2;ATP5G3;COX5B;ATP5G1;COX5A;ATP5B;MAPK9;TUBB3;UQCRFS1;CYC1;NDUFA6;NDUFA4;NDUFC1;UQCRQ;NDUFAB1;CYCS;NDUFS2;VDAC1;SLC25A5;GAPDH;SLC25A4	KEGG_2021_Mouse	SM10
Oxidative phosphorylation	19/133	9.56768e-23	2.59922e-21	0	0	40.7119	2064.14	COX7B;NDUFA6;NDUFB6;NDUFB5;NDUFA4;ATP5A1;NDUFB2;COX7A2;NDUFC1;ATP5G3;COX5B;ATP5G1;COX5A;ATP5B;UQCRQ;NDUFAB1;UQCRFS1;NDUFS2;CYC1	KEGG_2021_Mouse	SM10
Amyotrophic lateral sclerosis	25/369	1.36516e-21	3.17887e-20	0	0	18.9496	910.397	COX7B;NDUFB6;NDUFB5;ATP5A1;NDUFB2;COX7A2;ATP5G3;COX5B;ATP5G1;COX5A;ATP5B;TUBB3;NEFL;UQCRFS1;NEFM;CYC1;NDUFA6;NDUFA4;CHCHD10;NDUFC1;UQCRQ;NDUFAB1;CYCS;NDUFS2;VDAC1	KEGG_2021_Mouse	SM10
Pathways of neurodegeneration	27/472	2.18909e-21	4.46027e-20	0	0	16.1701	769.224	COX7B;NDUFB6;NDUFB5;ATP5A1;NDUFB2;COX7A2;ATP5G3;COX5B;ATP5G1;COX5A;ATP5B;MAPK9;TUBB3;NEFL;UQCRFS1;NEFM;CYC1;NDUFA6;NDUFA4;NDUFC1;UQCRQ;NDUFAB1;CYCS;NDUFS2;VDAC1;SLC25A5;SLC25A4	KEGG_2021_Mouse	SM10
Thermogenesis	20/231	1.84194e-19	3.33595e-18	0	0	23.3282	1006.34	COX7B;NDUFA6;NDUFB6;NDUFB5;NDUFA4;ATP5A1;NDUFB2;COX7A2;NDUFC1;ATP5G3;COX5B;ATP5G1;COX5A;ATP5B;UQCRQ;NDUFAB1;GNAS;UQCRFS1;NDUFS2;CYC1	KEGG_2021_Mouse	SM10
Non-alcoholic fatty liver disease	17/156	2.29342e-18	3.73828e-17	0	0	29.1182	1182.68	COX7B;NDUFA6;NDUFB6;NDUFB5;NDUFA4;NDUFB2;COX7A2;NDUFC1;COX5B;COX5A;MAPK9;UQCRQ;NDUFAB1;CYCS;UQCRFS1;NDUFS2;CYC1	KEGG_2021_Mouse	SM10
Cardiac muscle contraction	1987-09-01	5.02813e-10	7.45078e-09	0	0	25.1336	538.13	COX7B;UQCRQ;UQCRFS1;ATP1A3;COX7A2;CYC1;ATP1B1;COX5B;COX5A	KEGG_2021_Mouse	SM10
Citrate cycle (TCA cycle)	1932-06-01	1.09484e-08	1.48716e-07	0	0	48.7905	894.333	SUCLA2;MDH1;MDH2;IDH3B;PDHB;IDH3A	KEGG_2021_Mouse	SM10
Glycolysis / Gluconeogenesis	1967-07-01	4.29612e-08	5.38668e-07	0	0	24.8889	422.189	LDHB;PKM;PGAM1;PGK1;PDHB;ENO2;GAPDH	KEGG_2021_Mouse	SM10
Retrograde endocannabinoid signaling	9/148	5.59096e-08	6.50948e-07	0	0	14.0603	234.801	MAPK9;NDUFA6;NDUFB6;NDUFB5;NDUFA4;NDUFAB1;NDUFB2;NDUFS2;NDUFC1	KEGG_2021_Mouse	SM10
Pyruvate metabolism	1944-05-01	2.62826e-06	2.85604e-05	0	0	26.803	344.396	LDHB;PKM;MDH1;MDH2;PDHB	KEGG_2021_Mouse	SM10
Cysteine and methionine metabolism	1953-05-01	6.70218e-06	6.82785e-05	0	0	21.7675	259.318	LDHB;GOT1;MDH1;MDH2;GOT2	KEGG_2021_Mouse	SM10
Proximal tubule bicarbonate reclamation	2022-03-22	0.00017431	0.0015905	0	0	32.3619	280.082	MDH1;ATP1A3;ATP1B1	KEGG_2021_Mouse	SM10
Glucagon signaling pathway	5/104	0.000175638	0.0015905	0	0	10.5268	91.0265	LDHB;PKM;PGAM1;GNAS;PDHB	KEGG_2021_Mouse	SM10
Necroptosis	6/174	0.000241201	0.00201095	0	0	7.49696	62.4488	MAPK9;HSP90AA1;VDAC1;DNM1L;SLC25A5;SLC25A4	KEGG_2021_Mouse	SM10
Endocrine and other factor-regulated calcium reabsorption	1961-04-01	0.000246742	0.00201095	0	0	14.5051	120.496	CLTC;GNAS;ATP1A3;ATP1B1	KEGG_2021_Mouse	SM10
HIF-1 signaling pathway	5/114	0.000269559	0.00209229	0	0	9.55625	78.5402	LDHB;PGK1;PDHB;ENO2;GAPDH	KEGG_2021_Mouse	SM10
Central carbon metabolism in cancer	1969-04-01	0.000396453	0.00293735	0	0	12.7147	99.594	LDHB;PKM;PGAM1;PDHB	KEGG_2021_Mouse	SM10
Spinocerebellar ataxia	5/141	0.000713879	0.00505923	0	0	7.64861	55.4126	MAPK9;CYCS;VDAC1;SLC25A5;SLC25A4	KEGG_2021_Mouse	SM10
Phenylalanine, tyrosine and tryptophan biosynthesis	2022-02-09	0.000870867	0.00591464	0	0	57.9971	408.649	GOT1;GOT2	KEGG_2021_Mouse	SM10
[truncated: 3,561 more rows]

## Sheet: Data S2 Table 3
Term	Overlap	P.value	Adjusted.P.value	Old.P.value	Old.Adjusted.P.value	Odds.Ratio	Combined.Score	Genes	db	module
[truncated: 761 more rows]

[truncated: 3 more sheets: Data S2 Table 4, Data S2 Table 5, Data S2 Table 6]
