# Supplementary material for: hdWGCNA identifies co-expression networks in high-dimensional transcriptomics data
Source: Cell Rep Methods. 2023 Jun 12;3(6):100498. doi: 10.1016/j.crmeth.2023.100498 (PMC10326379; doi:10.1016/j.crmeth.2023.100498)
Supplement: Data S3. DME results, related to Figures 1, 3, 4, 5, and 6 [file mmc4.xlsx]

## Sheet: Data S3 Table 1
p_val	avg_log2FC	pct.1	pct.2	p_val_adj	module	group
0	3.6258	0.931	0.139	0	EX-M1	EX
0	3.00421	0.745	0.2	0	EX-M2	EX
0	3.25026	0.83	0.242	0	EX-M3	EX
0	3.41692	0.895	0.193	0	EX-M4	EX
0	2.94562	0.855	0.255	0	EX-M5	EX
0	0.680972	0.764	0.325	0	EX-M1	INH
0	1.19264	0.975	0.288	0	EX-M2	INH
0	0.731953	0.961	0.351	0	EX-M3	INH
0	0.818842	0.949	0.335	0	EX-M4	INH
0	1.1855	0.972	0.368	0	EX-M5	INH
5.70477e-248	-5.48378	0.11	0.382	2.85238e-247	EX-M2	ASC
4.25694e-231	-4.7025	0.181	0.418	2.12847e-230	EX-M4	ASC
1.48228e-180	-3.71389	0.182	0.388	7.4114e-180	EX-M1	ASC
5.05605e-26	-2.76583	0.481	0.407	2.52803e-25	EX-M3	ASC
1.40168e-11	-3.06389	0.586	0.415	7.00839e-11	EX-M5	ASC
2.54593e-120	-0.182317	0.91	0.397	1.27297e-119	EX-M3	OPC
5.94749e-105	-4.46591	0.088	0.38	2.97375e-104	EX-M1	OPC
8.6356e-105	-0.605469	0.855	0.342	4.3178e-104	EX-M2	OPC
3.95543e-52	-0.606947	0.912	0.413	1.97772e-51	EX-M5	OPC
1.37172e-11	-1.31471	0.718	0.387	6.8586e-11	EX-M4	OPC
8.17413e-251	-6.98024	0.005	0.45	4.08706e-250	EX-M5	MG
3.12724e-235	-7.20896	0.007	0.433	1.56362e-234	EX-M3	MG
9.18167e-224	-6.93609	0.005	0.416	4.59083e-223	EX-M4	MG
8.38559e-189	-6.20477	0.023	0.387	4.19279e-188	EX-M1	MG
2.9318e-148	-5.424	0.069	0.372	1.4659e-147	EX-M2	MG
0	-11.7875	0.002	0.662	0	EX-M1	ODC
0	-12.1074	0.002	0.642	0	EX-M2	ODC
0	-10.1309	0.003	0.739	0	EX-M3	ODC
0	#NAME?	0	0.713	0	EX-M4	ODC
0	#NAME?	0	0.77	0	EX-M5	ODC
0	-10.3138	0.003	0.621	0	INH-M1	EX
0	1.00712	0.67	0.445	0	INH-M2	EX
0	2.64142	0.729	0.205	0	INH-M3	EX
0	1.97855	0.91	0.246	0	INH-M4	EX
0	2.44757	0.865	0.185	0	INH-M5	EX
0	2.44832	0.877	0.209	0	INH-M6	EX
0	2.00611	0.942	0.326	0	INH-M7	EX
0	2.94063	0.908	0.19	0	INH-M8	EX
0	2.5198	0.932	0.286	0	INH-M9	EX
0	2.9713	0.971	0.279	0	INH-M10	EX
0	2.94393	0.965	0.288	0	INH-M11	EX
0	2.1841	0.969	0.325	0	INH-M12	EX
0	2.34715	0.886	0.299	0	INH-M13	EX
0	2.55749	0.804	0.262	0	INH-M14	EX
0	2.74903	0.84	0.217	0	INH-M15	EX
0	2.68942	0.788	0.241	0	INH-M16	EX
0	3.4761	0.779	0.145	0	INH-M17	EX
0	2.57951	0.917	0.25	0	INH-M18	EX
0	-8.52735	0.008	0.491	0	INH-M1	INH
0	1.35539	0.709	0.318	0	INH-M3	INH
0	2.10724	0.957	0.38	0	INH-M4	INH
0	1.83008	0.956	0.318	0	INH-M5	INH
0	1.77501	0.973	0.338	0	INH-M6	INH
0	1.57225	0.972	0.453	0	INH-M7	INH
0	1.2602	0.982	0.333	0	INH-M8	INH
0	1.32254	0.968	0.418	0	INH-M9	INH
0	0.978862	0.976	0.425	0	INH-M10	INH
0	1.07162	0.991	0.428	0	INH-M11	INH
0	1.50916	0.988	0.458	0	INH-M12	INH
0	1.43608	0.943	0.416	0	INH-M13	INH
0	1.37203	0.904	0.365	0	INH-M14	INH
0	1.44668	0.971	0.333	0	INH-M15	INH
0	1.17921	0.871	0.347	0	INH-M16	INH
0	1.07475	0.853	0.398	0	INH-M18	INH
1.08166e-217	0.606327	0.581	0.301	1.94699e-216	INH-M17	INH
7.44412e-149	0.748641	0.68	0.491	1.33994e-147	INH-M2	INH
0	-6.59616	0.021	0.481	0	INH-M1	ASC
0	-6.96878	0.041	0.416	0	INH-M5	ASC
0	-7.47014	0.035	0.434	0	INH-M8	ASC
1.73432e-217	-5.09723	0.207	0.422	3.12178e-216	INH-M6	ASC
1.99027e-150	0.756455	0.707	0.492	3.58248e-149	INH-M2	ASC
1.31031e-70	-1.1584	0.342	0.454	2.35856e-69	INH-M18	ASC
2.30599e-65	-2.49452	0.236	0.339	4.15078e-64	INH-M17	ASC
1.49081e-64	-2.71003	0.38	0.4	2.68346e-63	INH-M15	ASC
1.28359e-30	-2.46402	0.526	0.431	2.31047e-29	INH-M4	ASC
3.70123e-25	-0.34036	0.849	0.474	6.66221e-24	INH-M7	ASC
1.19968e-21	-1.89263	0.362	0.357	2.15942e-20	INH-M3	ASC
2.59726e-21	-0.685742	0.9	0.476	4.67507e-20	INH-M12	ASC
2.43389e-14	-0.961926	0.651	0.377	4.38101e-13	INH-M16	ASC
2.65966e-07	-1.45891	0.523	0.41	4.7874e-06	INH-M14	ASC
7.83858e-07	-1.28364	0.775	0.441	1.41095e-05	INH-M13	ASC
0.000108732	-1.4854	0.795	0.444	0.00195717	INH-M9	ASC
0.010342	-2.0458	0.821	0.454	0.186156	INH-M11	ASC
0.58928	-1.76386	0.768	0.454	1	INH-M10	ASC
8.84333e-159	-5.02047	0.07	0.454	1.5918e-157	INH-M1	OPC
4.94936e-97	0.358226	0.969	0.458	8.90884e-96	INH-M9	OPC
2.23034e-93	0.394047	0.951	0.454	4.01461e-92	INH-M13	OPC
4.97138e-88	-2.40158	0.194	0.453	8.94848e-87	INH-M18	OPC
1.25198e-83	-4.00802	0.081	0.338	2.25356e-82	INH-M17	OPC
3.81034e-73	0.36221	0.978	0.497	6.85861e-72	INH-M12	OPC
4.82167e-73	0.042367	0.919	0.423	8.67901e-72	INH-M4	OPC
8.43423e-66	-0.434512	0.939	0.381	1.51816e-64	INH-M8	OPC
1.80298e-62	-0.505223	0.911	0.386	3.24536e-61	INH-M6	OPC
2.65155e-49	-0.491416	0.954	0.469	4.7728e-48	INH-M11	OPC
1.35366e-47	0.20556	0.928	0.492	2.43658e-46	INH-M7	OPC
4.93821e-37	-0.400195	0.907	0.467	8.88877e-36	INH-M10	OPC
5.74229e-36	-0.962151	0.815	0.369	1.03361e-34	INH-M5	OPC
9.53003e-17	-0.661861	0.716	0.39	1.71541e-15	INH-M16	OPC
2.3987e-12	0.265591	0.623	0.507	4.31766e-11	INH-M2	OPC
5.58929e-06	-0.762819	0.654	0.412	0.000100607	INH-M14	OPC
0.0386149	-1.35547	0.624	0.391	0.695068	INH-M15	OPC
0.621029	-1.09179	0.438	0.355	1	INH-M3	OPC
1.02577e-301	-7.53455	0.005	0.508	1.84639e-300	INH-M11	MG
2.16684e-275	-6.66324	0.038	0.502	3.90032e-274	INH-M10	MG
3.42035e-255	-6.11372	0.009	0.46	6.15662e-254	INH-M4	MG
3.5232e-255	-6.05331	0.011	0.461	6.34176e-254	INH-M1	MG
1.57192e-252	-5.82021	0.062	0.494	2.82946e-251	INH-M9	MG
1.17613e-227	-6.23376	0.004	0.422	2.11704e-226	INH-M6	MG
2.74762e-226	-7.21978	0.004	0.418	4.94571e-225	INH-M8	MG
2.07328e-219	-6.78199	0.012	0.417	3.73191e-218	INH-M15	MG
7.80246e-219	-6.62499	0.015	0.418	1.40444e-217	INH-M16	MG
7.33841e-204	-5.15712	0.057	0.437	1.32091e-202	INH-M14	MG
7.78909e-174	-5.29105	0.06	0.399	1.40204e-172	INH-M5	MG
5.75724e-153	-4.88738	0.058	0.372	1.0363e-151	INH-M3	MG
2.73456e-107	-3.60534	0.089	0.341	4.92221e-106	INH-M17	MG
2.89447e-104	-1.7783	0.194	0.456	5.21005e-103	INH-M18	MG
5.2273e-98	-3.06927	0.426	0.517	9.40914e-97	INH-M12	MG
1.68122e-89	-1.43444	0.295	0.521	3.02619e-88	INH-M2	MG
1.09607e-71	-2.77514	0.383	0.474	1.97293e-70	INH-M13	MG
7.95373e-25	-1.54893	0.597	0.502	1.43167e-23	INH-M7	MG
0	8.54948	0.984	0.011	0	INH-M1	ODC
0	-1.734	0.341	0.645	0	INH-M2	ODC
0	-6.04507	0.055	0.598	0	INH-M3	ODC
0	-19.7354	0	0.788	0	INH-M4	ODC
0	-16.8266	0	0.687	0	INH-M5	ODC
0	-16.3829	0	0.723	0	INH-M6	ODC
0	-11.2671	0.003	0.905	0	INH-M7	ODC
0	#NAME?	0	0.716	0	INH-M8	ODC
0	#NAME?	0	0.85	0	INH-M9	ODC
0	#NAME?	0	0.862	0	INH-M10	ODC
0	#NAME?	0	0.87	0	INH-M11	ODC
0	-19.6958	0	0.919	0	INH-M12	ODC
0	-14.9747	0	0.843	0	INH-M13	ODC
0	-6.34735	0.054	0.71	0	INH-M14	ODC
0	-13.0397	0.001	0.714	0	INH-M15	ODC
0	-11.8985	0.002	0.716	0	INH-M16	ODC
0	-6.52288	0.036	0.562	0	INH-M17	ODC
0	-4.47052	0.102	0.716	0	INH-M18	ODC
0	-12.3371	0.001	0.626	0	ASC-M1	EX
0	3.52728	0.923	0.158	0	ASC-M2	EX
0	1.91987	0.798	0.267	0	ASC-M3	EX
0	2.42607	0.864	0.31	0	ASC-M4	EX
0	2.7767	0.839	0.261	0	ASC-M5	EX
0	2.60567	0.882	0.299	0	ASC-M6	EX
0	2.22987	0.887	0.307	0	ASC-M7	EX
0	2.07013	0.874	0.275	0	ASC-M8	EX
0	1.63176	0.885	0.349	0	ASC-M9	EX
0	1.87327	0.862	0.311	0	ASC-M10	EX
0	2.57853	0.89	0.307	0	ASC-M11	EX
0	3.09181	0.917	0.224	0	ASC-M12	EX
0	3.53943	0.971	0.148	0	ASC-M13	EX
0	4.10739	0.942	0.136	0	ASC-M14	EX
0	2.33278	0.964	0.316	0	ASC-M15	EX
0	2.73135	0.87	0.226	0	ASC-M16	EX
0	2.72487	0.89	0.229	0	ASC-M17	EX
0	0.85511	0.629	0.329	0	ASC-M18	EX
0	0.673804	0.719	0.231	0	ASC-M19	EX
0	1.17256	0.871	0.318	0	ASC-M20	EX
0	-1.46578	0.574	0.267	0	ASC-M21	EX
0	-0.935634	0.692	0.3	0	ASC-M22	EX
0	0.390744	0.814	0.281	0	ASC-M23	EX
0	0.454122	0.848	0.306	0	ASC-M24	EX
0	-11.7575	0.002	0.494	0	ASC-M1	INH
0	0.589453	0.736	0.34	0	ASC-M2	INH
0	1.06598	0.932	0.419	0	ASC-M4	INH
0	0.970422	0.871	0.379	0	ASC-M5	INH
0	0.712704	0.877	0.422	0	ASC-M6	INH
0	1.38709	0.922	0.425	0	ASC-M7	INH
0	0.814227	0.866	0.402	0	ASC-M8	INH
0	0.828836	0.95	0.455	0	ASC-M9	INH
0	0.975819	0.882	0.425	0	ASC-M10	INH
0	0.727703	0.86	0.433	0	ASC-M11	INH
0	0.84831	0.859	0.377	0	ASC-M12	INH
0	0.851032	0.983	0.32	0	ASC-M13	INH
0	0.241854	0.856	0.316	0	ASC-M14	INH
0	1.2192	0.981	0.45	0	ASC-M15	INH
0	1.41128	0.966	0.35	0	ASC-M16	INH
0	1.32968	0.994	0.357	0	ASC-M17	INH
0	-0.18966	0.803	0.37	0	ASC-M22	INH
0	0.430402	0.959	0.407	0	ASC-M24	INH
4.97843e-299	0.829671	0.733	0.386	1.19482e-297	ASC-M3	INH
1.48209e-116	-0.365239	0.734	0.402	3.55703e-115	ASC-M23	INH
4.38237e-112	0.120172	0.801	0.442	1.05177e-110	ASC-M20	INH
2.59131e-45	-0.295403	0.526	0.356	6.21915e-44	ASC-M19	INH
8.12666e-30	0.2376	0.506	0.407	1.9504e-28	ASC-M18	INH
1.84331e-09	-1.82539	0.454	0.345	4.42396e-08	ASC-M21	INH
0	-9.83892	0.004	0.485	0	ASC-M1	ASC
0	1.10345	0.729	0.392	0	ASC-M3	ASC
0	1.12237	0.859	0.411	0	ASC-M8	ASC
0	1.41159	0.966	0.462	0	ASC-M9	ASC
0	0.963074	0.909	0.431	0	ASC-M10	ASC
0	-8.31705	0.004	0.424	0	ASC-M13	ASC
0	-7.17206	0.007	0.405	0	ASC-M14	ASC
0	2.24621	0.773	0.383	0	ASC-M18	ASC
0	3.26411	0.935	0.32	0	ASC-M19	ASC
0	2.34869	0.938	0.436	0	ASC-M20	ASC
0	5.27089	0.986	0.297	0	ASC-M21	ASC
0	4.46316	0.99	0.36	0	ASC-M22	ASC
0	3.60238	0.983	0.385	0	ASC-M23	ASC
0	3.05945	0.994	0.414	0	ASC-M24	ASC
5.11453e-135	-2.60406	0.222	0.396	1.22749e-133	ASC-M2	ASC
6.8307e-118	-2.47166	0.335	0.43	1.63937e-116	ASC-M17	ASC
2.38228e-98	-2.19077	0.346	0.438	5.71747e-97	ASC-M5	ASC
2.10842e-74	-2.87536	0.389	0.416	5.06021e-73	ASC-M16	ASC
1.4871e-68	-0.000912813	0.913	0.466	3.56904e-67	ASC-M15	ASC
2.23852e-35	-0.215236	0.727	0.447	5.37246e-34	ASC-M4	ASC
7.37946e-35	-1.2392	0.483	0.468	1.77107e-33	ASC-M6	ASC
3.51253e-27	-1.60082	0.461	0.423	8.43008e-26	ASC-M12	ASC
1.97099e-21	-0.372029	0.728	0.454	4.73037e-20	ASC-M11	ASC
0.578106	-0.687214	0.62	0.462	1	ASC-M7	ASC
0	1.03754	0.982	0.446	0	ASC-M24	OPC
7.43119e-197	0.452972	0.817	0.401	1.78349e-195	ASC-M22	OPC
9.72505e-191	-7.24749	0.009	0.459	2.33401e-189	ASC-M1	OPC
6.46284e-116	-0.414011	0.69	0.345	1.55108e-114	ASC-M21	OPC
1.16901e-113	-4.11957	0.075	0.391	2.80561e-112	ASC-M2	OPC
9.47148e-111	-4.71546	0.102	0.398	2.27316e-109	ASC-M13	OPC
2.66285e-108	0.298746	0.73	0.361	6.39085e-107	ASC-M19	OPC
8.57523e-65	-3.42926	0.189	0.377	2.05806e-63	ASC-M14	OPC
5.01102e-60	0.275202	0.797	0.417	1.20265e-58	ASC-M5	OPC
1.82303e-59	-0.218017	0.954	0.404	4.37528e-58	ASC-M17	OPC
1.27361e-53	0.410512	0.865	0.459	3.05666e-52	ASC-M10	OPC
1.42792e-49	0.412712	0.948	0.491	3.42701e-48	ASC-M9	OPC
6.58697e-48	0.299215	0.719	0.411	1.58087e-46	ASC-M3	OPC
8.50197e-31	-0.627359	0.823	0.4	2.04047e-29	ASC-M16	OPC
5.71986e-21	-0.357783	0.661	0.429	1.37277e-19	ASC-M23	OPC
4.8992e-17	0.167319	0.553	0.412	1.17581e-15	ASC-M18	OPC
8.23277e-11	-0.320687	0.726	0.46	1.97586e-09	ASC-M6	OPC
1.12851e-05	-0.391901	0.692	0.441	0.000270844	ASC-M8	OPC
0.000412998	-1.20926	0.508	0.423	0.00991196	ASC-M12	OPC
0.00945448	-0.380829	0.65	0.47	0.226908	ASC-M7	OPC
0.0254059	-0.567985	0.802	0.495	0.609742	ASC-M15	OPC
0.0255492	-0.791023	0.57	0.468	0.613181	ASC-M4	OPC
0.845536	-0.629986	0.654	0.473	1	ASC-M20	OPC
0.885287	-0.75778	0.642	0.472	1	ASC-M11	OPC
4.73843e-281	-6.89426	0.005	0.485	1.13722e-279	ASC-M24	MG
4.66367e-251	-5.18076	0.018	0.464	1.11928e-249	ASC-M1	MG
3.2097e-244	-6.96084	0.005	0.441	7.70327e-243	ASC-M17	MG
2.44123e-236	-6.77641	0.005	0.433	5.85896e-235	ASC-M16	MG
3.49934e-217	-7.43439	0.004	0.406	8.39841e-216	ASC-M13	MG
1.63843e-208	-4.49812	0.091	0.466	3.93223e-207	ASC-M8	MG
3.10054e-183	-6.38057	0.033	0.387	7.44129e-182	ASC-M14	MG
2.83319e-182	-4.4655	0.101	0.445	6.79966e-181	ASC-M5	MG
3.48342e-177	-4.08265	0.095	0.437	8.3602e-176	ASC-M3	MG
4.65367e-166	-4.78367	0.053	0.388	1.11688e-164	ASC-M19	MG
1.91623e-132	-3.14712	0.327	0.513	4.59895e-131	ASC-M15	MG
1.81302e-111	-2.34739	0.255	0.481	4.35125e-110	ASC-M4	MG
2.62057e-110	0.48304	0.848	0.462	6.28936e-109	ASC-M20	MG
5.0175e-105	-3.13085	0.226	0.435	1.2042e-103	ASC-M12	MG
3.95336e-102	-2.89576	0.152	0.391	9.48805e-101	ASC-M2	MG
1.21919e-99	-2.90355	0.242	0.445	2.92606e-98	ASC-M23	MG
1.30104e-54	0.256395	0.763	0.455	3.12248e-53	ASC-M6	MG
1.52007e-40	-2.24771	0.295	0.42	3.64816e-39	ASC-M22	MG
7.36358e-36	-0.893187	0.526	0.348	1.76726e-34	ASC-M21	MG
7.1877e-27	-1.47745	0.519	0.47	1.72505e-25	ASC-M10	MG
4.13569e-23	-1.26373	0.478	0.476	9.92565e-22	ASC-M7	MG
8.65246e-12	-0.282085	0.714	0.466	2.07659e-10	ASC-M11	MG
6.56658e-08	-0.0882047	0.512	0.412	1.57598e-06	ASC-M18	MG
0.15572	-0.7696	0.794	0.492	1	ASC-M9	MG
0	9.51125	1	0.003	0	ASC-M1	ODC
0	-7.70617	0.018	0.668	0	ASC-M2	ODC
0	-6.20262	0.052	0.714	0	ASC-M3	ODC
0	-5.73708	0.07	0.789	0	ASC-M4	ODC
0	-5.53304	0.08	0.707	0	ASC-M5	ODC
0	-6.34736	0.051	0.8	0	ASC-M6	ODC
0	-6.14248	0.06	0.806	0	ASC-M7	ODC
0	-9.16224	0.011	0.797	0	ASC-M8	ODC
0	#NAME?	0	0.906	0	ASC-M9	ODC
0	-15.4537	0	0.846	0	ASC-M10	ODC
0	-7.23347	0.031	0.831	0	ASC-M11	ODC
0	-9.50859	0.009	0.756	0	ASC-M12	ODC
0	#NAME?	0	0.695	0	ASC-M13	ODC
0	-13.351	0.001	0.664	0	ASC-M14	ODC
0	-9.27582	0.007	0.899	0	ASC-M15	ODC
0	-19.235	0	0.741	0	ASC-M16	ODC
0	#NAME?	0	0.756	0	ASC-M17	ODC
0	-3.48039	0.167	0.615	0	ASC-M18	ODC
0	-9.50521	0.006	0.664	0	ASC-M19	ODC
0	-10.0529	0.006	0.854	0	ASC-M20	ODC
0	-7.3054	0.025	0.619	0	ASC-M21	ODC
0	-8.54926	0.011	0.734	0	ASC-M22	ODC
0	-8.70925	0.015	0.77	0	ASC-M23	ODC
0	#NAME?	0	0.831	0	ASC-M24	ODC
0	-4.20748	0.107	0.612	0	OPC-M1	EX
0	-0.0990155	0.789	0.303	0	OPC-M2	EX
0	3.49358	0.892	0.165	0	OPC-M3	EX
0	3.2994	0.928	0.203	0	OPC-M4	EX
0	2.0086	0.833	0.331	0	OPC-M5	EX
0	2.59028	0.834	0.28	0	OPC-M6	EX
0	2.35665	0.814	0.306	0	OPC-M7	EX
0	2.28611	0.838	0.304	0	OPC-M8	EX
0	3.05691	0.912	0.192	0	OPC-M9	EX
0	2.57797	0.806	0.235	0	OPC-M10	EX
0	2.60779	0.884	0.248	0	OPC-M11	EX
0	2.76064	0.867	0.208	0	OPC-M12	EX
0	2.91943	0.883	0.248	0	OPC-M13	EX
0	2.0555	0.858	0.297	0	OPC-M14	EX
0	1.96877	0.876	0.331	0	OPC-M15	EX
0	2.89196	0.904	0.209	0	OPC-M16	EX
0	1.91861	0.889	0.33	0	OPC-M17	EX
0	2.77903	0.934	0.235	0	OPC-M18	EX
0	2.98443	0.901	0.222	0	OPC-M19	EX
0	2.59984	0.859	0.248	0	OPC-M20	EX
0	2.57635	0.945	0.28	0	OPC-M21	EX
0	2.46615	0.965	0.243	0	OPC-M22	EX
0	3.45398	0.911	0.181	0	OPC-M23	EX
0	4.03892	0.987	0.145	0	OPC-M24	EX
0	3.10903	0.927	0.173	0	OPC-M25	EX
0	-4.3325	0.075	0.509	0	OPC-M1	INH
0	0.0903237	0.846	0.399	0	OPC-M2	INH
0	0.59059	0.724	0.338	0	OPC-M3	INH
0	1.0814	0.791	0.442	0	OPC-M5	INH
0	1.04156	0.811	0.399	0	OPC-M6	INH
0	1.01409	0.83	0.411	0	OPC-M7	INH
0	1.21052	0.875	0.412	0	OPC-M8	INH
0	1.09483	0.833	0.353	0	OPC-M9	INH
0	1.04773	0.739	0.363	0	OPC-M10	INH
0	1.32359	0.879	0.383	0	OPC-M11	INH
0	1.37169	0.905	0.343	0	OPC-M12	INH
0	0.852498	0.853	0.385	0	OPC-M13	INH
0	1.20328	0.906	0.409	0	OPC-M14	INH
0	1.21666	0.917	0.441	0	OPC-M15	INH
0	1.16846	0.924	0.353	0	OPC-M16	INH
0	1.10473	0.929	0.443	0	OPC-M17	INH
0	1.27833	0.939	0.382	0	OPC-M18	INH
0	1.09215	0.967	0.357	0	OPC-M19	INH
0	1.23395	0.931	0.368	0	OPC-M20	INH
0	1.37383	0.997	0.414	0	OPC-M21	INH
0	1.42781	0.993	0.391	0	OPC-M22	INH
0	0.828061	0.912	0.335	0	OPC-M23	INH
0	0.351532	0.985	0.322	0	OPC-M24	INH
0	1.22997	0.961	0.328	0	OPC-M25	INH
4.51735e-288	0.511155	0.755	0.375	1.12934e-286	OPC-M4	INH
0	-4.46333	0.066	0.502	0	OPC-M1	ASC
0	3.56297	0.991	0.393	0	OPC-M2	ASC
0	-8.3516	0.008	0.426	0	OPC-M24	ASC
1.07607e-271	-5.04762	0.137	0.417	2.69017e-270	OPC-M25	ASC
2.14437e-236	-3.56061	0.186	0.433	5.36093e-235	OPC-M16	ASC
2.98609e-222	0.684479	0.932	0.451	7.46523e-221	OPC-M17	ASC
1.36414e-216	-3.20184	0.18	0.421	3.41035e-215	OPC-M12	ASC
6.88627e-206	-3.23641	0.192	0.422	1.72157e-204	OPC-M9	ASC
5.60812e-118	-1.97797	0.307	0.454	1.40203e-116	OPC-M6	ASC
7.93077e-106	-3.58506	0.431	0.455	1.98269e-104	OPC-M22	ASC
2.13612e-101	-2.84524	0.355	0.426	5.3403e-100	OPC-M19	ASC
5.41035e-101	-2.10725	0.342	0.442	1.35259e-99	OPC-M11	ASC
1.78813e-91	-3.32806	0.329	0.4	4.47033e-90	OPC-M23	ASC
1.51134e-86	0.27553	0.716	0.455	3.77836e-85	OPC-M5	ASC
2.03829e-64	-2.18137	0.297	0.385	5.09573e-63	OPC-M3	ASC
2.17244e-54	-2.29282	0.46	0.437	5.4311e-53	OPC-M18	ASC
7.07465e-25	-1.20339	0.487	0.457	1.76866e-23	OPC-M8	ASC
2.56602e-21	-0.250468	0.756	0.464	6.41506e-20	OPC-M15	ASC
8.58989e-16	-2.28098	0.548	0.415	2.14747e-14	OPC-M20	ASC
4.27764e-06	-1.32462	0.475	0.408	0.000106941	OPC-M4	ASC
1.18951e-05	-0.617805	0.682	0.439	0.000297378	OPC-M14	ASC
0.00285731	-2.54483	0.731	0.449	0.0714328	OPC-M21	ASC
0.37715	-0.901687	0.496	0.392	1	OPC-M10	ASC
0.396537	-0.90301	0.575	0.42	1	OPC-M13	ASC
0.472151	-0.56851	0.561	0.444	1	OPC-M7	ASC
0	1.38056	0.919	0.428	0	OPC-M2	OPC
0	1.5504	0.95	0.444	0	OPC-M14	OPC
1.83945e-231	1.15273	0.932	0.475	4.59862e-230	OPC-M15	OPC
5.49706e-195	-5.74043	0.023	0.48	1.37427e-193	OPC-M1	OPC
2.66057e-151	-5.18126	0.016	0.403	6.65141e-150	OPC-M24	OPC
3.44291e-141	0.957612	0.989	0.435	8.60728e-140	OPC-M22	OPC
2.88312e-129	0.756535	0.936	0.409	7.20779e-128	OPC-M20	OPC
2.48572e-115	-3.53149	0.104	0.425	6.21429e-114	OPC-M4	OPC
3.02492e-96	-3.59132	0.133	0.403	7.56229e-95	OPC-M23	OPC
2.00404e-86	-3.51445	0.126	0.386	5.01011e-85	OPC-M3	OPC
8.68572e-84	0.455789	0.99	0.456	2.17143e-82	OPC-M21	OPC
1.15847e-70	-2.6016	0.192	0.409	2.89617e-69	OPC-M9	OPC
2.87263e-65	0.509003	0.924	0.478	7.18158e-64	OPC-M17	OPC
5.04413e-35	-2.82808	0.322	0.395	1.26103e-33	OPC-M25	OPC
3.53134e-23	-1.55897	0.38	0.435	8.82835e-22	OPC-M13	OPC
3.40334e-22	-1.21644	0.4	0.461	8.50836e-21	OPC-M8	OPC
3.02443e-18	-0.205688	0.688	0.402	7.56108e-17	OPC-M16	OPC
8.81966e-18	-1.46391	0.36	0.402	2.20491e-16	OPC-M12	OPC
7.52819e-15	-0.504833	0.758	0.428	1.88205e-13	OPC-M18	OPC
2.02397e-14	-0.427226	0.72	0.41	5.05993e-13	OPC-M19	OPC
1.61917e-11	-0.0789434	0.567	0.396	4.04792e-10	OPC-M10	OPC
5.1551e-11	-0.860807	0.463	0.478	1.28877e-09	OPC-M5	OPC
0.0141138	-0.4488	0.566	0.437	0.352845	OPC-M6	OPC
0.20298	-0.593294	0.527	0.452	1	OPC-M7	OPC
0.284792	-0.656201	0.574	0.429	1	OPC-M11	OPC
1.8903e-289	-6.91552	0.007	0.495	4.72574e-288	OPC-M21	MG
6.91471e-272	-6.85474	0.004	0.474	1.72868e-270	OPC-M22	MG
8.63764e-220	-5.88817	0.045	0.444	2.15941e-218	OPC-M20	MG
9.31218e-219	-7.64367	0.004	0.408	2.32804e-217	OPC-M24	MG
1.12505e-215	-5.82867	0.043	0.438	2.81264e-214	OPC-M19	MG
8.9134e-204	-6.21616	0.027	0.41	2.22835e-202	OPC-M25	MG
9.57568e-201	-5.28668	0.053	0.428	2.39392e-199	OPC-M16	MG
4.84384e-194	-6.24792	0.043	0.41	1.21096e-192	OPC-M23	MG
8.33745e-191	-4.72435	0.104	0.454	2.08436e-189	OPC-M18	MG
1.11538e-171	-4.06891	0.136	0.459	2.78845e-170	OPC-M2	MG
7.64438e-166	-3.48993	0.167	0.474	1.9111e-164	OPC-M14	MG
3.0277e-152	-3.57605	0.148	0.447	7.56924e-151	OPC-M11	MG
7.18894e-147	-3.35213	0.152	0.446	1.79724e-145	OPC-M13	MG
3.27971e-140	-3.91903	0.092	0.391	8.19927e-139	OPC-M3	MG
5.1276e-119	-2.63904	0.194	0.453	1.2819e-117	OPC-M6	MG
2.74076e-112	-3.18913	0.172	0.411	6.8519e-111	OPC-M12	MG
4.72641e-104	-2.00847	0.245	0.475	1.1816e-102	OPC-M1	MG
2.18523e-93	-2.82016	0.205	0.411	5.46308e-92	OPC-M9	MG
6.55384e-89	-2.25754	0.2	0.424	1.63846e-87	OPC-M4	MG
7.82883e-45	-1.95816	0.302	0.406	1.95721e-43	OPC-M10	MG
5.57057e-43	0.116391	0.739	0.446	1.39264e-41	OPC-M8	MG
1.2105e-25	-0.991556	0.418	0.48	3.02626e-24	OPC-M5	MG
8.00393e-21	-1.52156	0.616	0.487	2.00098e-19	OPC-M17	MG
4.13948e-18	-1.10246	0.532	0.488	1.03487e-16	OPC-M15	MG
3.19611e-13	-0.921021	0.441	0.455	7.99029e-12	OPC-M7	MG
0	4.7837	0.924	0.101	0	OPC-M1	ODC
0	-8.28851	0.013	0.786	0	OPC-M2	ODC
0	-7.58276	0.02	0.66	0	OPC-M3	ODC
0	-6.4643	0.029	0.719	0	OPC-M4	ODC
0	-4.33405	0.131	0.752	0	OPC-M5	ODC
0	-4.18294	0.138	0.682	0	OPC-M6	ODC
0	-4.77209	0.105	0.731	0	OPC-M7	ODC
0	-5.19031	0.084	0.757	0	OPC-M8	ODC
0	-6.68625	0.042	0.687	0	OPC-M9	ODC
0	-6.83806	0.035	0.691	0	OPC-M10	ODC
0	-5.60432	0.069	0.722	0	OPC-M11	ODC
0	-6.59233	0.045	0.682	0	OPC-M12	ODC
0	-6.62736	0.044	0.741	0	OPC-M13	ODC
0	-6.65233	0.044	0.79	0	OPC-M14	ODC
0	-6.62907	0.046	0.841	0	OPC-M15	ODC
0	-7.49602	0.027	0.716	0	OPC-M16	ODC
0	#NAME?	0	0.883	0	OPC-M17	ODC
0	-11.6723	0.002	0.785	0	OPC-M18	ODC
0	-10.7858	0.004	0.749	0	OPC-M19	ODC
0	-16.5827	0	0.764	0	OPC-M20	ODC
0	#NAME?	0	0.849	0	OPC-M21	ODC
0	#NAME?	0	0.812	0	OPC-M22	ODC
0	#NAME?	0	0.706	0	OPC-M23	ODC
0	#NAME?	0	0.7	0	OPC-M24	ODC
0	#NAME?	0	0.704	0	OPC-M25	ODC
0	-13.5268	0	0.626	0	MG-M1	EX
0	2.6641	0.715	0.222	0	MG-M2	EX
0	1.86389	0.764	0.303	0	MG-M3	EX
0	2.52373	0.87	0.303	0	MG-M4	EX
0	2.73724	0.923	0.267	0	MG-M5	EX
0	2.83068	0.906	0.186	0	MG-M6	EX
0	3.09826	0.984	0.215	0	MG-M7	EX
0	3.43035	0.934	0.199	0	MG-M8	EX
0	4.50578	0.967	0.125	0	MG-M9	EX
0	4.01887	0.955	0.132	0	MG-M10	EX
0	1.02397	0.684	0.325	0	MG-M11	EX
0	2.06364	0.882	0.27	0	MG-M12	EX
0	1.16805	0.805	0.319	0	MG-M13	EX
0	1.37195	0.837	0.329	0	MG-M14	EX
0	-12.1779	0.001	0.494	0	MG-M1	INH
0	0.854598	0.859	0.423	0	MG-M4	INH
0	1.00851	0.882	0.41	0	MG-M5	INH
0	1.43329	0.991	0.328	0	MG-M6	INH
0	1.01537	0.96	0.379	0	MG-M7	INH
0	0.630409	0.813	0.368	0	MG-M8	INH
0	0.340376	0.824	0.32	0	MG-M10	INH
0	1.30357	0.955	0.391	0	MG-M12	INH
0	0.496293	0.925	0.426	0	MG-M14	INH
8.42965e-221	0.376872	0.82	0.42	1.18015e-219	MG-M13	INH
1.07874e-190	-0.170947	0.769	0.325	1.51023e-189	MG-M9	INH
1.55131e-46	0.283908	0.482	0.352	2.17184e-45	MG-M2	INH
2.80199e-39	0.0186414	0.554	0.416	3.92279e-38	MG-M11	INH
6.33725e-36	0.279178	0.543	0.425	8.87215e-35	MG-M3	INH
0	-8.96411	0.007	0.485	0	MG-M1	ASC
0	-9.03628	0.004	0.433	0	MG-M6	ASC
0	-6.77849	0.017	0.404	0	MG-M9	ASC
0	-6.15853	0.045	0.403	0	MG-M10	ASC
1.32251e-200	-2.91947	0.278	0.465	1.85152e-199	MG-M12	ASC
1.08965e-78	-0.00308244	0.812	0.428	1.52551e-77	MG-M13	ASC
3.96457e-65	-1.97408	0.427	0.44	5.55039e-64	MG-M7	ASC
5.44705e-50	-2.16299	0.405	0.414	7.62587e-49	MG-M8	ASC
1.09824e-41	-0.0700494	0.59	0.415	1.53753e-40	MG-M11	ASC
1.26102e-33	0.0877415	0.569	0.425	1.76543e-32	MG-M3	ASC
0.00014954	-1.14087	0.39	0.363	0.00209356	MG-M2	ASC
0.00455485	-0.882507	0.588	0.457	0.0637679	MG-M4	ASC
0.0436196	-0.809655	0.65	0.44	0.610674	MG-M5	ASC
0.560517	-1.3452	0.74	0.452	1	MG-M14	ASC
2.45547e-190	-7.01473	0.01	0.459	3.43765e-189	MG-M1	OPC
4.12434e-95	-4.13904	0.114	0.381	5.77407e-94	MG-M10	OPC
4.92831e-94	-3.1127	0.087	0.375	6.89964e-93	MG-M2	OPC
1.07937e-92	-3.20803	0.207	0.447	1.51111e-91	MG-M7	OPC
1.8015e-83	-3.68011	0.137	0.379	2.5221e-82	MG-M9	OPC
4.03935e-51	0.0126261	0.913	0.462	5.65509e-50	MG-M14	OPC
7.91736e-48	-0.889426	0.905	0.379	1.10843e-46	MG-M6	OPC
4.81734e-43	0.0912878	0.841	0.448	6.74428e-42	MG-M13	OPC
4.96314e-25	0.0587223	0.735	0.459	6.9484e-24	MG-M4	OPC
9.99718e-15	-1.80568	0.42	0.413	1.39961e-13	MG-M8	OPC
2.09335e-08	-0.83406	0.402	0.439	2.93068e-07	MG-M3	OPC
5.4697e-07	-1.25731	0.546	0.445	7.65758e-06	MG-M12	OPC
0.00502845	-0.38134	0.523	0.427	0.0703983	MG-M11	OPC
0.918865	-0.813489	0.625	0.453	1	MG-M5	OPC
0	3.08924	0.924	0.407	0	MG-M11	MG
0	1.51237	0.942	0.425	0	MG-M12	MG
0	2.97809	0.993	0.436	0	MG-M13	MG
0	3.02976	0.991	0.453	0	MG-M14	MG
4.38751e-252	-5.23022	0.016	0.464	6.14252e-251	MG-M1	MG
5.39306e-223	-6.7496	0.004	0.414	7.55028e-222	MG-M6	MG
7.07345e-216	-5.80281	0.033	0.431	9.90283e-215	MG-M8	MG
3.48259e-200	-6.87823	0.009	0.389	4.87562e-199	MG-M10	MG
1.06039e-198	-6.85925	0.01	0.387	1.48454e-197	MG-M9	MG
1.37221e-197	-3.83296	0.109	0.475	1.9211e-196	MG-M5	MG
9.38976e-182	1.37201	0.729	0.424	1.31457e-180	MG-M3	MG
2.28366e-157	-3.27743	0.146	0.453	3.19713e-156	MG-M7	MG
6.24195e-05	-0.284532	0.328	0.367	0.000873873	MG-M2	MG
0.74309	-0.493741	0.584	0.463	1	MG-M4	MG
0	9.48742	1	0.003	0	MG-M1	ODC
0	-3.33085	0.128	0.554	0	MG-M2	ODC
0	-3.61716	0.145	0.669	0	MG-M3	ODC
0	-6.20287	0.057	0.794	0	MG-M4	ODC
0	-6.87338	0.038	0.791	0	MG-M5	ODC
0	#NAME?	0	0.71	0	MG-M6	ODC
0	-9.20015	0.008	0.781	0	MG-M7	ODC
0	-8.34414	0.017	0.728	0	MG-M8	ODC
0	-10.6143	0.008	0.658	0	MG-M9	ODC
0	-11.6881	0.002	0.665	0	MG-M10	ODC
0	-3.97352	0.145	0.655	0	MG-M11	ODC
0	-7.84999	0.021	0.787	0	MG-M12	ODC
0	#NAME?	0	0.826	0	MG-M13	ODC
0	-16.1057	0	0.855	0	MG-M14	ODC
0	3.34982	0.982	0.193	0	ODC-M1	EX
0	2.90476	0.942	0.266	0	ODC-M2	EX
0	-10.6573	0.001	0.581	0	ODC-M3	EX
0	-11.4782	0	0.595	0	ODC-M4	EX
0	-11.9923	0.001	0.65	0	ODC-M5	EX
0	-13.3705	0.001	0.628	0	ODC-M6	EX
0	-11.6024	0.001	0.604	0	ODC-M7	EX
0	-13.674	0	0.624	0	ODC-M8	EX
0	-12	0.001	0.622	0	ODC-M9	EX
0	-13.4632	0	0.619	0	ODC-M10	EX
0	0.915051	0.953	0.363	0	ODC-M1	INH
0	0.919847	0.946	0.408	0	ODC-M2	INH
0	-10.8002	0.001	0.459	0	ODC-M3	INH
0	-10.4549	0.001	0.469	0	ODC-M4	INH
0	-18.0199	0	0.513	0	ODC-M5	INH
0	-8.54532	0.009	0.495	0	ODC-M6	INH
0	-9.07651	0.004	0.477	0	ODC-M7	INH
0	-10.6582	0.002	0.492	0	ODC-M8	INH
0	-10.6253	0.003	0.491	0	ODC-M9	INH
0	-11.824	0.001	0.488	0	ODC-M10	INH
0	-6.66418	0.028	0.448	0	ODC-M3	ASC
0	-7.19451	0.025	0.502	0	ODC-M5	ASC
0	-4.63929	0.115	0.476	0	ODC-M6	ASC
0	-6.96093	0.022	0.466	0	ODC-M7	ASC
0	-7.51269	0.012	0.483	0	ODC-M8	ASC
0	-7.99676	0.008	0.482	0	ODC-M9	ASC
0	-7.53838	0.009	0.479	0	ODC-M10	ASC
3.5062e-294	-3.87229	0.15	0.447	3.5062e-293	ODC-M4	ASC
2.58768e-174	-3.35581	0.271	0.438	2.58768e-173	ODC-M1	ASC
0.000465036	-1.13294	0.741	0.437	0.00465036	ODC-M2	ASC
3.13983e-202	-8.44475	0.009	0.476	3.13983e-201	ODC-M5	OPC
1.0315e-187	-7.09672	0.011	0.455	1.0315e-186	ODC-M9	OPC
3.58812e-185	-7.00945	0.012	0.453	3.58812e-184	ODC-M10	OPC
7.58235e-181	-6.06725	0.027	0.456	7.58235e-180	ODC-M8	OPC
3.26007e-176	-6.5093	0.017	0.442	3.26007e-175	ODC-M7	OPC
1.71022e-163	-7.12779	0.022	0.425	1.71022e-162	ODC-M3	OPC
5.01562e-142	-4.23592	0.109	0.456	5.01562e-141	ODC-M6	OPC
9.84517e-62	-2.56381	0.259	0.427	9.84517e-61	ODC-M4	OPC
7.05395e-31	-2.83019	0.395	0.424	7.05395e-30	ODC-M1	OPC
1.39406e-19	-0.379248	0.823	0.451	1.39406e-18	ODC-M2	OPC
1.6914e-278	-6.95867	0.008	0.484	1.6914e-277	ODC-M2	MG
7.07469e-249	-5.20925	0.019	0.462	7.07469e-248	ODC-M8	MG
4.14861e-247	-5.24217	0.016	0.458	4.14861e-246	ODC-M10	MG
1.12934e-244	-4.96172	0.021	0.46	1.12934e-243	ODC-M9	MG
5.04852e-235	-4.88791	0.018	0.447	5.04852e-234	ODC-M7	MG
8.45882e-230	-4.34066	0.045	0.464	8.45882e-229	ODC-M6	MG
2.99917e-224	-5.39413	0.016	0.43	2.99917e-223	ODC-M3	MG
4.6834e-209	-5.34483	0.056	0.441	4.6834e-208	ODC-M1	MG
1.43756e-207	-4.47887	0.049	0.439	1.43756e-206	ODC-M4	MG
1.98765e-85	-3.2828	0.366	0.465	1.98765e-84	ODC-M5	MG
0	-14.2569	0.001	0.758	0	ODC-M1	ODC
0	#NAME?	0	0.83	0	ODC-M2	ODC
0	8.91831	0.922	0.008	0	ODC-M3	ODC
0	6.42891	0.899	0.043	0	ODC-M4	ODC
0	7.80205	0.999	0.034	0	ODC-M5	ODC
0	7.25058	0.969	0.03	0	ODC-M6	ODC
0	8.68818	0.96	0.007	0	ODC-M7	ODC
0	9.04263	0.993	0.005	0	ODC-M8	ODC
0	9.10394	0.992	0.004	0	ODC-M9	ODC
0	9.24707	0.987	0.004	0	ODC-M10	ODC

## Sheet: Data S3 Table 2
p_val	avg_log2FC	pct.1	pct.2	p_val_adj	module	group
4.0177e-126	1.23262	0.821	0.468	4.82123e-125	SM2	White matter
3.03867e-66	-5.45193	0.042	0.309	3.64641e-65	SM6	White matter
5.21255e-15	-3.06778	0.147	0.25	6.25506e-14	SM8	White matter
1.98585e-59	0.704204	0.701	0.239	2.38302e-58	SM4	Olfactory bulb outer
3.10516e-05	-0.640635	0.522	0.588	0.000372619	SM10	Olfactory bulb outer
0.00148411	0.0910528	0.668	0.517	0.0178093	SM2	Olfactory bulb outer
1.23338e-32	0.450066	0.925	0.495	1.48005e-31	SM11	Cortex L2/3
9.95294e-21	-7.43857	0.024	0.246	1.19435e-19	SM8	Cortex L2/3
0.00497938	-1.97078	0.208	0.271	0.0597525	SM6	Cortex L2/3
2.40162e-81	-0.0451229	0.97	0.217	2.88194e-80	SM8	Olfactory bulb inner
1.45462e-08	-1.22938	0.6	0.32	1.74555e-07	SM5	Olfactory bulb inner
7.79339e-08	-3.07309	0.156	0.354	9.35207e-07	SM1	Olfactory bulb inner
6.27466e-07	0.360908	0.956	0.492	7.52959e-06	SM9	Olfactory bulb inner
5.58814e-31	0.947545	0.936	0.558	6.70577e-30	SM12	Nucleus accumbens
0.00018749	0.00825041	0.882	0.489	0.00224989	SM9	Nucleus accumbens
2.7987e-54	-5.80215	0.036	0.542	3.35844e-53	SM11	Cortex L1, Vasculature
8.76872e-45	1.23659	0.657	0.314	1.05225e-43	SM3	Cortex L1, Vasculature
0.101493	-0.850687	0.329	0.35	1	SM1	Cortex L1, Vasculature
9.44782e-60	0.783704	0.966	0.452	1.13374e-58	SM9	Caudoputamen
9.67416e-55	-5.56864	0.036	0.358	1.1609e-53	SM5	Caudoputamen
2.51813e-30	-1.50953	0.476	0.597	3.02176e-29	SM10	Caudoputamen
1.81069e-16	0.542614	0.474	0.314	2.17283e-15	SM3	Caudoputamen
4.13294e-08	0.0930948	0.402	0.253	4.95952e-07	SM4	Hippocampus
0.244036	-0.266394	0.287	0.329	1	SM5	Hippocampus
3.30806e-11	0.869437	0.818	0.327	3.96967e-10	SM3	Olfactory bulb fiber tracts
3.00528e-09	#NAME?	0	0.574	3.60634e-08	SM12	Olfactory bulb fiber tracts
3.59091e-09	-7.03849	0.03	0.589	4.30909e-08	SM10	Olfactory bulb fiber tracts
8.87153e-08	#NAME?	0	0.505	1.06458e-06	SM9	Olfactory bulb fiber tracts
4.60972e-72	1.60549	0.995	0.557	5.53167e-71	SM12	Piriform area
2.87083e-60	-0.106164	0.898	0.291	3.445e-59	SM7	Piriform area
0.000142491	-5.17059	0.14	0.237	0.00170989	SM8	Piriform area
2.39478e-105	1.00622	0.995	0.481	2.87374e-104	SM11	Cortex L5
5.65236e-39	-5.64812	0.052	0.352	6.78283e-38	SM3	Cortex L5
1.00522e-22	-1.53885	0.341	0.538	1.20627e-21	SM2	Cortex L5
4.70881e-12	-4.48363	0.205	0.318	5.65057e-11	SM7	Cortex L5
5.84283e-32	0.748321	0.841	0.505	7.01139e-31	SM2	Pons
0.0595579	-0.270752	0.553	0.588	0.714695	SM10	Pons
0.776987	-2.835	0.297	0.265	1	SM6	Pons
4.96937e-29	-4.94855	0.05	0.514	5.96324e-28	SM9	Fiber tracts
7.71025e-10	-4.18223	0.056	0.273	9.2523e-09	SM6	Fiber tracts
8.58567e-05	-2.477	0.131	0.263	0.00103028	SM4	Fiber tracts
2.4084e-57	0.838007	0.957	0.559	2.89008e-56	SM10	Cortex L6
7.8431e-31	-7.59802	0.013	0.277	9.41172e-30	SM4	Cortex L6
0.000843036	-1.66811	0.358	0.261	0.0101164	SM6	Cortex L6
6.47176e-191	5.78845	1	0.303	7.76612e-190	SM5	Thalamus
3.27352e-19	-7.90495	0.029	0.32	3.92823e-18	SM7	Thalamus
3.18182e-58	5.82853	1	0.323	3.81819e-57	SM3	Ventricles
7.05083e-52	2.57954	1	0.252	8.461e-51	SM4	Ventricles
8.05359e-13	-7.7643	0.016	0.507	9.66431e-12	SM9	Ventricles
1.16382e-05	0.237313	0.672	0.346	0.000139658	SM1	Ventricles
0.00134222	-2.0779	0.115	0.312	0.0161067	SM7	Ventricles
1.27711e-10	-4.64614	0.048	0.266	1.53253e-09	SM4	Hypothalamums
2.90793e-52	-4.3787	0.069	0.547	3.48951e-51	SM2	Cerebellum molecular layer
0.000799331	-0.767434	0.44	0.324	0.00959197	SM3	Cerebellum molecular layer
0.00374389	-2.63886	0.271	0.329	0.0449266	SM5	Cerebellum molecular layer
3.91485e-126	1.37766	0.945	0.311	4.69782e-125	SM1	Medulla
1.55558e-62	1.47152	0.85	0.569	1.8667e-61	SM10	Medulla
6.59644e-23	-5.00161	0.046	0.281	7.91573e-22	SM6	Medulla
3.61687e-48	#NAME?	0	0.522	4.34024e-47	SM9	Cerebellum arbor vitae
1.01654e-18	-7.55346	0.017	0.277	1.21985e-17	SM6	Cerebellum arbor vitae
5.63365e-14	0.494082	0.852	0.575	6.76038e-13	SM10	Cerebellum arbor vitae
1.20539e-69	2.26832	1	0.51	1.44646e-68	SM11	Cerebellum granular layer
4.15299e-57	1.7051	1	0.578	4.98359e-56	SM10	Cerebellum granular layer
2.75e-24	#NAME?	0	0.534	3.3e-23	SM2	Cerebellum granular layer
3.07353e-11	-5.22062	0.055	0.355	3.68824e-10	SM1	Cerebellum granular layer
1.93732e-05	-3.79719	0.091	0.263	0.000232479	SM4	Cerebellum granular layer
0.272484	-2.08635	0.418	0.325	1	SM5	Cerebellum granular layer

## Sheet: Data S3 Table 3
p_val	avg_log2FC	pct.1	pct.2	p_val_adj	module	group
1.34466e-80	-4.38525	0.064	0.413	1.47913e-79	RGL-M11	ASC
2.31567e-18	-5.53752	0.005	0.088	2.54724e-17	RGL-M2	ASC
2.23004e-12	-1.05977	0.272	0.392	2.45305e-11	RGL-M9	ASC
1.2647e-10	-4.2191	0.03	0.099	1.39117e-09	RGL-M7	ASC
3.9712e-10	-4.63789	0.06	0.17	4.36832e-09	RGL-M1	RGL
4.88289e-10	0.475917	0.474	0.313	5.37118e-09	RGL-M10	RGL
0.000153185	-2.64594	0.017	0.061	0.00168504	RGL-M2	RGL
0.00635733	-3.07041	0.041	0.076	0.0699307	RGL-M7	RGL
0.0101401	-0.568229	0.431	0.474	0.111541	RGL-M5	RGL
0.0118821	-0.638693	0.288	0.342	0.130703	RGL-M4	RGL
3.13763e-297	7.74068	0.918	0.055	3.45139e-296	RGL-M1	Ependymal
0.000192323	-1.28778	0.167	0.27	0.00211555	RGL-M11	Ependymal
0.030748	-0.356272	0.215	0.285	0.338227	RGL-M3	Ependymal
2.50274e-76	2.12117	0.645	0.242	2.75302e-75	RGL-M9	NIPCs
7.40334e-64	1.7917	0.635	0.257	8.14367e-63	RGL-M10	NIPCs
4.25096e-33	-1.74449	0.185	0.481	4.67606e-32	RGL-M6	NIPCs
7.20689e-25	1.06641	0.513	0.289	7.92758e-24	RGL-M8	NIPCs
0.00771968	-3.65891	0.12	0.155	0.0849164	RGL-M1	NIPCs
0.0655902	-0.344538	0.378	0.315	0.721493	RGL-M4	NIPCs
0.0756997	-1.35266	0.086	0.063	0.832697	RGL-M7	NIPCs
0.724535	-2.14114	0.05	0.052	1	RGL-M2	NIPCs

## Sheet: Data S3 Table 4
p_val	avg_log2FC	pct.1	pct.2	p_val_adj	module	group
2.66003e-42	-0.39033	0.776	0.863	3.72404e-41	INH-M10	INH1 VIP+
1.01023e-31	-0.404783	0.726	0.806	1.41432e-30	INH-M9	INH1 VIP+
3.20282e-26	-0.436385	0.664	0.738	4.48394e-25	INH-M13	INH1 VIP+
3.2202e-17	-0.226013	0.815	0.865	4.50828e-16	INH-M7	INH1 VIP+
7.2141e-16	0.349744	0.827	0.825	1.00997e-14	INH-M14	INH1 VIP+
4.37424e-14	-0.250256	0.67	0.743	6.12394e-13	INH-M12	INH1 VIP+
3.69206e-11	-0.085288	0.967	0.97	5.16888e-10	INH-M11	INH1 VIP+
1.54374e-06	0.15908	0.87	0.913	2.16124e-05	INH-M2	INH1 VIP+
0.000758949	-0.0890594	0.793	0.836	0.0106253	INH-M8	INH1 VIP+
0.00340995	-0.0378404	0.996	0.998	0.0477393	INH-M1	INH1 VIP+
0.0207642	-0.0588063	0.817	0.847	0.290699	INH-M5	INH1 VIP+
0.180811	-0.0212577	0.882	0.904	1	INH-M3	INH1 VIP+
0.447017	-0.014372	0.989	0.991	1	INH-M6	INH1 VIP+
0.749016	0.00546074	0.979	0.974	1	INH-M4	INH1 VIP+
1.41038e-18	-0.487604	0.777	0.844	1.97453e-17	INH-M10	INH4 LAMP5+
2.24587e-18	0.492673	0.905	0.891	3.14421e-17	INH-M14	INH4 LAMP5+
7.25924e-18	-0.553272	0.628	0.774	1.01629e-16	INH-M12	INH4 LAMP5+
9.04101e-18	0.43242	0.875	0.858	1.26574e-16	INH-M2	INH4 LAMP5+
1.34029e-14	-0.473961	0.742	0.813	1.87641e-13	INH-M9	INH4 LAMP5+
1.02003e-08	-0.308075	0.783	0.863	1.42804e-07	INH-M13	INH4 LAMP5+
5.09268e-05	-0.225283	0.806	0.831	0.000712975	INH-M7	INH4 LAMP5+
0.000108675	-0.0738506	0.961	0.932	0.00152145	INH-M5	INH4 LAMP5+
0.000962877	-0.0528531	0.928	0.886	0.0134803	INH-M11	INH4 LAMP5+
0.00955686	0.0984152	0.939	0.904	0.133796	INH-M1	INH4 LAMP5+
0.0863712	-0.0250943	0.928	0.9	1	INH-M8	INH4 LAMP5+
0.423146	0.0849612	0.64	0.643	1	INH-M4	INH4 LAMP5+
0.651207	0.0130341	0.921	0.884	1	INH-M6	INH4 LAMP5+
0.980435	0.0168526	0.985	0.976	1	INH-M3	INH4 LAMP5+
4.38816e-52	-0.737809	0.476	0.672	6.14342e-51	INH-M12	INH2 SST+
1.59249e-44	-0.605004	0.573	0.742	2.22949e-43	INH-M10	INH2 SST+
1.13316e-38	-0.61025	0.535	0.702	1.58642e-37	INH-M9	INH2 SST+
1.59332e-31	-0.53686	0.551	0.697	2.23065e-30	INH-M13	INH2 SST+
1.26156e-15	-0.278053	0.769	0.829	1.76619e-14	INH-M7	INH2 SST+
7.78774e-14	-0.163879	0.905	0.928	1.09028e-12	INH-M11	INH2 SST+
4.21309e-11	0.316253	0.827	0.807	5.89832e-10	INH-M14	INH2 SST+
5.27645e-07	-0.249935	0.512	0.586	7.38702e-06	INH-M5	INH2 SST+
1.05631e-05	-0.0689303	0.978	0.977	0.000147884	INH-M8	INH2 SST+
2.06379e-05	-0.1456	0.452	0.524	0.000288931	INH-M3	INH2 SST+
0.000316791	-0.12769	0.429	0.49	0.00443508	INH-M6	INH2 SST+
0.00548942	0.156242	0.806	0.835	0.0768519	INH-M2	INH2 SST+
0.216427	0.0141365	0.966	0.963	1	INH-M4	INH2 SST+
0.521365	0.118713	0.231	0.242	1	INH-M1	INH2 SST+
4.50094e-16	-0.357858	0.973	0.986	6.30131e-15	INH-M13	INH5 SST+
6.49916e-16	-0.968013	0.477	0.637	9.09883e-15	INH-M12	INH5 SST+
2.44154e-11	0.382687	0.952	0.927	3.41815e-10	INH-M14	INH5 SST+
2.33572e-10	1.27137	0.26	0.134	3.27e-09	INH-M2	INH5 SST+
0.00017846	-1.19602	0.08	0.144	0.00249844	INH-M9	INH5 SST+
0.0199848	0.323161	0.109	0.074	0.279787	INH-M8	INH5 SST+
0.0462341	0.767753	0.039	0.022	0.647278	INH-M4	INH5 SST+
0.0628931	0.858744	0.041	0.024	0.880503	INH-M6	INH5 SST+
0.0732251	0.262054	0.214	0.177	1	INH-M5	INH5 SST+
0.0763014	-4.68498	0.002	0.009	1	INH-M10	INH5 SST+
0.382856	0.176599	0.015	0.01	1	INH-M3	INH5 SST+
0.459649	0.203316	0.092	0.082	1	INH-M7	INH5 SST+
0.551465	0.491186	0.019	0.015	1	INH-M11	INH5 SST+
0.936951	0.0474202	0.026	0.025	1	INH-M1	INH5 SST+
2.35632e-54	0.573062	0.937	0.914	3.29885e-53	INH-M14	INH3 PVALB+
6.1048e-44	-0.474356	0.81	0.884	8.54672e-43	INH-M10	INH3 PVALB+
1.2255e-35	0.377732	0.918	0.913	1.71571e-34	INH-M2	INH3 PVALB+
1.28922e-30	-0.431438	0.781	0.86	1.8049e-29	INH-M9	INH3 PVALB+
5.11404e-14	-0.126284	0.943	0.963	7.15965e-13	INH-M7	INH3 PVALB+
9.05843e-13	-0.108012	0.926	0.948	1.26818e-11	INH-M11	INH3 PVALB+
2.5623e-12	-0.350726	0.632	0.721	3.58721e-11	INH-M12	INH3 PVALB+
0.000407401	-0.174633	0.69	0.72	0.00570362	INH-M3	INH3 PVALB+
0.00126287	-0.0724172	0.936	0.955	0.0176802	INH-M5	INH3 PVALB+
0.00143086	-0.0644487	0.933	0.958	0.020032	INH-M6	INH3 PVALB+
0.00819784	-0.0471803	0.94	0.963	0.11477	INH-M8	INH3 PVALB+
0.114894	-0.054694	0.816	0.82	1	INH-M13	INH3 PVALB+
0.157757	-0.0828685	0.186	0.204	1	INH-M1	INH3 PVALB+
0.564856	-0.0823374	0.583	0.59	1	INH-M4	INH3 PVALB+
1.6385e-21	0.816771	0.943	0.88	2.2939e-20	INH-M14	INH6 PVALB+
1.02944e-13	0.580264	0.897	0.828	1.44122e-12	INH-M2	INH6 PVALB+
0.00154061	-0.263416	0.786	0.839	0.0215685	INH-M10	INH6 PVALB+
0.0194279	0.186347	0.866	0.805	0.271991	INH-M1	INH6 PVALB+
0.028703	-0.267439	0.762	0.763	0.401842	INH-M9	INH6 PVALB+
0.047688	0.0852523	0.977	0.964	0.667633	INH-M5	INH6 PVALB+
0.0534895	0.14557	0.879	0.812	0.748853	INH-M3	INH6 PVALB+
0.164931	0.0815453	0.933	0.898	1	INH-M8	INH6 PVALB+
0.20347	0.00396158	0.948	0.911	1	INH-M7	INH6 PVALB+
0.234565	0.172487	0.465	0.432	1	INH-M4	INH6 PVALB+
0.496471	0.0259681	0.93	0.893	1	INH-M11	INH6 PVALB+
0.500489	0.104228	0.773	0.768	1	INH-M13	INH6 PVALB+
0.524887	0.0620059	0.941	0.901	1	INH-M6	INH6 PVALB+
0.752624	-0.134707	0.615	0.599	1	INH-M12	INH6 PVALB+

## Sheet: Data S3 Table 5
p_val	avg_log2FC	pct.1	pct.2	p_val_adj	module	pseudotime window
0.000528373	0	0	0.017	0.00211349	MG-M4	[ 0.00	2.43)
0.0007901	-0.301532	0.076	0.153	0.0031604	MG-M1	[ 0.00	2.43)
0.00388151	2.1673	0.096	0.038	0.015526	MG-M3	[ 0.00	2.43)
0.0784051	1.11039	0.105	0.068	0.313621	MG-M2	[ 0.00	2.43)
0.164837	0	0.007	0	0.659348	MG-M4	[ 2.43	5.13)
0.167528	0.0284672	0.827	0.747	0.670112	MG-M2	[ 2.43	5.13)
0.351403	-0.389977	0.15	0.171	1	MG-M3	[ 2.43	5.13)
0.407559	0.857295	0.082	0.067	1	MG-M1	[ 2.43	5.13)
0.000155861	1.78998	0.138	0.06	0.000623443	MG-M4	[ 5.13	8.92)
0.00151082	-0.119037	0.951	0.94	0.00604329	MG-M2	[ 5.13	8.92)
0.0197701	0.323856	0.5	0.43	0.0790803	MG-M3	[ 5.13	8.92)
0.610097	-0.612344	0.171	0.179	1	MG-M1	[ 5.13	8.92)
0.00545982	0.564624	0.208	0.133	0.0218393	MG-M4	[ 8.92	11.30)
0.361183	0.471515	0.518	0.527	1	MG-M3	[ 8.92	11.30)
0.363895	-0.246625	0.236	0.263	1	MG-M1	[ 8.92	11.30)
0.925506	-0.013338	0.867	0.813	1	MG-M2	[ 8.92	11.30)
4.9051e-05	0.918521	0.472	0.346	0.000196204	MG-M3	[11.30	13.57)
5.96018e-05	0.365239	0.675	0.505	0.000238407	MG-M2	[11.30	13.57)
0.731723	-0.312973	0.284	0.282	1	MG-M4	[11.30	13.57)
0.99962	-0.146405	0.347	0.339	1	MG-M1	[11.30	13.57)
1.78919e-09	1.0237	0.441	0.246	7.15677e-09	MG-M2	[13.57	15.17)
1.80131e-09	1.14118	0.429	0.234	7.20524e-09	MG-M3	[13.57	15.17)
0.019381	0.303559	0.324	0.246	0.0775241	MG-M1	[13.57	15.17)
0.242905	-0.241939	0.351	0.377	0.971619	MG-M4	[13.57	15.17)
7.40526e-09	-0.617262	0.628	0.756	2.9621e-08	MG-M4	[15.17	17.70)
1.71309e-08	1.08864	0.585	0.435	6.85237e-08	MG-M3	[15.17	17.70)
2.33088e-06	0.643969	0.587	0.431	9.32352e-06	MG-M2	[15.17	17.70)
3.83708e-06	0.859118	0.482	0.344	1.53483e-05	MG-M1	[15.17	17.70)
3.14984e-19	1.38952	0.612	0.317	1.25993e-18	MG-M2	[17.70	21.77)
3.65721e-10	0.806844	0.644	0.451	1.46288e-09	MG-M3	[17.70	21.77)
5.69773e-06	0.278817	0.597	0.41	2.27909e-05	MG-M1	[17.70	21.77)
0.00931292	-0.14641	0.899	0.908	0.0372517	MG-M4	[17.70	21.77)
7.2274e-14	1.00942	0.616	0.406	2.89096e-13	MG-M1	[21.77	26.28)
0.000539183	1.17964	0.187	0.108	0.00215673	MG-M2	[21.77	26.28)
0.000915455	-0.236934	0.767	0.841	0.00366182	MG-M4	[21.77	26.28)
0.0715324	0.717547	0.428	0.392	0.28613	MG-M3	[21.77	26.28)
4.32782e-08	0.281018	0.908	0.916	1.73113e-07	MG-M4	[26.28	28.91]
0.000543784	-0.759707	0.776	0.764	0.00217514	MG-M1	[26.28	28.91]
0.100664	-0.00788659	0.522	0.58	0.402655	MG-M3	[26.28	28.91]
0.431415	0.539447	0.069	0.057	1	MG-M2	[26.28	28.91]

## Sheet: Data S3 Table 6
raw_score	norm_score	mc_pval	pval	nlog10_pval	zscore	bc
0.634683	4.57564	0.0476191	8.62812e-07	6.06408	4.78316	TTTGACTTCAATGCAC-0
0.500744	1.37873	0.142857	0.0795935	1.09912	1.40781	GACTGATAGTTACGAA-0
0.389017	0.571923	0.285714	0.268566	0.570949	0.617156	TCCATCGCATCGATGT-0
0.491979	2.14249	0.0952381	0.0193615	1.71306	2.06712	ACAACCATCCTACGAA-0
0.444447	1.99631	0.0476191	0.0286298	1.54318	1.90132	AGCTCAAGTTGCAACT-0
0.361455	0.257532	0.380952	0.373349	0.427885	0.322996	TACGTCCTCCAGCCTT-0
0.433533	2.00125	0.0952381	0.0283347	1.54768	1.90585	GAGAAATAGCAAGGAA-0
0.4483	1.88858	0.142857	0.0352588	1.45273	1.80857	GTCAAACCACCGCTGA-0
0.390502	1.27695	0.0952381	0.0925935	1.03342	1.32495	CAACCTCAGGTACAGC-0
0.429043	1.88661	0.0952381	0.0353874	1.45115	1.80692	TGATTTCCAACCGTAT-0
0.483589	2.76232	0.0476191	0.00201467	2.6958	2.87586	ATCGTAGTCTCATTGT-0
0.38213	1.04754	0.190476	0.131045	0.88258	1.12147	TGGGATTTCATTCACT-0
0.364586	0.840434	0.238095	0.186023	0.730433	0.892647	TGCTCCAGTCCAAAGG-0
0.401632	1.52619	0.0476191	0.0637773	1.19533	1.52382	GATCCCTTCATGCCAA-0
0.363632	1.02518	0.190476	0.135885	0.866828	1.09899	AGCTCAACAGTGGCTC-0
0.344453	1.24253	0.238095	0.0973942	1.01147	1.29654	TGGGCGTCAAATCAAG-0
0.397459	1.4785	0.0952381	0.0685185	1.16419	1.48692	TTCTAGTTCCAGTTCC-0
0.309169	-0.120405	0.52381	0.527097	0.278109	-0.0679745	ATACTTCAGAGCCTGA-0
0.355783	1.3952	0.0476191	0.0776298	1.10997	1.4212	CCTCAGTCAGGGACTA-0
0.275423	-0.405064	0.714286	0.653405	0.184818	-0.39453	TATTTCGTCCAGCCTT-0
0.435043	2.6719	0.0476191	0.00278947	2.55448	2.77155	TACTTGTTCAGCTGTA-0
0.421618	2.11253	0.0476191	0.0214322	1.66893	2.02503	GAGTTTGGTCAACGCC-0
0.351975	1.06866	0.142857	0.126721	0.897151	1.14203	CTACTATCAACTCCCT-0
0.325695	0.542602	0.333333	0.27793	0.556065	0.589002	TCGCACTAGCATCTTG-0
0.28368	-0.132503	0.52381	0.532365	0.27379	-0.0812172	AGTTAGCCAGGGATAC-0
0.335174	0.644154	0.333333	0.245861	0.609311	0.687573	TCTCAGCTCGTTCCTG-0
0.312115	0.41174	0.333333	0.32007	0.494756	0.467504	CCATCACTCCCATTTA-0
0.336585	1.0404	0.190476	0.132583	0.877512	1.11426	TGCTGAAGTTCTGAGT-0
0.356672	1.38751	0.0952381	0.0785564	1.10482	1.41485	CCGATGGCAGGTACGA-0
0.27979	-0.0332416	0.428571	0.488875	0.310802	0.027889	ATACTTCAGGGACAGG-0
0.405888	2.11256	0.0952381	0.0214297	1.66898	2.02508	CCCTCAAGTACGGATG-0
0.370809	2.16277	0.0476191	0.0179275	1.74648	2.09857	GTCCACTTCGTTGTGA-0
0.330987	1.14716	0.190476	0.112311	0.94958	1.21433	TTCCTAATCTGCATGA-0
0.326715	1.07823	0.238095	0.124881	0.903504	1.15093	CGGGTCAGTACCATAC-0
0.284735	0.45082	0.380952	0.307221	0.51255	0.503744	GACTCAATCGTTGTAG-0
0.293213	0.826912	0.238095	0.19004	0.721156	0.877751	GTTGTAGCATTAGGCT-0
0.322453	1.33485	0.142857	0.0850189	1.07048	1.37208	ACACCAACAAAGAGTT-0
0.306741	0.987163	0.142857	0.144946	0.838793	1.05836	TGGTAGTGTTCCTACC-0
0.307966	0.771555	0.238095	0.206594	0.684882	0.818295	AGAGAATAGCTCCACG-0
0.307184	0.7745	0.238095	0.205709	0.686747	0.821401	ATCGTGAGTCGGTGTC-0
0.311293	1.01291	0.190476	0.138736	0.857811	1.08602	CACTAAGGTTCCACAA-0
0.292024	0.62441	0.333333	0.252115	0.598402	0.66785	AGATCGTTCGAACCTA-0
0.303211	0.893748	0.190476	0.170512	0.768244	0.952143	ATACTTCGTCATGACT-0
0.269774	0.337894	0.380952	0.344987	0.462198	0.398891	TATTGGGTCTATCGGA-0
0.225828	-0.393275	0.714286	0.648262	0.18825	-0.380632	CCTACGTAGTCAACAA-0
0.264567	0.330816	0.380952	0.347414	0.459153	0.392312	GGGTATTTCGCTATTT-0
0.290218	0.824357	0.190476	0.19086	0.719285	0.874731	TGTCCCAAGTCAACAA-0
0.301924	0.844713	0.285714	0.184763	0.733384	0.89736	AGCGATTGTTGTGGAG-0
0.313045	1.24206	0.0952381	0.0974814	1.01108	1.29604	GAGTGAGAGTGCCTCG-0
0.243814	-0.0985313	0.571429	0.517506	0.286085	-0.0438952	GCCCGAACACCCAACG-0
0.340812	2.12142	0.0476191	0.0208248	1.68142	2.037	TTGTGGAGTACGAAAT-0
0.263667	0.297317	0.47619	0.35913	0.444748	0.360785	AACGAAACAGCAGTCC-0
0.281685	0.56836	0.380952	0.269712	0.569099	0.613683	TGGTTAGCAGGAATAT-0
0.267768	0.544261	0.333333	0.277417	0.556866	0.590531	TAAGCGTGTAAGATTG-0
0.29424	1.01437	0.190476	0.138399	0.858866	1.08754	CAGCAATCACTGATTG-0
0.273058	0.839843	0.190476	0.186203	0.730012	0.891974	CAAGAGGCAAGTGATA-0
0.268629	0.664495	0.380952	0.239431	0.620819	0.708133	AAGAACATCTCGTGAA-0
0.29167	0.953026	0.142857	0.153908	0.81274	1.01982	TGTTACTAGAGGACTC-0
0.259255	0.392648	0.285714	0.326461	0.486168	0.449706	TTGACCCCACGTACTA-0
0.267721	0.615171	0.285714	0.255002	0.593456	0.65883	AGGATAAAGCAGCAGT-0
0.301552	1.14286	0.142857	0.113044	0.946753	1.2105	AATGCCAGTTTCGTTT-0
0.242662	0.266299	0.333333	0.370144	0.43163	0.331473	ACTTTCACAAGTTGGG-0
0.245652	0.46096	0.333333	0.303987	0.517145	0.512968	CCAATGACAGAGAAAG-0
0.309485	1.41203	0.0952381	0.0757342	1.12071	1.43436	CCACAAATCGGCTGGT-0
0.244531	0.275444	0.428571	0.366849	0.435513	0.340211	GCATCGGAGATGCTAA-0
0.252715	0.535565	0.380952	0.280107	0.552676	0.582524	ATTGGGTGTGAGAACC-0
0.229758	0.313245	0.333333	0.353471	0.451646	0.375967	GTGTTCCAGAGTTGCG-0
0.317051	1.45061	0.0952381	0.0714641	1.14591	1.46497	CTGCCTAAGATACCAA-0
0.282713	1.06502	0.190476	0.127428	0.894736	1.13863	AAGTCGTTCATAAGGA-0
0.241021	0.316931	0.47619	0.35219	0.453222	0.379414	TCGAAGTAGCAGTCTT-0
0.292854	1.14513	0.190476	0.112679	0.948157	1.2124	CATGCAAAGGGAGGTG-0
0.221904	0.105549	0.428571	0.430793	0.365731	0.174355	CACCGTTAGCGCTGCT-0
0.196725	-0.104337	0.47619	0.520099	0.283914	-0.0504015	GAGGGATGTTCTCTCG-0
0.204576	0.0493439	0.571429	0.453725	0.343207	0.116255	GTGACGCCACCAACAT-0
0.210821	0.125567	0.428571	0.422984	0.373676	0.194265	TTTGATCAGGGAGGAC-0
0.181326	-0.328716	0.666667	0.619675	0.207836	-0.304627	CTGTAGAGTGCCAAGA-0
0.202001	0.116677	0.571429	0.426422	0.37016	0.18549	TGTGGCGAGCTAAACA-0
0.166399	-0.530754	0.666667	0.707595	0.150215	-0.546372	TCCATCGCATTGTACG-0
0.2314	0.575192	0.238095	0.267528	0.572631	0.620307	AGACACTGTACTGTTG-0
0.244988	0.805791	0.190476	0.196327	0.70702	0.854815	TGTAAGCTCATGAAAG-0
0.166997	-0.374049	0.619048	0.639678	0.194039	-0.357597	CGAGGAAGTACGTGTT-0
0.18396	-0.158407	0.52381	0.543771	0.264584	-0.109938	ATCGTAGGTGGAACAC-0
0.205613	0.379086	0.380952	0.330928	0.480266	0.437352	TTGCATTAGAAGCCTG-0
0.180679	0.170926	0.52381	0.40547	0.392041	0.239214	ACTTAGGAGGCCACCT-0
0.124702	-0.641822	0.666667	0.753016	0.123196	-0.684011	CATGCTCCAGCTAACT-0
0.150098	-0.427303	0.761905	0.663169	0.178376	-0.421126	AGGACTTAGGTGCAGT-0
0.165057	-0.0367987	0.52381	0.490358	0.309487	0.0241722	TATGTTCCAAGACGGT-0
0.162037	-0.0831519	0.52381	0.510693	0.29184	-0.0268072	ATCTTCAGTAACTTCG-0
0.130197	-0.311325	0.619048	0.611973	0.213268	-0.284464	CAATACGCATGTCGTA-0
0.108279	-0.664623	0.761905	0.762032	0.118027	-0.712855	GAAATGATCGATTTCT-0
0.119864	-0.284458	0.52381	0.600089	0.221784	-0.253578	CGAGAAGAGCCATTGT-0
0.132206	-0.155993	0.571429	0.542683	0.265454	-0.107195	AGGGAGTGTATAGGAT-0
0.11369	-0.319232	0.619048	0.615423	0.210826	-0.293482	CAAGCTACAAGTATAG-0
0.140856	0.111591	0.47619	0.428384	0.368167	0.180491	AAACGCTGTCTTGCTC-0
0.116825	-0.215794	0.52381	0.569432	0.244558	-0.174928	TGCGGGTCAGAAGCTG-0
0.118675	-0.127603	0.47619	0.530206	0.275556	-0.0757871	GGGCTACCAGGACTAG-0
0.0922254	-0.317306	0.571429	0.614552	0.211442	-0.291202	AAACGAATCTTTCAGT-0
0.0706373	-0.615328	0.761905	0.742331	0.129403	-0.650547	AATGAAGTCAACGCTA-0
0.0707458	-0.655521	0.809524	0.758413	0.120094	-0.701206	ATGCCTCAGACTGGGT-0
0.114446	0.0444914	0.52381	0.455782	0.341243	0.111066	TTGTTGTAGCGTCGAA-0
0.0812268	-0.411144	0.666667	0.656083	0.183041	-0.401797	TCCATCGGTTGGGAAC-0
0.0546288	-0.774136	0.904762	0.802789	0.0953987	-0.851625	CGGGTCAGTCCTTGTC-0
0.086164	-0.212567	0.47619	0.56793	0.245705	-0.171106	GCATGATTCAAACCCA-0
0.075959	-0.220002	0.619048	0.571307	0.243131	-0.179702	GAGCCTGCATGACCCG-0
0.0574075	-0.43277	0.714286	0.665489	0.176859	-0.427492	CGATGGCTCAGAATAG-0
0.057725	-0.519741	0.666667	0.702855	0.153134	-0.532631	TTCCTAATCTTAGCAG-0
0.0456504	-0.692306	0.857143	0.772737	0.111968	-0.747891	TAGAGTCTCAAGCTTG-0
0.0525991	-0.488653	0.619048	0.689627	0.161386	-0.494792	CCCTCAACACTTGAAC-0
0.595708	1.34927	0.142857	0.0831751	1.08001	1.38403	AGTTAGCTCGCTTACC-1
0.791963	3.74342	0.0476191	1.89819e-05	4.72166	4.11954	GATCATGCATGACTCA-1
0.524296	1.41854	0.190476	0.0749974	1.12495	1.43955	TTCCACGCACTCCTGT-1
0.517782	1.35659	0.190476	0.0823131	1.08453	1.38968	CTACATTAGGCCTGCT-1
0.534662	1.67693	0.142857	0.0504176	1.29742	1.64082	AACTTCTTCCACACCT-1
0.498081	1.18171	0.0952381	0.106549	0.972452	1.24509	AACCAACTCACAACCA-1
0.465384	0.958595	0.285714	0.152418	0.816963	1.02612	AGGTCTAAGGTGATAT-1
0.510918	1.13869	0.142857	0.113782	0.943928	1.20666	GTATTTCCAACCGTGC-1
0.437284	0.275658	0.333333	0.366757	0.435621	0.340454	CCCTAACAGACATATG-1
0.553819	2.22435	0.0476191	0.0136022	1.86639	2.20857	CCTCTAGCACATTACG-1
0.47957	1.11325	0.190476	0.118298	0.927021	1.18354	CCCGAAGCACTCCCTA-1
0.55458	2.68747	0.0476191	0.00264538	2.57751	2.78878	AGAGAGCCACCCTATC-1
0.453687	0.785874	0.238095	0.202218	0.69418	0.833724	TACTTGTTCTCCGAAA-1
0.520714	2.15875	0.0952381	0.0182519	1.73869	2.09127	CTGCCTACAATCACGT-1
0.476239	1.46154	0.142857	0.0703062	1.15301	1.47351	ATCACGACACCCTAGG-1
0.432754	0.818685	0.285714	0.19253	0.715503	0.868612	ATTCAGGGTAAGGCTG-1
0.506042	2.54811	0.0476191	0.00419672	2.37709	2.63582	GTATTGGTCCGTTTCG-1
0.430454	0.768126	0.238095	0.207631	0.682707	0.814667	TGACAGTTCATTTGTC-1
0.536873	2.25295	0.0952381	0.0119594	1.92229	2.25843	ACATTTCGTTACCCTC-1
0.455785	1.63573	0.142857	0.0538602	1.26873	1.60852	TTCATGTCACCCAATA-1
0.490818	2.34324	0.0476191	0.00828817	2.08154	2.39597	TATTTCGGTCCGAAGA-1
0.420416	1.17615	0.190476	0.107418	0.968925	1.24038	GCCCGAAGTACCTAAC-1
0.392616	0.676928	0.285714	0.235542	0.627931	0.720715	ACTTATCTCGGTGTAT-1
0.409016	0.611456	0.238095	0.256188	0.591441	0.655143	ACTATCTTCCTTCACG-1
0.422262	0.876197	0.285714	0.175667	0.75531	0.932006	GGGTTTAAGGTTACAA-1
0.456216	1.88632	0.142857	0.0354098	1.45088	1.80663	TCAATCTCAGGACAGT-1
0.486661	2.77082	0.0476191	0.00195082	2.70978	2.88601	TGCTTGCTCCCAGTGG-1
0.463877	2.13613	0.0476191	0.0198205	1.70288	2.05747	GCCAGGTCATGGACAG-1
0.438203	1.68555	0.0476191	0.0497566	1.30315	1.64722	TCCATCGAGTCATTGC-1
0.46298	2.39612	0.0952381	0.00692061	2.15986	2.46136	TGCTCCAGTGGCTACC-1
0.422387	1.3525	0.0952381	0.0827765	1.08209	1.38664	TCCTCTTGTGAAGCGT-1
0.373115	0.822753	0.238095	0.191316	0.71825	0.873058	AGATGCTAGGAACGAA-1
0.421998	1.43783	0.142857	0.0728774	1.13741	1.45469	TCATCATAGCAACAGC-1
0.382808	1.26529	0.0952381	0.0942553	1.02569	1.315	TCGACCTTCGTGGCTG-1
0.372894	1.02273	0.0952381	0.136463	0.864984	1.09635	TTCACCGAGCTTGTTG-1
0.404009	1.44095	0.142857	0.0725133	1.13958	1.45733	TGTTCCGAGCAGCGAT-1
0.456962	2.32042	0.0952381	0.00905866	2.04294	2.36321	TAGACCAAGCATGGGT-1
0.41418	1.95241	0.0952381	0.0311717	1.50624	1.86385	AGATCGTAGTAAATGC-1
0.356787	0.937154	0.190476	0.158311	0.800488	1.00142	CTCATCGCAGGCCCTA-1
0.387202	1.11363	0.142857	0.118235	0.927252	1.18385	TTGTTGTCACTCTCGT-1
0.37351	0.881923	0.238095	0.173971	0.759524	0.93859	CGGTCAGCATGGGTCC-1
0.338944	0.695228	0.238095	0.229843	0.638569	0.739365	TGCTTGCCAAGAGTAT-1
0.376115	0.982141	0.190476	0.146226	0.834976	1.05276	AGGTCTAGTTGAAGTA-1
0.377874	1.47123	0.0952381	0.0692691	1.15946	1.48126	CAACGATTCTCTGACC-1
0.301286	-0.139689	0.571429	0.535481	0.271256	-0.0890552	TCATTTGTCTGTGCGG-1
0.296362	-0.318778	0.714286	0.615214	0.210974	-0.292936	ATCACTTGTTGCGGCT-1
0.34121	1.12429	0.238095	0.116283	0.934484	1.19378	TTATTGCCAAAGAGTT-1
0.322219	0.332395	0.333333	0.346883	0.459817	0.393749	CTAAGTGGTCCATACA-1
0.374023	1.49277	0.0952381	0.0670957	1.17331	1.49778	AAGTCGTTCATGCAGT-1
0.321115	0.614346	0.285714	0.255259	0.593018	0.65803	TCAGGTATCTCCTGAC-1
0.382603	1.81306	0.0952381	0.0403089	1.3946	1.74711	CGAGTTAGTGTGTCGC-1
0.422187	2.42027	0.0476191	0.0063874	2.19468	2.48999	TACCCGTCATTGAGCT-1
0.300801	0.145338	0.428571	0.415358	0.381578	0.213784	CCACGAGCAAGATCCT-1
0.337342	0.920997	0.190476	0.16279	0.788372	0.983055	GGAAGTGGTGTGTCCG-1
0.32448	0.985635	0.238095	0.145347	0.837595	1.0566	GTGACGCAGCGACATG-1
0.291387	0.153227	0.52381	0.412319	0.384767	0.221584	CCGGTGACATTGCTGA-1
0.294593	0.151935	0.47619	0.412824	0.384235	0.220287	TGTTCATCACTCTGCT-1
0.335833	0.982219	0.238095	0.146216	0.835004	1.0528	GCACGGTCAAGGTTGG-1
0.3344	0.884359	0.285714	0.173239	0.761355	0.941443	CGAGAAGGTTCTCGCT-1
0.320649	0.779727	0.238095	0.204102	0.690154	0.82706	TAGGGTTCATTCGATG-1
0.286566	0.0110383	0.47619	0.469869	0.328023	0.0755984	CATGGTAGTTCGTACA-1
0.359982	1.635	0.0476191	0.0539145	1.26829	1.60803	TCAGGGCAGGTGAGAA-1
0.289426	0.295403	0.47619	0.359774	0.443971	0.359064	AGTAGCTAGCAAATGT-1
0.262853	-0.131893	0.571429	0.53209	0.274015	-0.080525	CATGCAAAGTCTAGCT-1
0.319921	0.981905	0.238095	0.146286	0.834796	1.05249	CTGTGGGGTAGACACG-1
0.328696	1.1393	0.238095	0.113672	0.944346	1.20723	CGGGTCATCACCCATC-1
0.343959	1.58486	0.142857	0.0582873	1.23443	1.56932	GATGATCCAGAGGTAC-1
0.330469	1.37356	0.142857	0.0802243	1.09569	1.40356	CTGGCAGGTCGAGTGA-1
0.315593	0.923565	0.238095	0.162062	0.790319	0.986019	ATCTTCAGTGCGAGTA-1
0.288027	0.387019	0.380952	0.32829	0.483742	0.444639	AACGTCAAGACTCATC-1
0.32846	1.08339	0.142857	0.123872	0.907026	1.15585	AGTGACTAGTGCAACG-1
0.337798	1.29167	0.0952381	0.0905866	1.04294	1.33715	CTCTGGTAGATTAGCA-1
0.328393	1.32078	0.142857	0.0868058	1.06145	1.36069	TCGACCTTCGGACGTC-1
0.241327	-0.307993	0.619048	0.610499	0.214315	-0.28062	TAAGCACTCATTTGCT-1
0.33375	1.32066	0.0952381	0.0868213	1.06137	1.36059	TTGCGTCAGTGTACAA-1
0.267173	0.399574	0.380952	0.324158	0.489244	0.456104	CAACAGTGTTACGCCG-1
0.225525	-0.304988	0.619048	0.609206	0.215236	-0.277249	CGAAGGACACATCCCT-1
0.264216	-0.332034	0.571429	0.6211	0.206839	-0.30837	ACCATTTAGGTCGACA-1
0.282462	0.710102	0.190476	0.225156	0.647517	0.754895	GATCGTACAGGCACTC-1
0.195131	-1.0119	0.904762	0.875264	0.0578609	-1.15163	GGGCCATGTAAGTTAG-1
0.298084	0.934667	0.190476	0.158971	0.798681	0.998694	TTCCTCTGTTACGATC-1
0.263779	0.337695	0.380952	0.345065	0.462099	0.398678	CCACACTGTGAGTTTC-1
0.231661	-0.0209045	0.52381	0.483549	0.315559	0.0412477	ATAGGCTGTAGCGAGT-1
0.214449	-0.38301	0.666667	0.643711	0.191309	-0.368397	CATTTCAAGAATTGTG-1
0.257374	0.522262	0.333333	0.284285	0.546246	0.570158	GAGGGATCACAAATAG-1
0.245692	0.291008	0.428571	0.361378	0.442039	0.354779	GCCAGGTAGTGCTAGG-1
0.247096	0.438223	0.380952	0.311313	0.506803	0.492132	GTAGTACCACTTGTCC-1
0.256148	0.56916	0.238095	0.26946	0.569505	0.614445	TGATGCATCGTCGATA-1
0.263411	0.732837	0.238095	0.218231	0.661083	0.778181	TCAAGCAGTCCACATA-1
0.20287	-0.340203	0.52381	0.62466	0.204356	-0.317744	TTGCCTGGTCGGTAAG-1
0.231835	0.0186571	0.571429	0.466523	0.331127	0.0840123	GTATTGGTCCTCTTTC-1
0.240002	0.28485	0.428571	0.363569	0.439413	0.348935	TCTGTCGTCTAGGAAA-1
0.22198	0.133158	0.52381	0.420079	0.376669	0.201691	CGGGCATCACATCATG-1
0.170429	-0.71988	0.714286	0.783006	0.106235	-0.782386	ACAAAGAAGGGATGTC-1
0.223802	0.348542	0.333333	0.341351	0.466799	0.408779	TGAGGTTAGTGACCTT-1
0.207543	-0.0227639	0.428571	0.484341	0.314849	0.0392607	AGACAGGAGCTAATGA-1
0.243105	0.876209	0.142857	0.175663	0.755319	0.932019	TGATCTTGTGATTCAC-1
0.172844	-0.596062	0.714286	0.73456	0.133973	-0.626664	GCTTTCGAGCGTGAAC-1
0.211707	0.290235	0.428571	0.361652	0.441709	0.354047	GGGTATTAGTTGAAAC-1
0.225832	0.414439	0.428571	0.31915	0.496005	0.470077	AGATGCTCAAGTACCT-1
0.178482	0.1878	0.428571	0.399084	0.398935	0.255718	TTGTTGTGTCCGACGT-1
0.179937	0.261953	0.285714	0.371738	0.429763	0.327253	CGGACACAGGGCGAGA-1
0.110342	-0.726789	0.809524	0.78561	0.104793	-0.791282	TCGGGACAGAGAGTTT-1
0.164017	-0.0255379	0.47619	0.485582	0.313737	0.0361485	CATTCTAGTCTGTGGC-1
0.162583	-0.04178	0.47619	0.492585	0.307518	0.0185867	TGCATGAGTCTGCATA-1
0.136741	-0.413043	0.714286	0.656907	0.182496	-0.404037	TGCTCGTGTGCCTATA-1
0.143226	-0.16774	0.571429	0.547868	0.261324	-0.120275	CGGACACTCTGCATGA-1
0.210451	0.865878	0.0952381	0.178658	0.747977	0.920491	TGCGGGTAGATCGACG-1
0.161678	0.18219	0.428571	0.401134	0.39671	0.250412	TCACTCGGTAATACCC-1
0.142029	-0.134061	0.47619	0.533024	0.273253	-0.0828729	AAGCGTTCAACCGACC-1
0.152151	0.138594	0.380952	0.417972	0.378853	0.207084	TGGTTAGAGCTGACTT-1
0.139939	0.0841956	0.47619	0.439349	0.35719	0.15262	GAAGGGTTCTAGTCAG-1
0.0759186	-0.65695	0.761905	0.758998	0.11976	-0.703082	CTGTACCCATTGTGCA-1
0.0692086	-0.366907	0.619048	0.636629	0.196113	-0.349463	TTTACTGCAATACAGA-1
0.0527425	-0.474777	0.666667	0.683716	0.165124	-0.478117	TCAGGTATCCCGATCT-1
0.482867	1.83322	0.0952381	0.0388429	1.41069	1.76427	GATGAGGTCTGCATAG-2
0.419485	1.55926	0.0476191	0.0606798	1.21696	1.54909	TCTTAGTCACCAGGTC-2
0.43423	1.39716	0.142857	0.0774029	1.11124	1.42276	GAAGAATTCTCCCTAG-2
0.387875	0.700257	0.333333	0.228262	0.641566	0.744582	ATGACCATCACTCCGT-2
0.403265	1.27644	0.0952381	0.0926781	1.03302	1.32444	GGCTTTCTCGCTAATG-2
0.50019	4.02084	0.0476191	1.72562e-06	5.76305	4.64196	TGGAACTCACTCAGAT-2
0.37957	1.30181	0.142857	0.08927	1.04929	1.34526	GTCCTCAGTTGCAACT-2
0.343322	0.635608	0.380952	0.248557	0.604574	0.679037	TTCATGTCAGATAAAC-2
0.408543	1.95197	0.0476191	0.031201	1.50583	1.86343	GTATTTCGTCGTCGGT-2
0.321067	0.652097	0.285714	0.243389	0.613699	0.695443	AAACGAACACTGTGAT-2
0.38361	1.69912	0.0476191	0.0487126	1.31236	1.65747	CTAGGTATCTCTCAAT-2
0.382231	1.67275	0.0952381	0.050761	1.29447	1.63752	GTCATCCAGCATGAAT-2
0.328155	0.690161	0.238095	0.231425	0.635589	0.734162	AGCCAATTCGCAGTGC-2
0.300945	0.315439	0.380952	0.352704	0.45259	0.378031	GTTCATTAGCTGTCCG-2
0.331067	0.694567	0.238095	0.230065	0.63815	0.738634	TGGAGGAGTTTGCCGG-2
0.375224	1.39181	0.190476	0.0780362	1.1077	1.41841	GCAGGCTCAACCTAAC-2
0.275312	0.156412	0.52381	0.41109	0.386063	0.224741	AGACTCAAGCTACTGT-2
0.334282	1.32687	0.142857	0.0860422	1.06529	1.36554	TTGGGTAGTTCTCCTG-2
0.324241	0.819788	0.238095	0.192233	0.716172	0.869698	TGCGATAAGCGACTTT-2
0.282521	0.465828	0.380952	0.302474	0.519312	0.517297	ACCTGAAAGAGGGTGG-2
0.289443	0.551302	0.238095	0.275158	0.560418	0.597288	CTAACCCGTGCCCAGT-2
0.277625	0.343816	0.333333	0.343022	0.464678	0.404229	ATTCCTATCATTTCCA-2
0.331772	1.58589	0.0952381	0.0581941	1.23512	1.57012	GCCAGGTCACCCTTGT-2
0.303306	0.716401	0.190476	0.223267	0.651175	0.761205	CTCCACACACTGCGTG-2
0.235829	-0.23828	0.619048	0.579462	0.236975	-0.200517	TTCTTCCTCCAAACCA-2
0.280094	0.540564	0.333333	0.278562	0.555078	0.587118	GTGTTCCTCCGAACGC-2
0.344257	1.61847	0.0476191	0.0553943	1.25654	1.59466	AACAAAGTCCATTCAT-2
0.401447	2.05428	0.0476191	0.0251553	1.59937	1.95731	TGTTTGTCACAATTCG-2
0.253808	-0.0915017	0.47619	0.514433	0.288671	-0.0361853	AAGCATCTCCTCGATC-2
0.285887	0.738235	0.333333	0.216657	0.664227	0.783532	GGAGGTACAGCGACCT-2
0.28206	0.646113	0.285714	0.245253	0.610386	0.689505	CTGTGGGCATGGTACT-2
0.273824	0.589313	0.285714	0.263081	0.579911	0.633876	AGACTCAAGGCCTTGC-2
0.273735	0.529492	0.190476	0.28199	0.549766	0.576939	TCATTCAGTATCACCA-2
0.296993	0.976837	0.238095	0.147572	0.830996	1.0469	ATGAGGGCAAACTCGT-2
0.308319	1.149	0.190476	0.111991	0.950816	1.21601	GGGAGATTCGTTCGCT-2
0.254448	0.22692	0.428571	0.384484	0.415122	0.293726	TACCGGGTCCTTGACC-2
0.249927	0.142312	0.47619	0.416535	0.380349	0.210767	GGCACGTTCGCCAATA-2
0.255361	0.280283	0.380952	0.365139	0.437541	0.344755	TGGAACTGTCGAAGCA-2
0.27912	0.667747	0.333333	0.238413	0.62267	0.711417	TTTGGAGGTCCGAAGA-2
0.328125	1.71138	0.0476191	0.0477394	1.32112	1.66718	CTTCCGAGTGCCGTAC-2
0.271993	0.714975	0.238095	0.223675	0.650382	0.759839	TAACTTCCAGCTGTAT-2
0.313846	1.54166	0.0952381	0.0623209	1.20537	1.53558	CTGCAGGCAGAATTCC-2
0.261867	0.650123	0.190476	0.244029	0.612558	0.6934	TTCAGGAAGTGCGACA-2
0.237047	0.175601	0.428571	0.403647	0.393999	0.243919	GCCCGAAAGGCTAACG-2
0.244031	0.250596	0.380952	0.3759	0.424927	0.316266	CTAGGTATCTGGACCG-2
0.293632	1.05564	0.142857	0.129306	0.888381	1.12968	GTAATCGAGTGGTCAG-2
0.266467	0.506693	0.333333	0.289178	0.538834	0.555787	GACTGATTCTAGGCCG-2
0.24232	0.254789	0.47619	0.374374	0.426694	0.32029	ACCCTCACAGTCACGC-2
0.288598	0.819376	0.190476	0.192347	0.715915	0.869281	GAGTTACAGTGATAAC-2
0.293775	1.18863	0.0952381	0.105434	0.97702	1.25118	CATCCGTAGCTGGAGT-2
0.293969	1.09239	0.190476	0.122176	0.913014	1.16418	CCTTGTGAGGGCTTCC-2
0.241567	0.345612	0.47619	0.34241	0.465453	0.405894	GAAGAATAGTTAGAAC-2
0.262984	0.612125	0.285714	0.255962	0.591825	0.655845	CAAGCTATCGGCGATC-2
0.194563	-0.364057	0.761905	0.635337	0.196996	-0.346022	AGCGCTGTCTACTATC-2
0.260074	0.638164	0.238095	0.247732	0.606017	0.681643	AAAGGGCCACATACGT-2
0.219064	-0.191497	0.666667	0.558552	0.252937	-0.147298	ATCACTTCAGATCCTA-2
0.262656	0.656079	0.285714	0.24209	0.616024	0.699597	TCATTTGGTATGAAAC-2
0.265879	0.720382	0.333333	0.222028	0.653592	0.765361	AGTGCCGAGCGTTCAT-2
0.201054	-0.427322	0.666667	0.663174	0.178373	-0.42114	TAGGGTTCATCGCTCT-2
0.272503	0.795837	0.190476	0.199281	0.700534	0.844192	CGAAGGATCTTAGCTT-2
0.239667	0.462771	0.285714	0.30342	0.517956	0.51459	TACCCGTAGGCACCAA-2
0.222148	0.00599783	0.52381	0.471956	0.326098	0.0703527	GACTCTCCAACTTGCA-2
0.196985	-0.377206	0.619048	0.641098	0.193076	-0.361395	GTCACTCGTCGAACGA-2
0.261415	0.769027	0.190476	0.207348	0.683299	0.815656	TCCTTTCGTGTACAGG-2
0.220692	0.18604	0.428571	0.399736	0.398227	0.254031	TTATTGCCACTGTCCT-2
0.260428	0.968111	0.142857	0.149912	0.824164	1.03681	TGTAGACTCGTCGGGT-2
0.18053	-0.445409	0.666667	0.671005	0.173274	-0.442689	ACGATGTGTGGTCTTA-2
0.21932	0.11416	0.52381	0.427393	0.369173	0.183015	AGCTTCCCATCTATCT-2
0.203839	-0.062639	0.571429	0.501702	0.299554	-0.00426604	CTAGGTAAGGTTCCGC-2
0.204138	0.0454357	0.571429	0.455393	0.341614	0.112047	GCGTTTCTCTGCGAGC-2
0.234739	0.54374	0.285714	0.277569	0.556629	0.590078	TTTACGTAGCTAGTTC-2
0.22285	0.18609	0.428571	0.399715	0.39825	0.254085	AGGATAACAACGGCTC-2
0.233009	0.467835	0.285714	0.301813	0.520262	0.519192	TGGCGTGCATACTGAC-2
0.214438	0.288837	0.333333	0.362142	0.441121	0.352739	GAGTTACAGCGTGAAC-2
0.183365	-0.665655	0.761905	0.762444	0.117792	-0.714185	TTACGCCTCACCATCC-2
0.202821	0.0820558	0.52381	0.440233	0.356317	0.150377	CACGAATTCGTCACCT-2
0.184478	-0.293372	0.619048	0.604007	0.218958	-0.263733	GCATCGGTCAAGCGTT-2
0.171852	-0.399683	0.619048	0.651133	0.18633	-0.388382	AGACACTGTATGCGGA-2
0.251253	0.813159	0.238095	0.194136	0.711894	0.862755	CGTTAGAAGAAGGATG-2
0.245085	0.630406	0.380952	0.250297	0.601545	0.673557	AGATAGACAAACCATC-2
0.206928	0.255939	0.380952	0.373932	0.427207	0.321456	CTTGATTTCTCGTGGG-2
0.212796	0.350659	0.380952	0.340624	0.467725	0.410762	TCTATACTCGCAATGT-2
0.154991	-0.525637	0.666667	0.70543	0.151546	-0.540083	AGGAGGTAGCGTGAAC-2
0.208848	0.420382	0.333333	0.317232	0.498623	0.475454	TCAAGACTCTATACTC-2
0.198308	0.220992	0.428571	0.386725	0.412597	0.287864	CATACTTCAGGACTAG-2
0.216286	0.295746	0.333333	0.359664	0.444103	0.359357	TCTAACTTCTGCTTAT-2
0.1825	-0.0262555	0.47619	0.485902	0.313451	0.0353456	AGACTCATCTGCATGA-2
0.226649	0.636786	0.190476	0.24819	0.605216	0.680198	GTGGAGAAGTCATCCA-2
0.191479	-0.00575055	0.571429	0.477034	0.321451	0.0575988	GCTGCAGGTGGCATCC-2
0.223391	0.554142	0.238095	0.274234	0.561879	0.600059	ATTCCCGGTTCGAGCC-2
0.229313	0.777861	0.238095	0.204665	0.688956	0.825073	CATTGCCGTTCGCGTG-2
0.156725	-0.542988	0.619048	0.712716	0.147083	-0.561338	TATCTGTAGGTAAGTT-2
0.153432	-0.526053	0.714286	0.705614	0.151433	-0.540616	TGCCGAGCACTGGAAG-2
0.188411	0.0727035	0.571429	0.444044	0.352574	0.140725	GACTCTCTCACCATCC-2
0.208968	0.377369	0.380952	0.331487	0.479533	0.43581	TTCTCTCCATTGTCGA-2
0.177207	0.0174434	0.571429	0.467072	0.330616	0.082632	CATCAAGTCCGTTGAA-2
0.200694	0.37149	0.285714	0.333498	0.476907	0.430276	TCGAACAGTGGCTTAT-2
0.182187	0.0645387	0.47619	0.447389	0.349315	0.132261	TACCCACGTTGGCCGT-2
0.17041	-0.102815	0.52381	0.519396	0.284502	-0.0486367	TCACACCCACGACGAA-2
0.163411	-0.28885	0.571429	0.602055	0.220364	-0.258669	ACTCCCACACCAGCTG-2
0.189162	0.146656	0.47619	0.414863	0.382095	0.215052	TCCCATGTCTGGACCG-2
0.152344	-0.365988	0.666667	0.636237	0.196381	-0.348418	GATCATGCAACGGGTA-2
0.234597	0.927186	0.142857	0.161025	0.793107	0.990254	CAAGGGATCGGCACTG-2
0.182702	0.0575456	0.428571	0.450277	0.346521	0.124963	AGTCATGCAAAGCTAA-2
0.150113	-0.107883	0.52381	0.521613	0.282652	-0.0542023	TCTGGCTCAATTAGGA-2
0.199819	0.3773	0.285714	0.331507	0.479507	0.435756	GAAGGACAGAGAGTGA-2
0.19324	0.23264	0.380952	0.382395	0.417488	0.299197	CCTACGTAGATTAGAC-2
0.167668	-0.152072	0.571429	0.540924	0.266864	-0.102761	GGGAAGTGTCGAATGG-2
0.163311	-0.00964973	0.47619	0.478726	0.319913	0.0533511	TCTACCGCACAACGAG-2
0.158041	-0.412693	0.666667	0.656746	0.182603	-0.403598	ATCGGCGTCACTACGA-2
0.172736	-0.0119659	0.47619	0.479721	0.319011	0.0508541	GTGTGATTCGACCCAG-2
0.163624	-0.0818967	0.428571	0.510162	0.292292	-0.0254745	GGAGCAAGTATCGCTA-2
0.169471	0.0605705	0.47619	0.448997	0.347757	0.128196	GGGTCTGAGTGCAGGT-2
0.168488	0.101146	0.380952	0.432541	0.363972	0.169907	GTTTGGAAGCTGTTCA-2
0.174888	0.0276519	0.52381	0.462777	0.334628	0.09344	ATCCGTCAGGGTGGGA-2
0.181929	0.219937	0.428571	0.387145	0.412126	0.286767	ACTTATCCAGAGACTG-2
0.139129	-0.274243	0.52381	0.595541	0.225088	-0.241823	CTTCCTTAGACGTCCC-2
0.189738	0.286398	0.380952	0.362998	0.440096	0.350457	TGTAAGCTCTAGACCA-2
0.157091	-0.174822	0.571429	0.551035	0.258821	-0.128276	TGATTCTCATCAGTCA-2
0.174021	0.114161	0.428571	0.427393	0.369173	0.183015	CAGCGTGGTACTCGCG-2
0.150318	-0.0421327	0.52381	0.492732	0.307389	0.0182189	TATGTTCCACTCCTGT-2
0.123911	-0.456272	0.666667	0.67576	0.170208	-0.455874	TGTAACGAGCGCACAA-2
0.181575	0.288278	0.285714	0.362353	0.440868	0.352175	GCCGATGAGGATGGCT-2
0.137504	-0.543921	0.761905	0.713106	0.146846	-0.562483	GTAGGAGGTTACCCAA-2
0.149583	-0.27073	0.571429	0.593937	0.226259	-0.237685	CGGGTCATCGTGCGAC-2
0.147874	-0.155294	0.619048	0.54237	0.265705	-0.106405	CTGTATTTCGCCATAA-2
0.158961	-0.0881834	0.619048	0.512942	0.289932	-0.0324458	TTGGTTTCAGAACGCA-2
0.167777	0.101138	0.380952	0.432546	0.363968	0.169896	ATGGGTTCACTTCTCG-2
0.17025	0.229198	0.428571	0.383663	0.41605	0.295874	TGCGATAGTGGTTCTA-2
0.154207	-0.163543	0.619048	0.546028	0.262785	-0.115632	CACGTGGAGAGGTGCT-2
0.164501	-0.101825	0.47619	0.518964	0.284863	-0.0475541	TGCTCCACAGAGGCTA-2
0.170795	0.110609	0.428571	0.428788	0.367757	0.17946	AGACCATGTTCGGACC-2
0.144214	-0.131068	0.52381	0.531696	0.274337	-0.0795334	GCCAGTGCACTAGTAC-2
0.131611	-0.40744	0.666667	0.654442	0.184129	-0.397341	GTGACGCAGCTCGCAC-2
0.157471	-0.0411465	0.47619	0.492327	0.307746	0.0192334	TTTGACTAGTATCCTG-2
0.156561	0.0306128	0.47619	0.46158	0.335753	0.0964533	ACTTCCGCACATGGTT-2
0.122053	-0.648693	0.857143	0.755714	0.121643	-0.692581	CTTCTCTCAGTCGCAC-2
0.113382	-0.439457	0.619048	0.668454	0.174928	-0.435649	ACTCCCAAGTGCAACG-2
0.159892	0.0198124	0.428571	0.466059	0.331559	0.08518	GTTAGTGGTAGTCTGT-2
0.191851	0.702072	0.190476	0.227703	0.642631	0.746433	TAGATCGCACGCTGCA-2
0.113505	-0.696193	0.809524	0.774219	0.111136	-0.752815	CTGGCAGTCCACGTCT-2
0.162884	0.215098	0.428571	0.388903	0.410159	0.282179	CTGAGGCAGGCCCACT-2
0.117053	-0.442977	0.666667	0.669979	0.173939	-0.439854	GTAGATCGTACAAAGT-2
0.119631	-0.529996	0.666667	0.707282	0.150408	-0.54546	TGAGGGAGTGTTATCG-2
0.145117	0.0430662	0.47619	0.456395	0.340659	0.109521	TGGGCGTTCTACTGAG-2
0.159364	0.112857	0.428571	0.427909	0.368649	0.1817	TCTCTGGAGCTTAGTC-2
0.139073	-0.186751	0.52381	0.556302	0.25469	-0.141599	TTTACCAGTCTGTTAG-2
0.158575	0.0283466	0.47619	0.462478	0.334909	0.0941938	TTGGGTATCTCCAATT-2
0.0985722	-0.568421	0.666667	0.723224	0.140727	-0.592445	GAGTTGTTCCGGCTTT-2
0.115002	-0.347486	0.666667	0.627905	0.202106	-0.326311	TACCGGGCAGGCCCTA-2
0.132992	-0.136785	0.47619	0.534238	0.272265	-0.0859267	AGGGTCCAGGACGGAG-2
0.126479	-0.210173	0.571429	0.566851	0.246531	-0.168363	TTTATGCAGGAAACGA-2
0.0987969	-0.506632	0.666667	0.697214	0.156634	-0.516405	CATGCTCGTACTCAAC-2
0.109063	-0.480648	0.666667	0.686262	0.16351	-0.485282	GGTAATCAGTGCAGCA-2
0.162535	0.349173	0.380952	0.341131	0.467079	0.409379	ATCGATGTCGGTAGAG-2
0.156733	0.311623	0.380952	0.354038	0.45095	0.37444	TTGGGCGCATGGGTTT-2
0.151883	0.24335	0.380952	0.378517	0.421914	0.309377	ATGGTTGCATGCGTGC-2
0.143009	0.10872	0.47619	0.429519	0.367018	0.177599	GGTGATTGTGCCGTTG-2
0.102869	-0.526083	0.714286	0.70562	0.151429	-0.540633	AGGTTGTAGAGAATCT-2
0.155384	0.340162	0.380952	0.34424	0.463138	0.400917	TCGGATATCGGTTCAA-2
0.161552	0.413615	0.285714	0.319447	0.495602	0.469247	CTATAGGAGAGCATAT-2
0.0854159	-0.662854	0.761905	0.761363	0.118408	-0.710692	TCGTGCTCATTCTCCG-2
0.0900732	-0.501472	0.666667	0.695085	0.157962	-0.510316	ATTACTCGTGAAGCGT-2
0.0890206	-0.674561	0.809524	0.765853	0.115855	-0.725256	AGGTTGTAGCCAGAGT-2
0.119133	-0.296171	0.619048	0.605267	0.218053	-0.267004	CTTCGGTCAAACACGG-2
0.11141	-0.218449	0.571429	0.570636	0.243641	-0.177994	AATCGACTCAAGGAGC-2
0.129168	-0.0468009	0.47619	0.494733	0.305629	0.0132029	TGTAGACAGATCACTC-2
0.110114	-0.303319	0.619048	0.608453	0.215773	-0.27529	GAGTCATCACGTTCGG-2
0.0974712	-0.425013	0.714286	0.662189	0.179018	-0.418445	TTGCATTAGAAGTGTT-2
0.116398	-0.178906	0.571429	0.552836	0.257404	-0.132829	TCTTAGTGTGGCTGAA-2
0.124305	-0.0986636	0.571429	0.517571	0.28603	-0.0440576	TGTAGACAGTGCAGCA-2
0.130998	0.0250529	0.428571	0.463902	0.333574	0.0906078	TCATGGAAGTCTCCTC-2
0.0897914	-0.396226	0.666667	0.649602	0.187353	-0.384245	TCCATCGTCTCGACCT-2
0.0931657	-0.494034	0.666667	0.691934	0.159935	-0.501339	ACACAGTAGGGAGATA-2
0.126808	0.113432	0.428571	0.427698	0.368863	0.182239	TGAATGCCACAAAGCG-2
0.104947	-0.306963	0.571429	0.610036	0.214645	-0.279412	ACACCAACAAGACCTT-2
0.100752	-0.298261	0.666667	0.606207	0.217379	-0.269448	TCCTTTCTCGGTTAGT-2
0.138277	0.265122	0.428571	0.370552	0.431151	0.330392	CCTAACCTCGAACACT-2
0.120157	-0.0554661	0.47619	0.498549	0.302292	0.00363667	GCGATCGAGAAGTGTT-2
0.106885	-0.281556	0.571429	0.598778	0.222734	-0.250185	CATTGAGAGTCAGGGT-2
0.122036	-0.0593139	0.47619	0.500186	0.300868	-0.000466072	TTGGTTTCAGGGTTGA-2
0.100101	-0.184479	0.428571	0.555294	0.255477	-0.139048	ATGGTTGTCGCTTAAG-2
0.0764772	-0.519857	0.666667	0.702911	0.1531	-0.53279	ATCCACCCATACGCAT-2
0.0824941	-0.446168	0.619048	0.671338	0.173059	-0.44361	GGGAGATGTAGGTGCA-2
0.0959127	-0.280003	0.52381	0.598106	0.223221	-0.248449	AGTGCCGGTCAGCGTC-2
0.123684	0.130893	0.428571	0.420907	0.375814	0.199573	TGGGAGAAGCGCGTTC-2
0.0861644	-0.293136	0.571429	0.60391	0.219028	-0.26348	AAGCGTTGTATGTCTG-2
0.08693	-0.316335	0.571429	0.614119	0.211747	-0.290072	ATCGATGCAAGGCCTC-2
0.083482	-0.380676	0.52381	0.642641	0.192031	-0.365528	TTGCGTCTCCCTGTTG-2
0.0743242	-0.545175	0.666667	0.713635	0.146524	-0.564036	CTTAGGAAGAACCGCA-2
0.0711902	-0.458737	0.619048	0.676845	0.169511	-0.458894	AGAGAGCAGGATTTCC-2
0.0784653	-0.400892	0.619048	0.651673	0.18597	-0.389842	GAGACCCAGTCTAGCT-2
0.109647	-0.0508221	0.47619	0.496485	0.304094	0.00881007	TGATTCTAGAGGGTCT-2
0.0784939	-0.615954	0.809524	0.742592	0.12925	-0.651357	GGCAGTCCACCATAAC-2
0.107476	0.0028817	0.428571	0.473323	0.324842	0.0669189	AAACCCAGTCAAGTTC-2
0.113983	0.0565307	0.428571	0.450725	0.346088	0.123829	GTAAGTCTCCATGAGT-2
0.0838695	-0.371893	0.52381	0.638798	0.194637	-0.355247	GGGTCTGGTAGCTTAC-2
0.0703543	-0.475865	0.619048	0.684214	0.164808	-0.479516	CTGGCAGCACCCGTAG-2
0.108148	-0.00835796	0.428571	0.478186	0.320403	0.054707	AATGAAGAGTGGCCTC-2
0.0946839	-0.125076	0.47619	0.529136	0.276433	-0.0730978	GGGTCACAGTCCCTAA-2
0.0777805	-0.364458	0.571429	0.635514	0.196875	-0.346492	CACTAAGGTAACACGG-2
0.0674397	-0.385111	0.666667	0.644645	0.190679	-0.370902	CAACAGTGTGTGTACT-2
0.0722446	-0.2943	0.571429	0.604436	0.21865	-0.264846	AACAAAGCAAGATCCT-2
0.0760342	-0.264357	0.571429	0.591037	0.228385	-0.230214	GTTGTGAAGACTAGAT-2
0.0539075	-0.486629	0.761905	0.688773	0.161924	-0.492374	GTTGCGGTCGAGAAAT-2
0.0719821	-0.266025	0.52381	0.591811	0.227817	-0.232207	ATTCAGGAGCACGGAT-2
0.0554875	-0.402695	0.666667	0.652425	0.18547	-0.391875	ATCCTATAGCTTGTTG-2
0.0698526	-0.286105	0.571429	0.600812	0.221261	-0.25545	TCAGTTTCAACCCTAA-2
0.0559884	-0.402158	0.666667	0.652184	0.18563	-0.391224	CCTGCATCATTATGCG-2
0.0642484	-0.232936	0.571429	0.57707	0.238771	-0.194404	GACCCAGAGAGAGAAC-2
0.064634	-0.228777	0.619048	0.575218	0.240168	-0.189674	AGCCACGGTAAGGAGA-2
0.0443188	-0.445197	0.714286	0.670897	0.173344	-0.442391	TTTCACAAGCTAGATA-2
0.040286	-0.417476	0.666667	0.658844	0.181217	-0.409311	TGGATGTCATTGCTTT-2
0.055288	-0.302034	0.571429	0.607842	0.21621	-0.273698	AAGGAATCACTGAATC-2
0.0438054	-0.424546	0.714286	0.661985	0.179152	-0.417886	ACGATGTCAACAGATA-2
0.0349486	-0.539282	0.714286	0.711155	0.148036	-0.556761	GAACTGTCACATTGTG-2
0.031795	-0.525663	0.714286	0.70544	0.15154	-0.540113	GGTGTCGCACTCGATA-2
0.0394787	-0.496131	0.714286	0.692816	0.159382	-0.50385	TCGTGCTCAGGTTACT-2
0.0290624	-0.564436	0.761905	0.721691	0.141649	-0.587871	GACTCTCAGCTAATGA-2
1.46193	5.43291	0.0476191	8.62812e-07	6.06408	4.78316	GTATTTCAGCTACTAC-3
1.25022	2.57975	0.0952381	0.00378602	2.42182	2.67058	TGATGCAGTCACTAGT-3
1.12274	2.1378	0.0952381	0.0197118	1.70527	2.05974	CTCCGATTCCCTGTTG-3
1.04454	1.84992	0.0952381	0.0377377	1.42322	1.77756	AACTTCTTCCTTATCA-3
1.11758	2.6623	0.0952381	0.00286885	2.54229	2.76241	ACCATTTTCATTACTC-3
0.989729	1.7207	0.142857	0.0470698	1.32726	1.67395	TCTCACGTCCTTGAAG-3
0.9446	1.81961	0.0952381	0.0398283	1.39981	1.75268	GCTGCAGCATTGACTG-3
0.902319	0.877996	0.285714	0.175164	0.756556	0.933954	TGAACGTTCATCACAG-3
1.01102	2.82905	0.0476191	0.00158412	2.80021	2.95092	AGATGCTTCCAGTACA-3
1.00022	2.52663	0.0476191	0.00449353	2.34741	2.61255	TTTGGAGCAAATAGCA-3
0.837216	0.726442	0.238095	0.220141	0.657298	0.771716	ACCTACCCACCCAACG-3
1.04339	3.033	0.0476191	0.000669542	3.17422	3.20747	ATTGTTCAGCGCTGCT-3
0.927774	1.7362	0.142857	0.0458671	1.3385	1.68632	CCATCACGTAAGTCAA-3
0.819822	0.830338	0.238095	0.189088	0.723336	0.881263	ATACCTTCACCCTAAA-3
0.913628	1.54849	0.238095	0.0616747	1.20989	1.54087	TTACGCCTCTTTGCGC-3
0.932633	2.49145	0.0476191	0.00503623	2.29789	2.57333	TTCCAATGTTCCTACC-3
0.972158	2.64332	0.0476191	0.00304745	2.51606	2.74263	ACTTCGCAGTGACCTT-3
0.936932	2.44036	0.0476191	0.00596893	2.2241	2.51398	AACAAGACATGACCCG-3
0.997446	2.09786	0.0476191	0.0223805	1.65013	2.00689	AACAACCCAGCTGCCA-3
0.979061	2.74917	0.0476191	0.00212424	2.6728	2.8591	TGCTCCATCCGTAGTA-3
1.03828	3.85026	0.0476191	8.62812e-06	5.06408	4.29772	TATCTGTCAATTTCTC-3
0.71743	0.470747	0.285714	0.300871	0.521619	0.521897	CTGTACCTCACATCAG-3
1.04775	4.0863	0.0476191	1.72562e-06	5.76305	4.64196	GACCTTCGTCTACAGT-3
0.898241	2.18462	0.0952381	0.0163632	1.78613	2.13542	GTGCTTCTCTATTCGT-3
0.800654	1.14909	0.142857	0.111981	0.950856	1.21606	ATGCCTCAGTTGCCTA-3
0.772149	1.80454	0.142857	0.0408999	1.38828	1.74034	ACTATGGTCTTCTGGC-3
0.846502	1.9837	0.0952381	0.029358	1.53227	1.89031	GCAGCCAGTTGGTACT-3
0.839327	2.29201	0.0476191	0.010132	1.9943	2.32142	CTGAATGAGCACTCAT-3
0.732246	0.995543	0.190476	0.14285	0.845121	1.0676	TGATCTTAGGATCACG-3
0.908632	3.20068	0.0476191	0.000320103	3.49471	3.41398	CTGAATGAGCTCTTCC-3
0.706599	1.73003	0.142857	0.0463382	1.33406	1.68145	GTGCACGCATTGTGCA-3
0.732904	2.83081	0.0476191	0.00157291	2.8033	2.95312	GCGGAAACAAACTGCT-3
0.630801	0.0493247	0.47619	0.453734	0.343199	0.116233	TCATTTGTCAGACATC-3
0.900862	4.0771	0.0476191	1.72562e-06	5.76305	4.64196	AGTGCCGAGTAGTCCT-3
0.734996	2.04454	0.0952381	0.0257437	1.58933	1.94739	TGTCCTGAGAGCCATG-3
0.832414	2.8932	0.0476191	0.00124417	2.90512	3.02475	ACTTATCAGCACGGAT-3
0.74942	2.59404	0.0952381	0.00359016	2.44489	2.68836	ACAAAGATCATGGGAG-3
0.784183	1.96363	0.0952381	0.0305349	1.5152	1.87299	TCCATGCTCGACCACG-3
0.787826	2.00883	0.0476191	0.0278524	1.55514	1.91334	TCAGCCTTCCGGTAAT-3
0.766424	2.05984	0.0476191	0.0247955	1.60563	1.96348	CGTCCATTCCGCCTAT-3
0.659543	1.33061	0.142857	0.085553	1.06776	1.36866	CACGTGGCAGCTCATA-3
0.56613	0.207447	0.380952	0.391686	0.407062	0.274928	CATGGATAGACATAAC-3
0.759358	2.69733	0.0476191	0.0025522	2.59309	2.80037	AGCTTCCCACAGCCAC-3
0.697298	1.67621	0.142857	0.0504762	1.29691	1.64025	CATGGTATCGAATGCT-3
0.678173	1.04866	0.190476	0.130799	0.883396	1.12262	CTGCCATTCACCTTAT-3
0.690496	1.44325	0.0952381	0.0722424	1.14121	1.45929	AATGCCAGTTGCAAGG-3
0.723266	1.2476	0.190476	0.0966746	1.01469	1.30073	CGCCATTTCTGATTCT-3
0.666798	1.47303	0.142857	0.0691	1.16052	1.48253	TACCGGGGTTTGATCG-3
0.83361	2.64731	0.0476191	0.00301121	2.52126	2.74656	ATCCACCCATCTCGTC-3
0.698926	2.33203	0.0476191	0.00864193	2.06339	2.38061	TACCGAAGTGCCTACG-3
0.799706	3.22594	0.0476191	0.000269197	3.56993	3.46089	GTCCACTGTTAAGACA-3
0.748658	2.76099	0.0952381	0.00202416	2.69376	2.87437	TACAGGTTCGAGATAA-3
0.783491	2.1539	0.0952381	0.018572	1.73114	2.08418	AAGATAGCAACCGTAT-3
0.671302	1.22121	0.190476	0.100469	0.997967	1.27888	GGAGAACCAAGCAGGT-3
0.696176	3.0282	0.0476191	0.000680759	3.16701	3.20269	GAATCGTCACGCGTGT-3
0.586842	0.742993	0.190476	0.21527	0.667017	0.788268	ATTATCCAGGTTCCAT-3
0.668496	1.67331	0.142857	0.0507152	1.29486	1.63796	CAGCACGGTTGTGTTG-3
0.626396	1.30543	0.190476	0.0887989	1.05159	1.34819	TAGACCAAGGACAACC-3
0.579262	0.520695	0.428571	0.284757	0.545525	0.568767	TAACTTCTCGCTTACC-3
0.62827	1.11538	0.190476	0.117938	0.928347	1.18536	TTCAGGACAATAGTCC-3
0.669449	1.44581	0.238095	0.0719784	1.1428	1.46121	ACTGTCCGTGCATCTA-3
0.757181	2.32983	0.0952381	0.00871958	2.0595	2.37732	GCACATAGTAAGAACT-3
0.661899	2.62907	0.0476191	0.00318982	2.49623	2.7276	TGATTCTCACGTTCGG-3
0.624951	2.11148	0.0476191	0.0215056	1.66745	2.0236	GTGACGCCATGTGACT-3
0.858234	3.53382	0.0476191	5.78084e-05	4.23801	3.85524	GTGATGTTCTGCCTGT-3
0.764343	3.90521	0.0476191	5.17687e-06	5.28593	4.40965	CGGGACTAGGACTTCT-3
0.667341	1.92994	0.0952381	0.0326083	1.48667	1.84377	ATTACTCAGCATCAGG-3
0.774547	3.65493	0.0476191	2.93356e-05	4.5326	4.01809	CTTCCGATCGAGCACC-3
0.733014	3.08401	0.0476191	0.000547886	3.26131	3.26471	GTTGTCCGTATCGGTT-3
0.620663	1.75241	0.0952381	0.044698	1.34971	1.69859	CTTTCAAGTTTCCATT-3
0.660861	1.81651	0.142857	0.0400362	1.39755	1.75027	TGGGCTGGTCTAACGT-3
0.553316	1.05137	0.190476	0.130269	0.885159	1.12512	AGTAGTCCAATGCAGG-3
0.674605	2.45999	0.0952381	0.0056031	2.25157	2.5362	GACCGTGGTTCCAAAC-3
0.735963	2.82721	0.0476191	0.0015962	2.79691	2.94858	CTGAATGTCAAAGAAC-3
0.609915	1.17656	0.238095	0.107338	0.969246	1.24081	GATGGAGGTTTACTGG-3
0.744045	3.24781	0.0476191	0.000236411	3.62633	3.4957	AATAGAGAGGAGGTTC-3
0.592577	1.67291	0.142857	0.0507446	1.29461	1.63768	TTAGGGTTCAAACGAA-3
0.541156	0.586987	0.333333	0.263821	0.57869	0.631609	CGGAACCAGCAGATAT-3
0.637004	2.23509	0.0952381	0.0129327	1.88831	2.22823	AAAGTCCGTCTTACAG-3
0.705824	2.14685	0.0952381	0.0190561	1.71997	2.07365	GAAGGACAGGTAAAGG-3
0.870774	3.66153	0.0476191	2.84728e-05	4.54557	4.02512	TTCGGTCTCCTCCACA-3
0.586353	1.58687	0.0952381	0.0581009	1.23582	1.57092	CAATACGCATTGGCAT-3
0.560804	1.10684	0.190476	0.119527	0.922534	1.17735	GATGATCCACATTGTG-3
0.760588	3.76082	0.0476191	1.81191e-05	4.74186	4.13024	TTACAGGAGCCGGATA-3
0.618426	1.88544	0.0952381	0.0354711	1.45013	1.80585	ATCGGCGAGGATCACG-3
0.583797	1.57146	0.190476	0.0595893	1.22483	1.55823	ATAGGCTAGAGGTATT-3
0.509571	0.348883	0.380952	0.341227	0.466957	0.409118	TGTGCGGAGCGCACAA-3
0.618401	1.55931	0.142857	0.0606738	1.217	1.54914	TCGTCCAGTGGCTTGC-3
0.587987	1.42353	0.142857	0.0744417	1.12818	1.44349	ATCGCCTAGAGGTTAT-3
0.498016	0.648603	0.238095	0.244485	0.611748	0.691949	ATGGATCCAAGCTGCC-3
0.595239	1.70074	0.142857	0.0485634	1.31369	1.65895	GAGAAATAGCATGCGA-3
0.701104	2.81621	0.0476191	0.00166178	2.77943	2.93611	TCGACCTGTCCGAAGA-3
0.57041	1.32642	0.190476	0.0860948	1.06502	1.3652	CTCATTAGTCGCATTA-3
0.621867	2.01887	0.0952381	0.0272554	1.56455	1.92276	TTGGGCGGTCATGGCC-3
0.66886	2.71743	0.0476191	0.00238481	2.62255	2.82219	AAGCCATCACGTACAT-3
0.558082	0.882021	0.238095	0.17394	0.7596	0.938708	CCCTAACAGGGAGGCA-3
0.681657	2.27294	0.0476191	0.0109508	1.96055	2.29207	CGATGGCAGCGCCTTG-3
0.704735	2.85178	0.0476191	0.00146505	2.83415	2.97498	AGATGCTCAAAGGATT-3
0.558963	1.49885	0.142857	0.0664719	1.17736	1.50259	GTGGTTATCCGACATA-3
0.597276	1.49162	0.142857	0.0671872	1.17271	1.49707	GTCAAGTTCTGGACTA-3
0.61708	2.60011	0.0476191	0.00351596	2.45396	2.69533	ATGACCACATTCACAG-3
0.543618	0.959614	0.238095	0.152141	0.817755	1.0273	CAGTGCGGTTGCACGC-3
0.603448	1.28596	0.190476	0.0914106	1.039	1.33212	GTGCTGGGTGGCGCTT-3
0.653125	2.21806	0.0952381	0.0140121	1.8535	2.19695	TAGATCGCAATAGAGT-3
0.73466	4.07644	0.0476191	1.72562e-06	5.76305	4.64196	CCGTTCAGTGCGTGCT-3
0.607741	2.06638	0.0952381	0.0243865	1.61285	1.97057	TGGGAGATCTGCGATA-3
0.506516	2.26471	0.0476191	0.0113494	1.94503	2.27847	TCAAGACGTCGAATTC-3
0.55911	1.19145	0.0952381	0.10498	0.978893	1.25368	TCCTCGACAAAGGCGT-3
0.455262	-0.396817	0.666667	0.649867	0.187176	-0.38496	TGACTCCGTGTCCACG-3
0.389926	-0.317756	0.714286	0.614751	0.211301	-0.291724	GGATCTAGTAGCTGTT-3
0.579534	1.65857	0.142857	0.0519749	1.28421	1.626	GGGACCTAGCACCTGC-3
0.516627	0.63283	0.333333	0.249479	0.602965	0.676129	GGCTGTGAGTGACACG-3
0.574289	1.29873	0.190476	0.0896643	1.04738	1.34283	GAGGCCTAGCATCGAG-3
0.530376	1.21221	0.190476	0.101799	0.992257	1.27137	GCCTGTTCAATCGCAT-3
0.547377	1.96175	0.0952381	0.0306557	1.51349	1.87124	CCTTCAGGTTCCAAAC-3
0.586444	1.53978	0.142857	0.0624728	1.20431	1.53434	GAAGCCCAGGTGAGAA-3
0.464417	0.468529	0.380952	0.301584	0.520592	0.519851	CCACCATGTCCATCTC-3
0.603912	1.90576	0.142857	0.0342053	1.46591	1.82229	TCACTATCACAGCATT-3
0.60197	1.59149	0.142857	0.057704	1.23879	1.57434	ATGACCAAGAGTCCGA-3
0.524458	1.16142	0.190476	0.109883	0.959068	1.22715	GGGTCTGAGTCATCGT-3
0.670273	3.91565	0.0476191	4.31406e-06	5.36511	4.44897	TGTTACTAGCTACTAC-3
0.462625	0.34842	0.380952	0.341385	0.466756	0.408687	AGTCACACAAGAGTGC-3
0.468571	0.835153	0.190476	0.1876	0.726768	0.886777	AGCATCATCCCGAGTG-3
0.572536	1.62294	0.142857	0.055006	1.25959	1.59814	GTGCTTCCACGAGGTA-3
0.535648	1.38325	0.142857	0.0790595	1.10205	1.41143	TCAAGACGTTGAAGTA-3
0.564057	1.83525	0.0952381	0.0386988	1.4123	1.76599	CATAGACAGTGAGGTC-3
0.525402	1.83075	0.142857	0.0390267	1.40864	1.76209	ACAGCCGGTATCGAAA-3
0.463389	0.446373	0.380952	0.30866	0.51052	0.499653	TCGACGGTCTTCTGTA-3
0.698277	5.05788	0.0476191	8.62812e-07	6.06408	4.78316	CACTTCGAGGTGGTTG-3
0.561812	1.73902	0.142857	0.0456617	1.34045	1.68846	TTTATGCGTCTACATG-3
0.616803	3.07353	0.0476191	0.000570319	3.24388	3.25332	TCGACCTTCGCAACAT-3
0.499281	0.538346	0.333333	0.279226	0.554044	0.585143	CGACAGCTCTACTGCC-3
0.655446	2.65285	0.0476191	0.00296376	2.52816	2.75176	GGATGTTCATCGCTCT-3
0.479059	0.677441	0.333333	0.23537	0.628249	0.721276	ATCGTGACAAGCGGAT-3
0.548771	2.24684	0.0952381	0.01227	1.91115	2.24857	ACTATGGAGGATCACG-3
0.536803	2.55089	0.0476191	0.00415962	2.38095	2.63883	GTAATGCAGTCGCCCA-3
0.481795	0.836839	0.190476	0.1871	0.727926	0.888634	CATCCCAGTGCCTTCT-3
0.580225	2.16386	0.0952381	0.0178464	1.74845	2.10041	CGTTGGGGTATGTCTG-3
0.662879	2.97211	0.0476191	0.000900776	3.04538	3.12114	TCCATGCGTAAGGAGA-3
0.674267	2.85093	0.0476191	0.00146678	2.83363	2.97462	CAGGGCTAGGTATAGT-3
0.630446	2.74002	0.0476191	0.00219672	2.65823	2.84844	TGATTTCCATAATCGC-3
0.537346	1.70678	0.0952381	0.0480906	1.31794	1.66366	TTCAGGAGTACTCGCG-3
0.437488	0.358139	0.428571	0.338039	0.471033	0.41782	GTCCCATGTTCCCAAA-3
0.646441	4.0724	0.0476191	1.72562e-06	5.76305	4.64196	TCCACGTTCGAAACAA-3
0.498574	1.43796	0.142857	0.0728662	1.13747	1.45477	AATCGACGTGCAACAG-3
0.476154	0.630327	0.380952	0.250325	0.601496	0.673467	GTGAGTTAGCATGGGT-3
0.625193	2.51579	0.0952381	0.00466523	2.33113	2.5997	TTTCATGAGTATAGGT-3
0.554826	2.22404	0.0476191	0.0136229	1.86573	2.20798	CCGTGAGAGCACTAGG-3
0.559767	2.63836	0.0476191	0.00309318	2.50959	2.73774	TACTTACCAGAGCGTA-3
0.589675	3.01487	0.0476191	0.000742018	3.12959	3.17779	AACTTCTTCCTCTAGC-3
0.414781	0.135484	0.52381	0.419159	0.377621	0.204045	CAGGTATCAGACCAAG-3
0.437251	0.256043	0.333333	0.373894	0.427251	0.321556	ATCTCTATCTTAGGAC-3
0.448428	0.633093	0.238095	0.249403	0.603099	0.67637	ACTTTGTTCTGCGGGT-3
0.460858	1.26108	0.238095	0.0948187	1.02311	1.31165	CACAGATAGATTAGCA-3
0.527513	2.67583	0.0476191	0.00275841	2.55934	2.7752	GTTTGGAAGATGCTTC-3
0.459569	1.36647	0.142857	0.081138	1.09078	1.39746	GCGATCGCACCGCTAG-3
0.495137	0.941985	0.238095	0.156964	0.804201	1.00702	GTTCATTAGACACACG-3
0.467042	1.03511	0.190476	0.133713	0.873825	1.10901	AACAAGAAGACATCAA-3
0.522541	1.79929	0.142857	0.0412804	1.38426	1.73602	ATCGGATGTAGCCCTG-3
0.42828	0.336029	0.380952	0.345655	0.461358	0.397079	ATTCGTTTCACCCTCA-3
0.478084	1.6622	0.0952381	0.0516384	1.28703	1.62917	CGAGGAAGTCGGATTT-3
0.532225	1.7744	0.0952381	0.043056	1.36597	1.71627	TGTTGAGGTCTACGAT-3
0.440501	0.751455	0.285714	0.212729	0.672173	0.796988	CACTAAGAGCGGTATG-3
0.517523	1.49704	0.142857	0.066647	1.17622	1.50124	CAGATACCATAACCCA-3
0.468867	1.32102	0.190476	0.0867739	1.06161	1.36089	ACACTGATCATGACAC-3
0.461199	1.03214	0.190476	0.13435	0.871762	1.10606	CATGCTCCAAATGGAT-3
0.448382	1.14059	0.238095	0.113436	0.945247	1.20845	CTCAGGGAGTGGATAT-3
0.427313	0.629976	0.333333	0.250411	0.601346	0.673196	GTAACCAGTACAAGTA-3
0.442544	0.940981	0.238095	0.157252	0.803404	1.00582	GTCCTCACAGCACAGA-3
0.508884	1.43756	0.142857	0.0729068	1.13723	1.45448	CCAATGATCTCCTGCA-3
0.422523	1.27203	0.190476	0.0933019	1.03011	1.32069	ACGATCAAGCGCCCAT-3
0.429814	0.703027	0.285714	0.227406	0.643198	0.747416	AGGATAAAGTGCACAG-3
0.481418	1.90739	0.0952381	0.0341147	1.46706	1.82349	CTGAGCGCACCAGCCA-3
0.388352	0.8904	0.285714	0.171505	0.765724	0.948236	TCGCTTGAGAGTTGAT-3
0.441517	0.69862	0.190476	0.228774	0.640594	0.742891	ATTCACTTCGATGGAG-3
0.39227	0.950093	0.238095	0.154656	0.810634	1.01667	TCCCATGGTCTGTAGT-3
0.410968	0.995533	0.190476	0.142854	0.845107	1.06758	ATGGGTTTCCATAAGC-3
0.369453	-0.156205	0.52381	0.542786	0.265372	-0.107454	AACCCAAGTAAGCTCT-3
0.448576	2.40457	0.0476191	0.00671872	2.17271	2.47196	CCGATCTAGAACTTCC-3
0.422791	1.94079	0.0476191	0.0319223	1.49591	1.85326	GTGTTCCCACCGCTAG-3
0.401175	1.45095	0.142857	0.0714279	1.14613	1.46524	GTAACACAGACGAAGA-3
0.443896	1.79627	0.0952381	0.0414995	1.38196	1.73354	GTGTAACAGATACCAA-3
0.368649	0.665513	0.333333	0.239107	0.621408	0.709179	CGCAGGTCAAGCGCTC-3
0.393805	1.26159	0.142857	0.0947488	1.02343	1.31207	TGACGCGGTTGGGTAG-3
0.422561	1.77189	0.0952381	0.0432398	1.36412	1.71427	CAACAGTAGTTACTCG-3
0.350517	0.393576	0.380952	0.326138	0.486599	0.450603	TCGCTTGTCGTTATCT-3
0.381697	1.25193	0.142857	0.096056	1.01748	1.30436	GACACGCGTCACATTG-3
0.359958	0.939191	0.190476	0.157765	0.801989	1.00369	AGTTAGCCATGGGCAA-3
0.344298	0.323169	0.285714	0.350076	0.455838	0.385116	TGGGCTGCATTCTCTA-3
0.327612	0.34201	0.428571	0.343612	0.463931	0.402624	GTGTTCCTCCACACCT-3
0.310768	0.0252081	0.47619	0.463834	0.333637	0.0907794	GCCAACGGTGAGCCAA-3
0.402864	1.42313	0.142857	0.0744883	1.12791	1.44316	GGGCTACCAACCGGAA-3
0.429736	2.12616	0.0476191	0.0205211	1.6878	2.0431	TCACTCGGTATGGGAC-3
0.392183	1.49276	0.0476191	0.0670974	1.17329	1.49776	GTAATCGTCGTGGAAG-3
0.363035	0.797654	0.190476	0.198734	0.701728	0.846152	GAGAGGTAGGTATCTC-3
0.367619	0.872318	0.285714	0.176779	0.752569	0.92771	GCACGGTTCGCAGATT-3
0.334518	0.429999	0.285714	0.313991	0.503083	0.484569	AGAAGTAAGGCTGAAC-3
0.314049	0.359495	0.52381	0.337649	0.471534	0.418887	CGCGTGAAGTGAGTGC-3
0.303391	0.507898	0.333333	0.288774	0.539442	0.556971	TTAATCCCACACACTA-3
0.280461	-0.0708796	0.666667	0.505412	0.296354	-0.0135663	AAGACTCGTCTTGTCC-3
0.336948	1.06826	0.190476	0.126813	0.896837	1.14159	CATCCCATCAAATGAG-3
0.40778	2.43035	0.0476191	0.00617169	2.2096	2.50217	TCGGGCATCCCATACC-3
0.248831	-0.585521	0.761905	0.730311	0.136492	-0.613753	ACACGCGTCATTTACC-3
0.263334	0.416363	0.333333	0.318488	0.496907	0.471931	CCGGACATCATAGAGA-3
0.326865	1.45013	0.0476191	0.0715271	1.14553	1.46451	GAGTTGTGTACCCGCA-3
0.279879	0.589219	0.333333	0.263115	0.579855	0.633773	TTGCATTCAGAATCGG-3
0.29485	1.06373	0.142857	0.127675	0.893892	1.13745	TGGAGGAGTCGCTTGG-3
0.232574	0.146371	0.52381	0.414973	0.38198	0.214771	TCCGTGTCAAATAGCA-3
0.211283	0.00085324	0.571429	0.474188	0.32405	0.0647471	GAGGGTAAGCCTGTCG-3
0.273045	1.12447	0.0952381	0.11626	0.934568	1.19389	CACGGGTGTTCGAGCC-3
0.181159	-0.506494	0.666667	0.697165	0.156664	-0.516264	AACGGGACAAATCAGA-3
0.140909	-0.608405	0.666667	0.739527	0.131046	-0.641886	CGACAGCAGAGAGGTA-3
0.227824	0.488677	0.380952	0.294992	0.53019	0.538859	TTGCATTAGCTGAAAT-3
0.162943	-0.430315	0.714286	0.664465	0.177528	-0.424681	CCTTCAGGTCTTGAAC-3
0.149464	-0.359051	0.761905	0.633111	0.19852	-0.340104	TTTCCTCGTCAGACTT-3
0.160369	-0.107865	0.52381	0.521604	0.282659	-0.0541807	GAGCCTGAGCCATTGT-3
0.122237	-0.610276	0.761905	0.740286	0.130601	-0.644227	TACCGAAAGACCAAAT-3
0.109982	-0.594946	0.761905	0.734124	0.134231	-0.625333	TCAGGGCAGTCGTCTA-3
0.149579	-0.0880952	0.47619	0.512905	0.289963	-0.0323528	TACTTACTCAGCGTCG-3
0.164021	0.313444	0.333333	0.353402	0.451731	0.376153	TCCTCTTCATCATCCC-3
0.117473	-0.155897	0.52381	0.542639	0.265489	-0.107084	CCACACTTCCCATAAG-3
0.110324	-0.420902	0.714286	0.660348	0.180227	-0.413413	GTGCTTCAGATAGTCA-3
0.102546	-0.208038	0.47619	0.565897	0.247263	-0.165937	TTGGGTAGTAGAAACT-3
0.117928	-0.0721289	0.380952	0.505997	0.295852	-0.0150328	AGGGCCTCATGACTGT-3
0.0863467	-0.406633	0.666667	0.654105	0.184353	-0.396426	TATCCTATCTGGGCGT-3
0.0940241	-0.330172	0.619048	0.620321	0.207383	-0.306325	TTGCGTCTCCGTGTCT-3
0.0664149	-0.695638	0.857143	0.774003	0.111257	-0.752094	AGGATCTCATCTTCGC-3
0.0725576	-0.5912	0.761905	0.73259	0.135139	-0.620666	CTGCGAGAGCACTCCG-3
0.056899	-0.618988	0.809524	0.743791	0.128549	-0.655079	GTAATGCGTACCGCGT-3
0.691998	2.20729	0.0952381	0.0147291	1.83182	2.1773	ATGTCCCGTCACTGAT-4
0.636048	0.895233	0.238095	0.170095	0.769309	0.953791	TCAGCAATCGCTTTAT-4
0.688853	1.9563	0.0476191	0.0309655	1.50912	1.86679	GATTGGTAGTAAGACT-4
0.713802	1.86747	0.142857	0.0365832	1.43672	1.79179	CGGTCAGCAGCTGCCA-4
0.734247	1.47455	0.190476	0.0689283	1.1616	1.48382	GCAGCTGCAATAGAGT-4
0.750946	3.20749	0.0476191	0.000305435	3.51508	3.42674	CAACCTCAGTCACGCC-4
0.728369	3.02932	0.0476191	0.000675582	3.17032	3.20489	TTCTCTCGTTTGAACC-4
0.604745	1.45241	0.142857	0.0712674	1.14711	1.46642	ATCCCTGTCTTTCCAA-4
0.66955	1.47357	0.142857	0.0690396	1.1609	1.48298	ACTATCTCAAATGCTC-4
0.818747	3.94545	0.0476191	3.45125e-06	5.46202	4.49667	TTGCCTGCACCCTCTA-4
0.592591	1.43841	0.190476	0.0728015	1.13786	1.45524	TCTTCCTTCGTACACA-4
0.698283	3.68258	0.0476191	2.58844e-05	4.58696	4.04749	GGGACAACACAAAGTA-4
0.515153	0.68391	0.238095	0.233363	0.631968	0.727816	TACAGGTTCCACGTAA-4
0.699288	2.66167	0.0952381	0.00287748	2.54099	2.76143	ATAGAGAGTACCATAC-4
0.571985	1.35525	0.142857	0.0824676	1.08372	1.38866	CTAGGTATCTATTGTC-4
0.558584	1.37297	0.142857	0.0803002	1.09528	1.40306	AACGTCACAAACTAGA-4
0.618474	2.23567	0.0952381	0.0129016	1.88936	2.22916	CTGCTCATCATACGAC-4
0.663155	2.78269	0.0476191	0.00187662	2.72662	2.89819	GGTCTGGCAGAACTCT-4
0.512317	0.798649	0.238095	0.198434	0.702384	0.847229	TGTTTGTGTGATACAA-4
0.644913	3.3979	0.0476191	0.000107852	3.96717	3.69988	ACCAAACTCTTGGTGA-4
0.529264	1.12063	0.190476	0.116948	0.932007	1.19038	ATTACCTTCGAGTCTA-4
0.618965	1.66081	0.142857	0.0517713	1.28591	1.62792	ATCTTCATCGATAACC-4
0.605067	2.48524	0.0476191	0.00514754	2.2884	2.56576	GTCATTTAGATCCGAG-4
0.606584	2.23524	0.0476191	0.0129241	1.8886	2.22849	ACACTGACAACCCGCA-4
0.636099	2.67676	0.0476191	0.00274892	2.56084	2.77632	TCTGGCTCAAAGGTTA-4
0.561543	1.60434	0.0476191	0.0565625	1.24747	1.5843	CACAGATGTTCTATCT-4
0.470823	0.317712	0.380952	0.351926	0.453548	0.380125	GTGCAGCCATCCGTTC-4
0.592179	2.26525	0.0952381	0.0113218	1.94608	2.27939	ATCGATGTCTCATTAC-4
0.485507	0.624024	0.380952	0.252222	0.598218	0.667515	ATCGTCCGTACCTTCC-4
0.578705	2.85778	0.0476191	0.00143572	2.84293	2.98118	TATACCTCAGTAACCT-4
0.473252	0.561248	0.285714	0.271941	0.565525	0.606953	AGCGATTCAATGCAGG-4
0.554044	1.86889	0.142857	0.0365116	1.43757	1.79269	TTTCATGAGTCCCAAT-4
0.463786	0.492712	0.285714	0.293744	0.53203	0.542479	CACGAATCAGTGTACT-4
0.509307	0.861111	0.285714	0.180031	0.744653	0.915247	ACACTGACAGGCTTGC-4
0.539952	2.57678	0.0476191	0.00382657	2.41719	2.667	GACGTTAAGCTGTCCG-4
0.579987	2.52212	0.0476191	0.004566	2.34046	2.60707	GATGAGGTCTCATAGG-4
0.526589	1.46525	0.190476	0.0699024	1.15551	1.47652	CAACGGCGTTCTATCT-4
0.456931	0.653382	0.238095	0.242954	0.614476	0.696832	CTACCCACATTAAAGG-4
0.447868	0.654007	0.285714	0.242744	0.614851	0.697502	TACCTGCTCTCCGCAT-4
0.523047	1.7978	0.0952381	0.0413848	1.38316	1.73484	GAAATGATCGATACGT-4
0.448537	0.770988	0.142857	0.20675	0.684555	0.817751	AAGTGAAAGCATAGGC-4
0.502782	1.13155	0.238095	0.114996	0.939319	1.20038	GGCTTGGTCTCACCCA-4
0.495423	1.44974	0.142857	0.0715599	1.14533	1.46427	AGCTACATCCCGAATA-4
0.570631	4.01741	0.0476191	1.72562e-06	5.76305	4.64196	TGAATCGAGCTTCTAG-4
0.479654	1.22649	0.142857	0.0997109	1.00126	1.2832	AGGTCATCAGAATGTA-4
0.486306	1.62234	0.0952381	0.0550655	1.25912	1.5976	CTAACTTGTTACGGAG-4
0.549048	3.14283	0.0476191	0.000433132	3.36338	3.33071	GGAGGATGTACGACTT-4
0.514284	1.44921	0.0952381	0.071622	1.14495	1.46382	CTACATTGTGTCTTCC-4
0.522269	2.48341	0.0476191	0.00518291	2.28543	2.56338	CTTCGGTCACGGTCTG-4
0.45861	1.4659	0.0952381	0.0698274	1.15597	1.47708	GCTGCAGCAGAGGCTA-4
0.490964	1.45462	0.190476	0.0710336	1.14854	1.46814	AGGTTACAGGGCTAAC-4
0.45231	1.22727	0.0952381	0.0995996	1.00174	1.28384	ACACTGATCACCATAG-4
0.535605	2.41424	0.0952381	0.00650905	2.18648	2.48327	CGCCAGATCCTCTAGC-4
0.466012	1.26129	0.142857	0.0947911	1.02323	1.31182	GAAGCGATCCGATTAG-4
0.555895	2.75487	0.0476191	0.00208283	2.68135	2.86534	CTATCTATCATTTGGG-4
0.412623	0.549641	0.238095	0.275715	0.55954	0.595619	CAAGACTAGAAGTCTA-4
0.501327	1.35236	0.142857	0.0828041	1.08195	1.38645	TGCATGATCCTACACC-4
0.472117	1.25126	0.142857	0.0961492	1.01705	1.30381	GTTTACTAGGCTGAAC-4
0.427919	0.479365	0.333333	0.298022	0.525751	0.530097	CCTACGTGTTTACTTC-4
0.473011	1.17786	0.142857	0.107157	0.96998	1.24179	TGCATCCAGCTGGAGT-4
0.506602	1.75401	0.0952381	0.044572	1.35094	1.69993	GATGTTGGTCTCAGAT-4
0.52928	2.69776	0.0476191	0.00254961	2.59353	2.8007	AACGTCATCCCACAGG-4
0.521399	3.71921	0.0476191	2.15703e-05	4.66614	4.08998	GGGAGATCACATATCG-4
0.468247	1.19367	0.142857	0.104628	0.980352	1.25561	GATCAGTTCGTTCGCT-4
0.540344	2.13072	0.0952381	0.0202191	1.69424	2.04924	CATACAGCATAGTCAC-4
0.495279	2.024	0.0952381	0.0269577	1.56932	1.92752	AATCGACTCGGATACT-4
0.52306	2.71434	0.0476191	0.00241156	2.6177	2.81862	AAGCGAGCAAACTCGT-4
0.51941	2.39035	0.0476191	0.00705694	2.15138	2.45435	TAAGCACGTACGTTCA-4
0.455715	2.06358	0.0476191	0.0245617	1.60974	1.96752	CGGGCATGTGAGATTA-4
0.453617	1.36979	0.0952381	0.0807307	1.09296	1.40017	GTGGAGAGTTACGATC-4
0.445577	1.12913	0.190476	0.115445	0.937624	1.19807	ATGGATCCAGTTTCGA-4
0.530857	3.07938	0.0476191	0.000558239	3.25318	3.2594	CTAAGTGGTGGATACG-4
0.489131	2.48247	0.0476191	0.00519672	2.28427	2.56246	ACGATCACATCTGCGG-4
0.607742	4.76424	0.0476191	8.62812e-07	6.06408	4.78316	AAGTACCCACTTGGCG-4
0.469941	1.98692	0.0952381	0.0291717	1.53504	1.89311	GACTCTCGTTCAGTAC-4
0.517288	2.36092	0.0476191	0.00778602	2.10868	2.41879	TGATTCTAGGCGTTAG-4
0.4468	1.81499	0.0952381	0.0401432	1.39639	1.74903	GGGTATTCAGCAAGAC-4
0.377578	0.283542	0.380952	0.364022	0.438872	0.347728	AGTTCCCTCGCAGAGA-4
0.458775	1.14587	0.142857	0.112539	0.948696	1.21313	TGGTTAGAGTAGGGTC-4
0.471832	1.81548	0.0952381	0.0401095	1.39675	1.74942	TATTTCGTCTTTGGAG-4
0.441939	1.68064	0.142857	0.0501216	1.29997	1.64368	GACAGCCAGAGTCTTC-4
0.526269	2.92428	0.0476191	0.0011044	2.95687	3.06062	GATTTCTTCGCAGTCG-4
0.563371	3.26915	0.0476191	0.000213977	3.66963	3.52222	CGTCCATAGTAAACGT-4
0.455307	2.15091	0.0476191	0.018761	1.72674	2.08004	TTGCTGCCACAGTACT-4
0.404456	1.23191	0.190476	0.0989343	1.00465	1.28765	AATGGAAAGCAGTACG-4
0.496961	1.98443	0.0476191	0.0293106	1.53298	1.89102	TCTCACGAGACATAGT-4
0.493644	2.7742	0.0476191	0.00192407	2.71578	2.89035	TCGAACAGTACTCGAT-4
0.457106	1.83659	0.0952381	0.0386134	1.41326	1.76701	CGAGGCTCAGCGCGTT-4
0.40251	0.785875	0.238095	0.202218	0.69418	0.833724	CTAACCCCAGTGGTGA-4
0.546286	2.78102	0.0476191	0.00188783	2.72404	2.89632	TCATTGTCACCGTGAC-4
0.37507	0.401413	0.285714	0.323523	0.490095	0.457871	TAACGACTCTCCGTGT-4
0.469593	2.31929	0.0476191	0.00909922	2.041	2.36156	TCTGGCTCATCGGATT-4
0.422855	1.11351	0.238095	0.118257	0.927173	1.18375	CATAGACAGCCTCTTC-4
0.541166	4.39592	0.0476191	8.62812e-07	6.06408	4.78316	TTGTGTTAGGCAGGGA-4
0.429539	1.31568	0.0952381	0.087471	1.05814	1.35649	ACGTAACCATTGGATC-4
0.371254	0.615749	0.238095	0.254823	0.593762	0.659389	GCGATCGTCTAGACCA-4
0.475493	2.98168	0.0476191	0.000861086	3.06495	3.13438	TGTAACGTCGCGTGAC-4
0.373908	0.698878	0.142857	0.228683	0.640766	0.743191	TCATGGACAACTGCCG-4
0.443572	1.83658	0.0952381	0.0386134	1.41326	1.76701	TATGTTCTCGAGTGAG-4
0.480142	2.6893	0.0476191	0.00262813	2.58035	2.79089	GTCATCCTCTGCTCTG-4
0.442691	2.12042	0.0476191	0.020887	1.68012	2.03577	GCATCGGCAGCTACCG-4
0.377822	0.648221	0.285714	0.244591	0.61156	0.691611	TCGCAGGAGACAACTA-4
0.506008	2.9402	0.0476191	0.00103106	2.98672	3.08114	ACAAGCTAGCCTCCAG-4
0.358133	0.867202	0.142857	0.178281	0.748895	0.921935	CGAGGCTTCCTTGACC-4
0.434412	1.95258	0.0476191	0.0311656	1.50632	1.86393	CCCGAAGCAGCAGATG-4
0.411456	1.71584	0.0952381	0.0474184	1.32405	1.67042	TCCACCAGTACAAGTA-4
0.405029	1.87471	0.0476191	0.0361527	1.44186	1.79719	CATCGCTAGTCATCGT-4
0.331887	-0.35905	0.666667	0.633111	0.19852	-0.340104	TTGTTTGGTAGCGTCC-4
0.386087	1.16413	0.190476	0.109407	0.960954	1.22969	ATCCATTCAGCATCTA-4
0.419972	2.22583	0.0476191	0.0135073	1.86943	2.21131	CTACCCACACATAGCT-4
0.323599	0.0191708	0.571429	0.466318	0.331318	0.0845289	AAAGGTAAGTGGAATT-4
0.379653	0.97495	0.142857	0.1481	0.829445	1.04462	CATGGTAGTATACCCA-4
0.472127	2.39566	0.0952381	0.00693615	2.15888	2.46055	TCTTTGAAGCATTGAA-4
0.396533	1.47523	0.0476191	0.0688628	1.16202	1.48431	CTTTCGGAGAAGCGAA-4
0.381064	1.31176	0.0952381	0.0879827	1.0556	1.35328	ATCGCCTCAACACTAC-4
0.397324	1.50908	0.0952381	0.0654521	1.18408	1.51055	TCATGGAGTGGTTTGT-4
0.351954	0.491335	0.333333	0.294163	0.531412	0.541264	TTGTGTTTCGTTGTTT-4
0.368402	1.28047	0.142857	0.0921328	1.03559	1.32774	CGGAATTGTTGTACGT-4
0.378002	0.734582	0.333333	0.217699	0.662144	0.779989	GGGTTATAGCAAGCCA-4
0.337771	0.622015	0.238095	0.252808	0.597209	0.665679	AAACGAACAGAGGTTG-4
0.324562	0.35483	0.428571	0.339179	0.469571	0.414704	CATAGACGTGACCGTC-4
0.433618	1.86407	0.0952381	0.0368067	1.43407	1.78901	GAATCACTCAGTAGGG-4
0.394236	1.09627	0.190476	0.121448	0.915611	1.16778	ATTCATCAGCATGTTC-4
0.38116	1.08876	0.142857	0.122888	0.910491	1.16067	CCCTTAGTCGTTGTTT-4
0.433841	2.4144	0.0476191	0.00650474	2.18677	2.48351	TTAGGGTGTAGTGATA-4
0.426527	2.00664	0.0476191	0.0279905	1.55299	1.91118	GTGCTTCGTGGCTTAT-4
0.398348	1.8155	0.0476191	0.0401095	1.39675	1.74942	CGTTAGACATCTAACG-4
0.342584	0.691645	0.238095	0.23097	0.636445	0.735657	TGAATCGCAGTTTCAG-4
0.377961	0.913205	0.238095	0.164973	0.782587	0.974222	CATACCCGTTATCTGG-4
0.422283	2.47046	0.0476191	0.00541846	2.26612	2.54791	TATGTTCGTGAGTGAC-4
0.319999	0.334884	0.428571	0.346047	0.460865	0.396014	ACTCCCAAGAGTGTGC-4
0.390224	1.4746	0.0952381	0.0689232	1.16163	1.48386	GACCTTCGTTCTTGTT-4
0.313245	0.552442	0.285714	0.274785	0.561007	0.598405	GAGAAATCAGTTGGTT-4
0.325956	0.644782	0.333333	0.245677	0.609635	0.688157	GACGTTAAGGCAGGGA-4
0.371526	1.28467	0.142857	0.0915815	1.03819	1.33108	CTCAGTCGTGGTTTAC-4
0.312486	0.632371	0.238095	0.249628	0.602707	0.675661	CGTGCTTGTCGAACAG-4
0.363753	1.40489	0.142857	0.0765547	1.11603	1.42863	AAACGAAAGAGGCTGT-4
0.380168	2.15077	0.0476191	0.0187722	1.72648	2.07979	GGTAGAGCACTGCGTG-4
0.331328	0.827213	0.190476	0.189952	0.721355	0.878072	TGATTCTGTAATGCTC-4
0.342933	0.920957	0.238095	0.162803	0.788337	0.983002	GTCGCGATCACTTATC-4
0.369625	1.15146	0.142857	0.111588	0.952381	1.21812	GGTGTTAGTGTTAAAG-4
0.306678	0.457739	0.333333	0.304966	0.515748	0.51017	AACTTCTGTGTAACGG-4
0.353331	1.57415	0.0952381	0.0593157	1.22683	1.56054	CCGAACGAGATCCGAG-4
0.300498	0.219561	0.52381	0.387279	0.411976	0.286417	ATGAAAGGTACAGTCT-4
0.32487	0.943303	0.142857	0.156597	0.805217	1.00854	ACTGATGGTACCAGAG-4
0.350589	1.21389	0.190476	0.101532	0.993396	1.27287	GTTTACTCACAGACGA-4
0.321365	0.700788	0.285714	0.228102	0.64187	0.74511	CTCCATGTCAAAGCCT-4
0.367535	1.72855	0.0952381	0.0464547	1.33297	1.68025	AGGTCTAAGGATATAC-4
0.373466	2.07556	0.0476191	0.0238007	1.62341	1.98091	ACGCACGAGAGAGCAA-4
0.317065	1.08832	0.0952381	0.122965	0.910217	1.16029	AAGCGTTAGGAGATAG-4
0.301212	0.603513	0.238095	0.258674	0.587246	0.647437	CTCAACCAGTGATGGC-4
0.333019	1.22824	0.142857	0.0994486	1.0024	1.2847	AGACACTCATCGGTTA-4
0.342962	1.40951	0.142857	0.0760275	1.11903	1.43231	TTGTTTGTCTGGCCTT-4
0.328235	1.27636	0.0952381	0.0926902	1.03297	1.32437	CCCATTGTCTCGACGG-4
0.335877	1.15124	0.142857	0.11162	0.952257	1.21796	TTCACGCGTCGAAACG-4
0.322055	0.929772	0.0952381	0.160317	0.795022	0.993158	ACTTCGCTCCAAGAGG-4
0.275892	0.379764	0.380952	0.330709	0.480554	0.437956	CACGTTCTCACACCGG-4
0.261671	0.145223	0.380952	0.415399	0.381534	0.213678	AGAGCAGAGGTCCCGT-4
0.282622	0.571021	0.285714	0.26885	0.570489	0.616293	TCCTCCCAGGATGCGT-4
0.361854	2.1479	0.0476191	0.0189853	1.72158	2.07517	GGAGAACTCTGCGGCA-4
0.317632	1.16532	0.0952381	0.109204	0.96176	1.23077	TTCGCTGAGATTGGGC-4
0.232415	-0.140243	0.52381	0.535745	0.271042	-0.0897197	AGGAAATTCTAGACAC-4
0.273604	0.545278	0.333333	0.277089	0.557381	0.591512	TGCGACGGTGAGATCG-4
0.26754	0.289637	0.428571	0.361867	0.441451	0.353473	GTTGTGAAGGGATCTG-4
0.258847	0.385591	0.333333	0.328749	0.483135	0.443369	GGTCTGGCATATAGCC-4
0.27018	0.641628	0.190476	0.246681	0.607864	0.68497	TCTTGCGAGATGCTGG-4
0.28474	0.906114	0.142857	0.167008	0.777264	0.966058	GAATCGTGTCAGGAGT-4
0.277486	0.893969	0.190476	0.170441	0.768427	0.952425	GTGAGGACAGCACACC-4
0.226784	-0.105978	0.47619	0.520812	0.283319	-0.0521924	CGCATAAAGCTGAGCA-4
0.293572	0.928278	0.238095	0.160718	0.793936	0.991512	TTAGGGTCACAGTATC-4
0.206919	-0.00503449	0.52381	0.476749	0.32171	0.0583137	GAGGGTAGTTCTCACC-4
0.207391	-0.061439	0.571429	0.50114	0.300041	-0.00285808	CTTCAATCAAACCATC-4
0.275006	0.968363	0.142857	0.149841	0.824369	1.03712	ATCGATGTCAAGCTTG-4
0.264287	0.97503	0.190476	0.148078	0.829511	1.04471	TCCCATGTCTTTCCGG-4
0.174381	-0.78015	0.857143	0.804939	0.0942371	-0.859396	AACACACGTTCTTGTT-4
0.256023	0.780345	0.190476	0.203894	0.690596	0.827794	AGGCATTGTGGTCTCG-4
0.193615	-0.181074	0.47619	0.55378	0.256662	-0.135218	CAGATCAAGGAAACGA-4
0.182204	-0.212932	0.619048	0.568094	0.245579	-0.171525	AGGTCATCAAGTCGTT-4
0.196291	0.110589	0.428571	0.428796	0.367749	0.17944	TGAGGGAAGTCCCGAC-4
0.215588	0.325439	0.380952	0.34931	0.456789	0.387183	AGGTCTAGTGAATAAC-4
0.170558	-0.453719	0.761905	0.674658	0.170916	-0.452811	AACCATGAGCGATGCA-4
0.212832	0.294409	0.285714	0.360133	0.443538	0.358104	TGAGCATAGGATATGT-4
0.209807	0.346348	0.333333	0.342139	0.465797	0.406631	AGCGTCGGTCTGATCA-4
0.182751	-0.173605	0.47619	0.550489	0.259252	-0.126896	CCTCATGTCGCATTAG-4
0.206634	0.294996	0.428571	0.359941	0.443769	0.358616	GAGGGTACAACCCTAA-4
0.189985	0.347695	0.380952	0.341657	0.466409	0.407945	GTAATGCCAATTCGTG-4
0.162154	-0.368346	0.571429	0.637295	0.19566	-0.351237	GGAAGTGTCTTAAGGC-4
0.172908	-0.128749	0.47619	0.5307	0.275151	-0.07703	GCATCTCTCCATCAGA-4
0.146592	-0.273297	0.619048	0.595106	0.225406	-0.240699	TCGTGGGAGTAGAGTT-4
0.219466	0.708239	0.142857	0.225755	0.646363	0.752901	ACTATCTGTATCTCGA-4
0.218395	0.553298	0.190476	0.27451	0.561442	0.59923	TCCATCGCACTTGAGT-4
0.233707	0.907183	0.142857	0.166697	0.778072	0.9673	ACACGCGAGCTGTACT-4
0.175793	0.0567947	0.428571	0.450614	0.346195	0.12411	GTCATCCCACAAATGA-4
0.153597	-0.0530323	0.428571	0.497497	0.30321	0.00627526	ATTTACCTCCGTGTAA-4
0.133244	-0.756307	0.857143	0.796393	0.0988727	-0.828805	AGGGTCCAGAGCTGCA-4
0.180762	0.168723	0.333333	0.406361	0.391088	0.236916	ATCATTCAGGTAGTCG-4
0.154002	-0.233126	0.619048	0.577167	0.238699	-0.194651	CATCGCTGTGCCGAAA-4
0.168605	0.203113	0.380952	0.393335	0.405237	0.270637	AGGAATAAGTGTTGAA-4
0.175065	0.187704	0.428571	0.399125	0.398891	0.255613	TCCCATGCACACCAGC-4
0.211293	0.768324	0.190476	0.207564	0.682848	0.814902	TGGTAGTGTCGAATGG-4
0.191306	0.479058	0.238095	0.298133	0.525589	0.529776	ATGAGGGAGTGCAGCA-4
0.125675	-0.409963	0.666667	0.655523	0.183412	-0.400275	CGAAGGAAGGCGAAGG-4
0.167134	0.305462	0.333333	0.356211	0.448293	0.368605	CGCATAAAGGAGCTGT-4
0.14514	-0.0695041	0.380952	0.504801	0.29688	-0.0120349	TCTTTGAAGTGTCATC-4
0.119366	-0.365519	0.619048	0.636024	0.196526	-0.347852	GGTTAACAGTATGGAT-4
0.103115	-0.476517	0.714286	0.68449	0.164633	-0.480293	TGTTACTGTAGACTGG-4
0.143011	0.0281618	0.428571	0.462555	0.334836	0.0939983	AAACCCAGTTGCTCAA-4
0.105152	-0.592092	0.714286	0.732937	0.134933	-0.621721	GTAAGTCCATCGCTAA-4
0.132409	-0.274541	0.52381	0.595677	0.224989	-0.242173	GTAACCAAGGCCGCTT-4
0.107844	-0.388528	0.619048	0.646148	0.189668	-0.374941	AGACTCATCTGAGAAA-4
0.15592	0.244004	0.333333	0.378274	0.422193	0.310017	CTGTATTGTTGGATCT-4
0.126104	-0.27226	0.619048	0.594628	0.225755	-0.239465	GGGTTATAGCCTAACT-4
0.0982947	-0.457847	0.761905	0.67645	0.169764	-0.457794	GCCAGCAAGCGAGTCA-4
0.0843205	-0.543026	0.809524	0.712729	0.147075	-0.561376	ACCAACATCCGATCGG-4
0.134535	0.0250497	0.380952	0.463903	0.333573	0.0906057	CTTCTCTTCACTTGGA-4
0.102763	-0.182851	0.47619	0.554582	0.256034	-0.137246	GAATCGTGTAAGTTAG-4
0.11294	-0.108249	0.380952	0.521771	0.28252	-0.0545987	GAACTGTAGAGTTGCG-4
0.106605	-0.263157	0.47619	0.590508	0.228774	-0.228851	TCGGGTGGTCCTCCTA-4
0.111007	-0.0163965	0.428571	0.481652	0.317267	0.0460082	CTTTCAAGTCCGTACG-4
0.0861249	-0.385647	0.666667	0.644898	0.190509	-0.371581	TGCACGGGTCATCCGG-4
0.0853165	-0.421341	0.714286	0.660526	0.18011	-0.413898	ATTATCCTCTCTGCTG-4
0.0807401	-0.542368	0.809524	0.712478	0.147228	-0.560639	TTCCGGTAGTGCAACG-4
0.0889918	-0.240173	0.52381	0.580327	0.236327	-0.202731	CCGGGTACAGAAATCA-4
0.0739073	-0.586874	0.809524	0.730885	0.136151	-0.615493	GCACGGTGTCAGCGTC-4
0.0648815	-0.507628	0.714286	0.697647	0.156364	-0.517646	AGGACTTGTATCGCAT-4
0.0486519	-0.485452	0.714286	0.688258	0.162249	-0.490919	GAGACTTGTAGCCCTG-4
0.0607847	-0.330251	0.619048	0.620348	0.207365	-0.306395	ACGCACGTCTACTGAG-4
0.0429519	-0.470111	0.714286	0.681706	0.166403	-0.472475	ATGGGAGCACAGAAGC-4
0.0324478	-0.50851	0.761905	0.698036	0.156122	-0.518759	AGTCTCCAGACGGAAA-4
0.592418	1.23581	0.190476	0.098364	1.00716	1.29093	GGCAGTCAGTCATTGC-5
0.64324	1.96246	0.0952381	0.0306031	1.51423	1.872	GCATTAGCAACAGTGG-5
0.656053	1.61741	0.142857	0.0554892	1.25579	1.59381	CATCCACAGTCTGCAT-5
0.480842	0.806551	0.285714	0.196131	0.707454	0.855522	CACGTGGAGCTAAGTA-5
0.58413	2.17792	0.142857	0.0168231	1.77409	2.12429	ATACCGATCCGCGGAT-5
0.56817	2.7047	0.0476191	0.00248835	2.60409	2.80854	TCAGTGAAGACAACAT-5
0.579872	1.80958	0.142857	0.0405608	1.39189	1.74422	GGGTCACGTCGACTGC-5
0.587211	2.95807	0.0952381	0.000949956	3.0223	3.10545	ATACCTTTCCAGCTCT-5
0.459085	0.560227	0.333333	0.272301	0.564951	0.605869	TACACCCTCATCTGTT-5
0.601186	3.24207	0.0476191	0.000238999	3.6216	3.49279	CCGATGGTCACGACTA-5
0.485055	1.14318	0.190476	0.112992	0.946952	1.21077	ATTATCCCACAGTCGC-5
0.588591	3.15185	0.0476191	0.000412424	3.38466	3.34432	ATGCCTCAGTCTCCTC-5
0.50578	1.69185	0.0952381	0.0492545	1.30755	1.65213	AGAAGTACAGATCACT-5
0.451408	1.68082	0.0952381	0.0501104	1.30007	1.64378	ATTTCACAGACCCTTA-5
0.566589	2.5058	0.0476191	0.00481967	2.31698	2.58851	CTAACCCCAACCGTGC-5
0.465231	2.05257	0.0952381	0.0252605	1.59756	1.95553	AGGGCCTTCAGCGGAA-5
0.467946	1.6678	0.0476191	0.0511751	1.29094	1.63357	TCAAGACTCCATCAGA-5
0.413807	0.838549	0.238095	0.186593	0.729104	0.89052	TGATTTCTCATCCCGT-5
0.401648	0.919885	0.238095	0.163103	0.787537	0.981783	TATACCTGTTCCATTT-5
0.462471	2.35731	0.0952381	0.00789818	2.10247	2.41359	CCTCTCCTCAGCTCTC-5
0.476592	2.25861	0.0952381	0.0116393	1.93407	2.26883	GAGTTGTAGAGATCGC-5
0.475842	2.03958	0.0476191	0.0260561	1.58409	1.94221	TACCCACAGCACCGTC-5
0.403331	1.01804	0.142857	0.137544	0.861557	1.09142	TACGTCCCATCGAGCC-5
0.533709	2.30013	0.0476191	0.00982312	2.00775	2.33304	CAACAGTGTGAGATTA-5
0.407012	0.804177	0.190476	0.196809	0.705955	0.853074	TCTACATAGACCATGG-5
0.421341	1.62865	0.190476	0.0544978	1.26362	1.60272	TTTCAGTCAATCAGCT-5
0.422564	1.10798	0.190476	0.119301	0.923356	1.17849	CCATCACAGGCCATAG-5
0.458776	2.20802	0.0476191	0.0146747	1.83343	2.17876	TAACTTCCACTTCAAG-5
0.492832	2.48764	0.0476191	0.00511389	2.29125	2.56803	ATAGGCTTCTCTGCCA-5
0.361119	0.306153	0.333333	0.355965	0.448592	0.369265	TTTACGTTCATTGTGG-5
0.478933	2.47339	0.0476191	0.00536065	2.27078	2.55165	TATACCTTCGACGTCG-5
0.442564	1.30235	0.190476	0.0891984	1.04964	1.34571	AACCCAACAAGCGAAC-5
0.420077	1.38956	0.190476	0.0782916	1.10629	1.41666	TTGCCTGTCACGGGAA-5
0.398976	1.29242	0.142857	0.0904719	1.04349	1.33785	AACCCAACACTACCCT-5
0.352148	0.405288	0.47619	0.322224	0.491842	0.461489	CACCGTTAGCTAAACA-5
0.412888	1.04988	0.190476	0.130566	0.88417	1.12372	GTCATCCCAGCATTGT-5
0.302602	-0.148331	0.666667	0.53932	0.268153	-0.098722	GGCTTGGGTCGACTGC-5
0.362619	0.779726	0.285714	0.204102	0.690154	0.82706	AGTCAACGTAACATCC-5
0.440333	2.61658	0.0476191	0.00332959	2.47761	2.71342	CTACCTGAGAGAGCCT-5
0.376505	1.11181	0.190476	0.118581	0.925983	1.18211	CATTCTAGTACCGGAA-5
0.371683	1.13852	0.238095	0.113807	0.943829	1.20653	TTCCGTGCACCGTCTT-5
0.396927	1.94931	0.0476191	0.0313718	1.50346	1.861	TCCGAAAGTCCACGCA-5
0.385051	1.05293	0.238095	0.129936	0.88627	1.12669	GTGCTGGGTGGAAATT-5
0.35844	0.99276	0.190476	0.143534	0.843045	1.06458	TACTTACAGCGGACAT-5
0.349587	0.762587	0.142857	0.209323	0.679184	0.808774	AACCTTTAGTCTACCA-5
0.382648	1.52586	0.0952381	0.0638101	1.19511	1.52355	GAGACCCCAGATCACT-5
0.398078	1.0788	0.190476	0.124772	0.903883	1.15146	ACTGTCCAGTCACTGT-5
0.429381	1.93059	0.0476191	0.0325668	1.48722	1.84434	CACAGGCAGCTCTATG-5
0.326583	0.412427	0.428571	0.319844	0.495062	0.468136	GATTGGTGTTTCGATG-5
0.38643	0.940238	0.333333	0.157453	0.802849	1.00498	ACTGTCCTCTCGTGGG-5
0.363857	1.06484	0.142857	0.127464	0.894612	1.13846	TGATTTCAGGGCAAGG-5
0.344074	0.58627	0.238095	0.26404	0.57833	0.630939	TTGCTGCTCCGCGGAT-5
0.369626	0.685899	0.190476	0.232733	0.633142	0.729875	GTACAGTCAGCCGGTT-5
0.351203	0.779558	0.190476	0.204147	0.690056	0.826898	TGACGCGGTCGCCTAG-5
0.370985	1.46728	0.0476191	0.0696755	1.15692	1.47821	AAGCGTTAGGACAGTC-5
0.450219	2.95576	0.0476191	0.00096031	3.01759	3.10224	CACACAACACGTTGGC-5
0.369659	1.09078	0.0476191	0.12251	0.911829	1.16253	TGATCAGGTTGTCTAG-5
0.324058	0.688609	0.190476	0.231886	0.634726	0.73265	AGTCACACAGACAATA-5
0.401459	1.82454	0.0476191	0.0394564	1.40388	1.75703	TGAATCGAGTCAGGGT-5
0.34266	0.775914	0.238095	0.20526	0.687697	0.822981	CCACTTGGTGCGGCTT-5
0.364966	1.41908	0.0476191	0.0749456	1.12525	1.43992	CTCCTTTTCTTGCAAG-5
0.390406	1.72444	0.0952381	0.0467584	1.33014	1.67713	GTTGCGGCAACTACGT-5
0.379573	1.38501	0.190476	0.0788584	1.10315	1.41279	GTCCCATGTACCCGCA-5
0.353228	0.966605	0.238095	0.150281	0.823095	1.03523	GCCATTCGTGATAGTA-5
0.358703	1.32079	0.0952381	0.0868049	1.06146	1.3607	TAACCAGGTTCCACAA-5
0.417805	2.33023	0.0476191	0.00870836	2.06006	2.37779	AACCAACCATTCAGCA-5
0.316323	0.666174	0.285714	0.238888	0.621806	0.709885	CAGCAATGTCTTTATC-5
0.3513	1.17013	0.142857	0.108404	0.964956	1.23506	TAAGCACTCAGGTAAA-5
0.335772	1.05491	0.190476	0.129447	0.887909	1.12901	GACCGTGTCGGCTTGG-5
0.353591	1.39434	0.0952381	0.077735	1.10938	1.42047	TCTGTCGGTGATAGTA-5
0.408293	1.84438	0.0476191	0.0380819	1.41928	1.77339	TGTCCTGGTGGACCTC-5
0.354817	1.01563	0.190476	0.138098	0.859812	1.0889	AAAGGGCCACGCGTCA-5
0.390773	1.96779	0.0476191	0.0303132	1.51837	1.87621	TCACAAGAGGTACCTT-5
0.389925	1.66951	0.0952381	0.0510517	1.29199	1.63474	TCATGAGTCACGGGAA-5
0.404089	2.41496	0.0476191	0.0064918	2.18764	2.48422	TGCGGCAAGTATTAGG-5
0.317788	0.592963	0.333333	0.261954	0.581775	0.637333	AGGTCATAGTGCCGAA-5
0.330036	0.977551	0.190476	0.147383	0.831553	1.04772	ATCTTCAAGGGTTGCA-5
0.306065	0.359623	0.333333	0.337608	0.471587	0.419	TTGAGTGGTTATCCAG-5
0.30117	0.440112	0.238095	0.310718	0.507634	0.493817	GCAGGCTGTGTGAGCA-5
0.313479	0.373381	0.380952	0.332849	0.477753	0.432061	AGACAAAGTTTAGAGA-5
0.332773	0.938879	0.238095	0.157846	0.801766	1.00335	CAACGATTCCGTAGGC-5
0.292388	0.301393	0.428571	0.357657	0.446533	0.364728	CCGGACAAGCATCAGG-5
0.303406	0.634001	0.285714	0.249105	0.603618	0.677309	AGGTAGGCAACCTATG-5
0.273874	0.0974824	0.52381	0.433993	0.362518	0.166218	GTCACTCGTTCCCACT-5
0.31881	0.789241	0.238095	0.201198	0.696376	0.837349	CTGTGAAAGAATCGCG-5
0.345953	1.29408	0.0952381	0.0902562	1.04452	1.33918	CATTGAGTCATCCTAT-5
0.328863	1.02647	0.142857	0.135614	0.867695	1.10024	ACTGTGAAGTTCCGTA-5
0.355206	1.75086	0.0952381	0.0448093	1.34863	1.69741	GACCGTGAGCCGTTGC-5
0.317529	0.849826	0.238095	0.183305	0.736825	0.902841	ATACCGATCAGAGTGG-5
0.290037	0.317851	0.333333	0.351882	0.453603	0.380243	CTGTGAAGTCAAGGCA-5
0.340389	1.18573	0.142857	0.105906	0.97508	1.2486	TATCTGTTCATTCGTT-5
0.317058	0.996681	0.142857	0.142583	0.845932	1.06879	CAGCCAGGTGTTCCTC-5
0.327088	0.511725	0.333333	0.28754	0.541302	0.560586	TCCACCAAGGACAGCT-5
0.353063	1.69553	0.0476191	0.0489879	1.30991	1.65475	TGTAGACAGGCAGTCA-5
0.359215	1.62876	0.0476191	0.0544849	1.26372	1.60284	ATCGTCCGTATAGCTC-5
0.303984	0.537177	0.333333	0.279615	0.55344	0.583986	CTCCAACCACGACAGA-5
0.335743	1.47784	0.0476191	0.0685996	1.16368	1.4863	CGCCAGAAGCGCCTTG-5
0.341416	1.01726	0.190476	0.137727	0.86098	1.09059	TGCAGGCGTTGTGTTG-5
0.309382	0.575413	0.333333	0.267466	0.572732	0.620496	GGAATGGAGGGATGTC-5
0.305662	1.03584	0.142857	0.133543	0.87438	1.1098	TTGCTGCGTATTCCTT-5
0.333757	1.13048	0.142857	0.115177	0.938635	1.19945	AGATGCTAGATGCTGG-5
0.366731	1.52608	0.0952381	0.063792	1.19523	1.5237	TGGTGATTCTCCTGTG-5
0.312041	0.880755	0.190476	0.174289	0.75873	0.937351	GGAAGTGGTCTTGGTA-5
0.29512	0.627215	0.333333	0.251256	0.599884	0.670542	ATCCATTAGCATTGTC-5
0.340385	1.24045	0.142857	0.0977195	1.01002	1.29466	GAAGTAAGTCTGTTAG-5
0.311335	0.974148	0.238095	0.148318	0.828805	1.04367	TCTAACTTCGTTCAGA-5
0.300756	0.729657	0.380952	0.219176	0.659207	0.77498	GAGACTTGTTAGAGAT-5
0.336973	1.4865	0.0476191	0.0677092	1.16935	1.49307	GTGGAAGGTTAGTCGT-5
0.355948	1.88422	0.0476191	0.0355418	1.44926	1.80494	GAGTCTAGTGTGTGTT-5
0.374289	1.94608	0.0476191	0.0315815	1.50057	1.85804	CCTCATGGTCGACGCT-5
0.323983	1.24999	0.142857	0.0963235	1.01627	1.30279	CCTTTGGGTTGCATCA-5
0.322879	1.19752	0.142857	0.10403	0.982841	1.25892	AGTCTCCAGATTCGAA-5
0.339512	1.48855	0.0952381	0.0675219	1.17056	1.4945	CGTGAATTCTATCGCC-5
0.310495	0.892971	0.285714	0.170729	0.767693	0.951289	TTGGGATTCAGTGATC-5
0.298284	0.998376	0.142857	0.142159	0.847227	1.07067	GGGAGTAAGGCGCTTC-5
0.350942	1.75554	0.0952381	0.0444667	1.35196	1.70105	TCGGGTGCAAGTATAG-5
0.343332	1.39668	0.190476	0.0774624	1.11091	1.42235	AGGTTGTAGGAAAGAC-5
0.325779	1.11562	0.190476	0.117887	0.928535	1.18562	GTCATTTAGTGCAGGT-5
0.302893	1.07023	0.190476	0.126423	0.898175	1.14347	ACTCCCAGTCGTATTG-5
0.309831	1.34758	0.0952381	0.0833683	1.079	1.38277	CATACCCCACTGCATA-5
0.331341	1.2073	0.142857	0.102532	0.989139	1.26725	AAGCCATTCTTGGTGA-5
0.303384	0.979056	0.190476	0.147006	0.832665	1.04936	ATACCTTCATTCTCCG-5
0.327396	1.55235	0.0476191	0.0613304	1.21232	1.5437	TTCTAGTCAACGACAG-5
0.309642	1.1573	0.142857	0.110577	0.956335	1.22346	GTGCAGCCACACCAGC-5
0.299952	0.748923	0.380952	0.213517	0.670568	0.794279	CACTGAAGTTGCTTGA-5
0.257699	0.24824	0.428571	0.37676	0.423935	0.314002	GCAGGCTGTCTTGCTC-5
0.320318	1.40732	0.0952381	0.0762847	1.11756	1.43051	AGGCATTTCGGTCGGT-5
0.306931	1.06906	0.142857	0.126635	0.897447	1.14244	TGTACAGGTTGCCATA-5
0.391229	1.48545	0.142857	0.0678213	1.16863	1.49222	GATAGAACATGGGAAC-5
0.322125	1.24305	0.0952381	0.0973312	1.01175	1.29691	TTCTAGTGTCCAGCAC-5
0.350126	1.85757	0.0476191	0.037239	1.429	1.78367	GTGAGTTGTATCTCTT-5
0.324175	1.57651	0.0952381	0.0590897	1.22849	1.56246	GATCACATCGGATACT-5
0.215688	-0.319177	0.666667	0.615398	0.210844	-0.293417	GGGTATTAGTCGCTAT-5
0.241274	0.214287	0.428571	0.389177	0.409852	0.281464	GGTCACGAGAGCTTTC-5
0.289199	1.07287	0.0952381	0.125883	0.900034	1.14607	TTTACTGCAAAGTATG-5
0.270087	0.634958	0.238095	0.248777	0.604189	0.678343	CTGGTCTTCCATCAGA-5
0.301696	1.21215	0.142857	0.101808	0.99222	1.27132	TTTATGCTCTTCGACC-5
0.228607	-0.354389	0.571429	0.631012	0.199963	-0.334534	TGAACGTTCGTGGGAA-5
0.319517	1.55321	0.142857	0.0612579	1.21284	1.5443	TGGTGATAGCTGACTT-5
0.282635	0.67986	0.333333	0.234584	0.629702	0.723834	GACGTTAAGTGCCTCG-5
0.249626	0.411239	0.380952	0.320225	0.494545	0.46707	GTCGCGAGTCGCATTA-5
0.307759	1.26377	0.142857	0.0944503	1.0248	1.31384	AACGTCAAGCGCCGTT-5
0.326953	1.7356	0.0476191	0.0459094	1.3381	1.68588	GATCCCTCATAACTCG-5
0.297596	1.30233	0.0952381	0.0891992	1.04964	1.3457	ACAGAAACAAGAATGT-5
0.248775	0.2804	0.428571	0.365096	0.437593	0.344869	GAGAAATTCGCGATCG-5
0.227931	-0.165036	0.619048	0.546698	0.262252	-0.117324	CTTTCAATCGGCTATA-5
0.287468	1.18469	0.142857	0.106083	0.974355	1.24763	CAGCGTGCACCACATA-5
0.265909	0.738969	0.285714	0.216448	0.664646	0.784244	ACTCCCAAGGCCGCTT-5
0.233078	0.0505715	0.619048	0.453198	0.343712	0.117585	AGATCCATCAGACAAA-5
0.286837	1.19729	0.0952381	0.104065	0.982693	1.25872	CAACAGTGTCGGTGAA-5
0.229493	0.0314531	0.571429	0.461232	0.336081	0.0973312	TGCCGAGTCTGTCCCA-5
0.262123	0.772072	0.238095	0.206433	0.685221	0.818861	GCCATTCCATGGCTGC-5
0.272988	0.966067	0.190476	0.150402	0.822747	1.03471	TTGTGTTTCTGAGAGG-5
0.244869	0.686132	0.190476	0.232657	0.633283	0.730124	CACCAAAAGTATGCAA-5
0.247843	0.311979	0.380952	0.353901	0.451118	0.374809	CGTTAGATCCGTACGG-5
0.211378	-0.0442456	0.52381	0.493658	0.306574	0.015898	TGCTGAATCCATTGGA-5
0.251415	0.748688	0.190476	0.213599	0.6704	0.793994	GTTGCGGTCGGTATGT-5
0.277531	1.20109	0.0952381	0.103494	0.985084	1.26189	TCTTGCGTCGAGTTGT-5
0.257844	0.624297	0.238095	0.252154	0.598334	0.667726	ATGAAAGGTCAAGGCA-5
0.231694	0.371297	0.380952	0.333561	0.476824	0.4301	TGATGGTGTGCCGTAC-5
0.176783	-0.544234	0.619048	0.713249	0.146759	-0.562901	CAAGACTAGTAGACAT-5
0.219551	0.268722	0.333333	0.369283	0.432641	0.333754	GTTACCCAGGCTGAAC-5
0.271506	0.731115	0.238095	0.218741	0.66007	0.776452	GATTGGTTCAAACGAA-5
0.231244	0.559293	0.380952	0.272586	0.564496	0.605009	TGCTTGCCACTCGATA-5
0.23631	0.507312	0.333333	0.288971	0.539145	0.556392	CACACAAAGCACGATG-5
0.242176	0.722302	0.190476	0.221455	0.654716	0.76729	TCATATCGTATAGGAT-5
0.269207	1.01138	0.190476	0.139104	0.85666	1.08435	ATCAGGTAGAGCCTGA-5
0.196356	-0.0975773	0.571429	0.517074	0.286448	-0.0428106	AGCCAATAGAGGCGGA-5
0.194306	0.0724989	0.47619	0.444126	0.352493	0.140515	TTCAGGAGTAACGTTC-5
0.228787	0.436024	0.333333	0.312024	0.505812	0.490122	GCCGTGACAGCGCGTT-5
0.265262	1.04045	0.0952381	0.132572	0.877548	1.11432	CTTCGGTCATGGCCAC-5
0.226678	0.31674	0.47619	0.352275	0.453118	0.379186	GCAGTTAGTGGCACTC-5
0.202662	-0.130745	0.571429	0.531553	0.274454	-0.0791733	GTCCTCAAGAGAAGGT-5
0.208836	0.281968	0.380952	0.364561	0.438229	0.346293	AGGACGAGTCAAAGTA-5
0.229098	0.674741	0.238095	0.236233	0.62666	0.718473	GTTAGTGAGCATCAAA-5
0.242246	0.887329	0.142857	0.172383	0.763506	0.94479	CCCGGAAAGACGACTG-5
0.254072	0.947621	0.142857	0.155385	0.808592	1.01361	GCGGAAAAGGTGCAGT-5
0.23253	0.617495	0.285714	0.254256	0.594729	0.661156	GACCGTGTCAAATAGG-5
0.22847	0.644565	0.285714	0.245735	0.609533	0.687973	GCCTGTTAGTATGGCG-5
0.201625	0.0161704	0.52381	0.467604	0.330121	0.0812931	GTGTAACAGTGAGGTC-5
0.196976	0.182619	0.428571	0.40099	0.396866	0.250785	TGAACGTGTGGCTTGC-5
0.228631	0.676569	0.285714	0.235648	0.627737	0.720373	GGTGTTATCAGTGTCA-5
0.231129	0.760135	0.238095	0.210049	0.677679	0.806251	AGTACTGCAGACACCC-5
0.185475	-0.0974415	0.52381	0.517019	0.286494	-0.0426721	AGGCTGCAGCATGAAT-5
0.20281	0.457731	0.380952	0.304969	0.515745	0.510163	GCACGTGGTGAATGTA-5
0.149242	-0.504359	0.714286	0.696335	0.157182	-0.513889	TGATTCTAGTCCGCCA-5
0.211388	0.413778	0.285714	0.319387	0.495683	0.469413	CCGTTCACAGCTCCTT-5
0.241096	0.869718	0.190476	0.177574	0.750622	0.924651	GCGGAAACACAGCTGC-5
0.181661	0.10379	0.47619	0.431476	0.365043	0.172618	TGTCAGAAGTTTGCTG-5
0.195309	0.237754	0.380952	0.380555	0.419582	0.304023	TGCTGAAGTTACTCAG-5
0.19565	0.112742	0.428571	0.427945	0.368612	0.181608	TCTTTGACAAGAGCTG-5
0.173727	0.12494	0.428571	0.423237	0.373416	0.19362	CTGTGGGAGGTTGGTG-5
0.155087	-0.420728	0.571429	0.660269	0.180279	-0.413199	TCGGTCTAGTCACGCC-5
0.19235	0.306354	0.428571	0.35589	0.448684	0.369466	AAGACAAAGGGCAAGG-5
0.149483	-0.341554	0.666667	0.625295	0.203915	-0.319418	AAGCATCGTGGCACTC-5
0.183083	0.195188	0.428571	0.39633	0.401943	0.262858	TTACTGTGTATGTCTG-5
0.188401	0.283209	0.333333	0.364123	0.438752	0.347459	GTCTGTCAGTCCCAGC-5
0.197531	0.59428	0.285714	0.261549	0.582446	0.638576	GTCAAACGTAACATAG-5
0.166553	-0.0122941	0.52381	0.479857	0.318888	0.0505119	GTTGTGATCCGGTTCT-5
0.160492	-0.179735	0.571429	0.553197	0.25712	-0.133743	CCTTTGGTCAGCGCAC-5
0.163489	-0.0786174	0.52381	0.508789	0.293462	-0.0220326	CGGAATTCAGGACGAT-5
0.202978	0.530468	0.333333	0.281706	0.550205	0.577782	ACATCCCGTGCGTCGT-5
0.161903	-0.0294175	0.52381	0.487274	0.312227	0.0319049	TCAAGCAGTCAAGGCA-5
0.157467	-0.134655	0.571429	0.533291	0.273036	-0.0835457	TCACGCTTCTCAATCT-5
0.151458	-0.305023	0.571429	0.609222	0.215224	-0.277292	CCGTAGGCATATACCG-5
0.16094	-0.0609424	0.52381	0.500918	0.300233	-0.00230225	GAGTGTTAGTTCCGTA-5
0.145325	-0.155937	0.52381	0.542659	0.265473	-0.107134	TCGGGACCATACTTTC-5
0.137875	-0.319585	0.619048	0.615572	0.210722	-0.29387	GCGGATCAGGGCAGGA-5
0.174313	0.37474	0.333333	0.332394	0.478347	0.433312	CATCGCTGTAAGTTGA-5
0.126535	-0.443461	0.666667	0.670186	0.173805	-0.440426	ATCGGATTCCAATCCC-5
0.156119	-0.12006	0.47619	0.526944	0.278235	-0.0675908	AACCACACATCTGCGG-5
0.166462	0.166894	0.380952	0.407039	0.390364	0.235168	GTCCACTGTAGCGTTT-5
0.127755	-0.309366	0.52381	0.611073	0.213907	-0.282116	TGTTCCGAGGGCAGTT-5
0.112703	-0.583785	0.619048	0.729634	0.136895	-0.611708	CCTCTCCTCGAGAACG-5
0.126694	-0.328776	0.571429	0.619699	0.207819	-0.304691	TCACACCTCGTAACCA-5
0.124957	-0.417579	0.761905	0.658882	0.181192	-0.409414	TGTTACTAGCTTGTGT-5
0.146005	0.0900205	0.52381	0.43694	0.359578	0.158732	CCCTCAAAGGAAGTCC-5
0.156564	0.0875653	0.380952	0.437937	0.358589	0.156203	TCATTCACAAGTCCAT-5
0.169813	0.349124	0.380952	0.341149	0.467056	0.409329	CCTCAACAGAAGAACG-5
0.122197	-0.279217	0.619048	0.597764	0.22347	-0.247564	GATAGCTTCCTACGAA-5
0.115141	-0.306684	0.571429	0.609933	0.214718	-0.279145	TGGAGGACACAGAGAC-5
0.102231	-0.541551	0.714286	0.712137	0.147436	-0.55964	ACTATTCAGAATCTAG-5
0.139245	-0.108356	0.52381	0.521825	0.282475	-0.0547351	TGTCAGAAGTCTAGCT-5
0.116933	-0.309848	0.571429	0.611292	0.213751	-0.282688	GGGACCTAGAGAGCGG-5
0.157714	0.302789	0.380952	0.357114	0.447194	0.366185	AAGACTCCAAGACGGT-5
0.106579	-0.288605	0.619048	0.601949	0.22044	-0.258396	GAATCGTGTCGTATGT-5
0.132522	-0.0394146	0.47619	0.491544	0.308438	0.0211976	AGTTAGCGTCAGGAGT-5
0.10746	-0.298924	0.571429	0.606507	0.217164	-0.270226	CCTCCAAGTAGTCGGA-5
0.154969	0.310727	0.333333	0.354352	0.450565	0.373598	GTTTGGAGTCTGTGTA-5
0.108807	-0.231444	0.52381	0.576364	0.239303	-0.192599	GCAACCGTCGCTATTT-5
0.093643	-0.540985	0.714286	0.711881	0.147592	-0.558889	ATTCTACAGCACCTGC-5
0.123491	-0.0501505	0.47619	0.496201	0.304343	0.00952381	GACTTCCAGGGATGTC-5
0.136345	0.143196	0.333333	0.416177	0.380722	0.211685	ACTGCAATCTCGACGG-5
0.0709934	-0.672875	0.809524	0.765178	0.116238	-0.723058	TGTTTGTAGCTAGCCC-5
0.103958	-0.248771	0.619048	0.584132	0.233489	-0.212474	CGGAATTGTGTAAACA-5
0.123918	0.0468471	0.428571	0.454779	0.3422	0.113597	GTCCACTAGGAGCAAA-5
0.103714	-0.201692	0.571429	0.563163	0.249366	-0.158992	TATCTGTGTAATGTGA-5
0.0997249	-0.289478	0.52381	0.602331	0.220165	-0.259385	CAGTTCCTCTCATTTG-5
0.0909123	-0.409273	0.619048	0.655249	0.183594	-0.39953	TCCTTCTTCCTGTTAT-5
0.0777479	-0.52648	0.666667	0.70578	0.151331	-0.541099	CACACAAAGCTGTTCA-5
0.0939003	-0.272305	0.619048	0.594647	0.225741	-0.239514	CACATGATCGTTCTCG-5
0.074654	-0.409233	0.666667	0.655236	0.183602	-0.399495	GTCTCACCAATTCTTC-5
0.0686841	-0.510254	0.714286	0.698801	0.155647	-0.520955	GGAACCCGTCTGCATA-5
0.0919322	-0.213939	0.619048	0.568547	0.245233	-0.172677	GAGATGGAGGACGGAG-5
0.0706356	-0.404093	0.571429	0.653022	0.185072	-0.393492	TGGCGTGAGGATATAC-5
0.0918255	-0.146937	0.52381	0.538729	0.268629	-0.0972334	GTGACGCGTGGTTCTA-5
0.0799525	-0.320305	0.52381	0.615879	0.210505	-0.294674	ACTGATGAGCGTTCCG-5
0.0819297	-0.169375	0.428571	0.548593	0.26075	-0.122108	TAACCAGCAAAGCGTG-5
0.0636025	-0.328025	0.619048	0.619367	0.208052	-0.303819	CACGTGGCATGAATAG-5
0.0934182	-0.0214929	0.428571	0.48381	0.315325	0.040594	CCTCAACGTGTTACTG-5
0.0604551	-0.391111	0.714286	0.647318	0.188882	-0.378089	GTGCACGAGCCTCTCT-5
0.394938	1.46174	0.0476191	0.0702804	1.15317	1.47371	CACGTTCTCATTTGTC-6
0.272041	-0.279651	0.571429	0.597966	0.223324	-0.248085	TCAGCCTTCCTTACCG-6
0.288931	-0.102434	0.571429	0.519229	0.284641	-0.0482188	TCACGCTTCACCTACC-6
0.293756	0.320296	0.380952	0.351064	0.454614	0.382451	TACTTACCACGTGTGC-6
0.277256	0.493795	0.285714	0.293423	0.532506	0.543414	ATGGGAGTCAACTGAC-6
0.257892	-0.0247062	0.428571	0.48523	0.314052	0.0370315	GTTGTCCAGGCTGAAC-6
0.255411	-0.140226	0.619048	0.535736	0.271049	-0.089698	TCCTTCTAGCGTATAA-6
0.245929	0.054492	0.47619	0.45155	0.345294	0.121746	GATCACACAAATCCCA-6
0.305806	1.06084	0.0952381	0.128237	0.891986	1.13476	GTCAAGTAGGTCTACT-6
0.278202	0.461219	0.333333	0.303911	0.517254	0.513185	CAACCAACATAGATCC-6
0.273947	0.400024	0.333333	0.324009	0.489443	0.456517	GGGACTCTCCTATTTG-6
0.256932	0.467303	0.380952	0.30199	0.520007	0.518685	TAACACGCATACCGTA-6
0.285664	0.94703	0.190476	0.155552	0.808124	1.01291	GCCCAGATCCCTTGGT-6
0.224031	-0.288646	0.666667	0.601962	0.220431	-0.25843	TGGGAAGCAATCGCGC-6
0.308816	1.1218	0.190476	0.11672	0.932853	1.19154	AGTTCCCGTTGTCTAG-6
0.208251	-0.371969	0.571429	0.63883	0.194614	-0.355334	TATATCCGTCCTCCTA-6
0.247492	0.138764	0.52381	0.417894	0.378933	0.207283	CTCATGCTCCAGCCTT-6
0.235814	0.204129	0.52381	0.392941	0.405673	0.271662	GAACACTAGCCATATC-6
0.289879	1.09283	0.190476	0.122097	0.913297	1.16457	CCCTCAAGTCCTCCTA-6
0.258125	0.628246	0.333333	0.250929	0.600449	0.671569	TTTCCTCTCTTGTGCC-6
0.259662	0.542584	0.238095	0.277939	0.556051	0.588977	GCCAGGTGTCAACCAT-6
0.223277	0.18256	0.428571	0.401011	0.396844	0.250731	GCCAACGGTCAACATC-6
0.182841	-0.58328	0.714286	0.729404	0.137032	-0.611012	TATTGGGCACCACTGG-6
0.218747	0.0648818	0.428571	0.447268	0.349432	0.132567	CAACAACTCATAGCAC-6
0.236713	0.395556	0.333333	0.325478	0.487479	0.452435	CTCTCAGGTGACTGTT-6
0.210438	-0.292526	0.666667	0.603655	0.219211	-0.26282	CCTGTTGCATCCGGCA-6
0.201666	-0.305484	0.666667	0.609416	0.215086	-0.277798	ACTTCGCCAACTGAAA-6
0.253893	0.471818	0.285714	0.300499	0.522157	0.522965	AGACTCAAGTCTCTGA-6
0.218711	-0.0563697	0.571429	0.498915	0.301973	0.00271966	CACGTTCGTCGCATCG-6
0.220452	0.22019	0.47619	0.38704	0.412244	0.287042	AAAGGTACAGGGTCTC-6
0.241427	0.403683	0.333333	0.322782	0.49109	0.459933	ACACGCGGTATGCGTT-6
0.192347	-0.503189	0.714286	0.695833	0.157495	-0.512453	CTGTGAACAGGTGAGT-6
0.21175	-0.0682218	0.619048	0.504241	0.297362	-0.0106312	TCATGTTAGCCAACCC-6
0.211758	0.0382905	0.47619	0.458381	0.338773	0.104513	ATCGTAGTCACTGTCC-6
0.189805	-0.346867	0.714286	0.627628	0.202297	-0.325579	TTTACTGCATCCGAGC-6
0.214849	0.25742	0.380952	0.373388	0.42784	0.322894	CACGTGGCAAGAAATC-6
0.260876	0.715546	0.285714	0.223505	0.650714	0.760411	GATCGTAAGGGATCAC-6
0.232163	0.402361	0.380952	0.32322	0.490502	0.458714	CTGTACCTCTACACTT-6
0.225535	0.433033	0.380952	0.313006	0.504448	0.487348	TCGCTTGAGGCATGGT-6
0.153646	-0.79524	0.809524	0.81026	0.0913757	-0.878854	GGTAACTGTGTACGCC-6
0.214186	0.00473533	0.428571	0.472512	0.325587	0.0689566	GACATCACAGTCAGCC-6
0.209226	-0.120255	0.571429	0.527032	0.278163	-0.0678119	TATACCTCAAATGATG-6
0.165176	-0.719081	0.809524	0.782712	0.106398	-0.781385	AGATGCTCACACCTTC-6
0.188771	-0.31549	0.571429	0.613763	0.211999	-0.28914	TACCTGCGTATCCCTC-6
0.188538	-0.181651	0.52381	0.554009	0.256483	-0.135797	AGAACAATCACGGACC-6
0.215511	0.0518528	0.52381	0.452685	0.344204	0.118881	GACAGCCAGTGGATTA-6
0.188887	-0.507236	0.809524	0.697484	0.156466	-0.517179	TGGGTTAGTATGCAAA-6
0.257328	0.836893	0.238095	0.187082	0.727968	0.888701	CGGGCATAGACTCAAA-6
0.217036	0.214929	0.380952	0.388957	0.410099	0.28204	GACTCAACATCAGCGC-6
0.182915	-0.427305	0.571429	0.66317	0.178375	-0.421131	ATCTTCACATTGCCTC-6
0.221479	0.405222	0.285714	0.322247	0.491811	0.461424	AAAGGATTCGAACGGA-6
0.205249	0.0979072	0.428571	0.433824	0.362686	0.166646	GGGTTTATCGCCATAA-6
0.162572	-0.598295	0.761905	0.735456	0.133443	-0.629398	TAACGACAGTTGGAGC-6
0.210526	0.418103	0.333333	0.317936	0.49766	0.473479	GGGAGTACAATTCTTC-6
0.236682	0.46258	0.333333	0.303484	0.517864	0.514407	TCATGGAGTATACGGG-6
0.167132	-0.378867	0.619048	0.641854	0.192564	-0.363418	CAAGGGACATGAAAGT-6
0.174491	-0.401992	0.619048	0.65212	0.185672	-0.391051	TACTGCCTCCATTTAC-6
0.200499	0.148395	0.380952	0.414198	0.382792	0.216759	CTGTAGACACCCTATC-6
0.215306	0.268348	0.428571	0.369411	0.43249	0.333413	GTTACGAAGAGTTGTA-6
0.184224	-0.428721	0.619048	0.663772	0.177981	-0.422779	TCTACATTCCACGTCT-6
0.194825	-0.0498059	0.571429	0.496053	0.304472	0.00989366	TCTCACGGTGGTGATG-6
0.184306	-0.0966224	0.52381	0.516658	0.286797	-0.0417673	GCCAGGTGTTGTCAGT-6
0.161209	-0.424766	0.666667	0.662075	0.179093	-0.418131	TTTGTTGAGGGTATAT-6
0.196677	0.141551	0.47619	0.416826	0.380045	0.21002	GATTTCTCATAAGATG-6
0.231041	0.588462	0.238095	0.263369	0.579435	0.632993	AACAACCTCATTCACT-6
0.164011	-0.456948	0.714286	0.676049	0.170022	-0.456678	GGGACTCCACATGAAA-6
0.197502	0.246053	0.380952	0.377545	0.423031	0.311935	GAGACTTAGTATAACG-6
0.18733	-0.0327873	0.52381	0.488683	0.310973	0.0283715	TGTAACGTCTTAGCTT-6
0.1687	-0.314204	0.666667	0.6132	0.212398	-0.287668	TCCACGTGTTCCCAAA-6
0.143328	-0.434246	0.666667	0.666123	0.176446	-0.429232	ACCTGAATCACCATGA-6
0.194458	0.185916	0.47619	0.399779	0.39818	0.25392	GAACGTTGTGTCGCTG-6
0.185942	0.186845	0.47619	0.399441	0.398547	0.254793	TAAGCACGTTATTCTC-6
0.200273	0.268274	0.380952	0.369446	0.432449	0.333322	TTAATCCTCCTTCTGG-6
0.202908	0.320175	0.47619	0.351107	0.454561	0.382334	TTCGGTCGTGTTTCTT-6
0.211589	0.389817	0.380952	0.327404	0.484916	0.447092	CCTATCGTCCTTCTTC-6
0.149375	-0.526173	0.714286	0.705664	0.151402	-0.540761	GTCCTCACACAGAGAC-6
0.151286	-0.386739	0.666667	0.645386	0.19018	-0.372893	CTCATGCCACTCTAGA-6
0.144965	-0.669227	0.809524	0.763784	0.11703	-0.718526	ACAAAGATCGACGCGT-6
0.17224	-0.0275818	0.47619	0.486444	0.312967	0.0339866	CTGAGGCGTCCAAATC-6
0.154537	-0.321999	0.619048	0.616678	0.209942	-0.296767	GCCATTCAGAGTCTTC-6
0.179976	-0.0128778	0.47619	0.480139	0.318633	0.0498038	TGGAACTGTAGAGCTG-6
0.212555	0.479099	0.285714	0.298119	0.525611	0.529819	CCGTAGGTCGCGTGCA-6
0.152939	-0.193256	0.571429	0.559319	0.252341	-0.149242	AGTAACCAGCTCAGAG-6
0.172456	0.052091	0.47619	0.452581	0.344304	0.119143	AAAGGGCGTGCACATT-6
0.154622	-0.32816	0.666667	0.619427	0.20801	-0.303975	TGGAACTCAACTAGAA-6
0.156557	-0.133857	0.47619	0.532925	0.273334	-0.0826233	CCACGTTAGTAAGACT-6
0.131199	-0.35028	0.619048	0.629183	0.201223	-0.329691	ATCACAGTCCTGGTCT-6
0.155837	-0.151335	0.52381	0.540584	0.267137	-0.101904	CGGCAGTTCCTCTCTT-6
0.150658	-0.174057	0.571429	0.550695	0.259089	-0.127417	TACCTGCCACAAATAG-6
0.171153	0.126142	0.428571	0.422766	0.3739	0.194823	CCATCACTCCGATCGG-6
0.135022	-0.416307	0.714286	0.658326	0.181559	-0.407898	CCATCACCAGGCGATA-6
0.14762	-0.304308	0.714286	0.608904	0.215451	-0.276463	CCCATTGCAGCTACTA-6
0.156279	-0.0431538	0.47619	0.493182	0.306992	0.0170898	GGTAGAGCACTTGTGA-6
0.134372	-0.551384	0.714286	0.716237	0.144943	-0.571698	CGTGAATAGGATGCGT-6
0.15575	0.054701	0.428571	0.451467	0.345374	0.121955	TCGGGTGGTCCGACGT-6
0.167146	0.196578	0.428571	0.395808	0.402515	0.264212	ACAGAAAAGAGCAAGA-6
0.126007	-0.471917	0.809524	0.682472	0.165915	-0.474623	GTCTTTATCGAGAGAC-6
0.159194	-0.0279059	0.428571	0.486594	0.312833	0.03361	GAAGGACAGAATCGTA-6
0.13608	-0.310435	0.619048	0.611584	0.213544	-0.283449	TGAGTCAGTAGTGGCA-6
0.131839	-0.476019	0.714286	0.684285	0.164763	-0.479715	AACGAAATCATCGCTC-6
0.142531	-0.199476	0.571429	0.562145	0.250151	-0.156411	ATTCTTGGTGGATCGA-6
0.138404	-0.195733	0.47619	0.560467	0.25145	-0.152154	TGGAGAGCATGGCTGC-6
0.145388	-0.154441	0.52381	0.542006	0.265996	-0.10549	CGCAGGTCAGGCTCTG-6
0.200097	0.658978	0.190476	0.241121	0.617764	0.7027	CTCTCAGGTTCTCACC-6
0.108537	-0.52393	0.714286	0.704691	0.152001	-0.537942	CGTTAGACACACCTAA-6
0.156016	-0.0568833	0.47619	0.499144	0.301774	0.00214653	TCGGGCATCGCACGGT-6
0.156464	0.147789	0.380952	0.414434	0.382545	0.216155	GTTAGACCATGGAAGC-6
0.114551	-0.604312	0.809524	0.737843	0.132036	-0.63671	ATGAGTCAGGCATCAG-6
0.140753	-0.0521238	0.47619	0.49707	0.303582	0.00734368	CCGAACGAGGCCACCT-6
0.122503	-0.345059	0.571429	0.626825	0.202854	-0.323456	GTCATGATCAATGCAC-6
0.143161	0.0627056	0.47619	0.448132	0.348594	0.130383	CGTGATATCTCACGAA-6
0.141171	-0.267297	0.571429	0.592388	0.227394	-0.233691	GGAGGATTCTCTCAAT-6
0.162244	0.293764	0.380952	0.360376	0.443244	0.357454	CTACCCAGTGTAAATG-6
0.132559	-0.318772	0.619048	0.615212	0.210975	-0.292929	CTGAGGCAGAAGTGTT-6
0.143992	-0.03468	0.47619	0.489488	0.310258	0.0263529	TTCTAGTCAACCGTGC-6
0.136522	-0.142029	0.571429	0.536512	0.270421	-0.0916503	GTGAGCCAGATACCAA-6
0.111132	-0.562026	0.761905	0.720722	0.142232	-0.584989	CCGGTGAGTTAACAGA-6
0.15063	0.0412097	0.47619	0.457164	0.339928	0.107582	CAAGAGGTCCAATGCA-6
0.138234	-0.0512922	0.52381	0.4967	0.303906	0.00827153	GTCTCACTCGCTGTTC-6
0.163598	0.381921	0.333333	0.330035	0.48144	0.439816	TGAGTCACACCGTCGA-6
0.126214	-0.200696	0.428571	0.562715	0.249712	-0.157856	AACAGGGCACAAGTTC-6
0.145906	-0.0384014	0.47619	0.491112	0.30882	0.0222814	CTCGAGGTCCGCACGA-6
0.143359	0.0453913	0.52381	0.455407	0.3416	0.112012	CGTCAAAGTAGGCTCC-6
0.116163	-0.260591	0.571429	0.589395	0.229594	-0.225988	GATGGAGAGGTACAAT-6
0.114918	-0.303947	0.619048	0.608717	0.215584	-0.275978	GTGGTTATCGACCACG-6
0.167656	0.371602	0.380952	0.33347	0.476943	0.430352	TAAGTCGAGCGTGTTT-6
0.122017	-0.332197	0.619048	0.621164	0.206794	-0.30854	GGTAACTTCCGGTAGC-6
0.130775	-0.155983	0.47619	0.542673	0.265461	-0.107171	CACAACATCGTTCTAT-6
0.112077	-0.15846	0.52381	0.543794	0.264565	-0.109997	GACTTCCAGTAAGCAT-6
0.1064	-0.230163	0.619048	0.575835	0.239702	-0.191249	GGGCCATAGGCACCAA-6
0.124429	-0.0941712	0.428571	0.51561	0.287679	-0.0391374	CACATGACAGACAAGC-6
0.118726	-0.0269555	0.47619	0.486183	0.313201	0.0346423	CAGCCAGCAGTTGTCA-6
0.119332	-0.108911	0.47619	0.522077	0.282265	-0.0553676	GTTGTGACAGCCTACG-6
0.115672	-0.207696	0.52381	0.565756	0.247371	-0.16558	CACTGAAAGTTGTAAG-6
0.106042	-0.312527	0.619048	0.612482	0.212907	-0.285793	GTTCATTAGTAAACTG-6
0.105728	-0.291926	0.571429	0.603379	0.21941	-0.262103	GTCGTAACACGATTCA-6
0.110289	-0.163091	0.571429	0.545832	0.262941	-0.115138	AATCACGAGAGTCTGG-6
0.112504	-0.176025	0.52381	0.551578	0.258393	-0.12965	GCGATCGAGGTCGTCC-6
0.106412	-0.258379	0.571429	0.588364	0.230354	-0.223338	CACTAAGCAGTCAACT-6
0.0748574	-0.579469	0.809524	0.727805	0.137985	-0.606189	AGCTCAAGTCGAAGCA-6
0.1168	0.0391564	0.428571	0.458012	0.339123	0.105444	CAACAACTCTGAACGT-6
0.0694846	-0.782846	0.904762	0.80587	0.0937351	-0.862777	TAACTTCCAATTGAGA-6
0.103475	-0.193334	0.47619	0.559352	0.252314	-0.149328	GACGCTGCAGGAGACT-6
0.081159	-0.502386	0.666667	0.695492	0.157708	-0.511479	AGCTACAGTGCGGCTT-6
0.125942	-0.0336215	0.47619	0.489028	0.310666	0.0275061	TCGCTCATCATGAAAG-6
0.0796881	-0.425958	0.714286	0.66259	0.178755	-0.419543	GTAGAGGGTAATACCC-6
0.109842	-0.273594	0.52381	0.595239	0.225308	-0.241044	CCTCTCCTCAACTGAC-6
0.0635881	-0.767373	0.857143	0.800365	0.0967118	-0.842926	GGGAGTAGTTGCATAC-6
0.0594807	-0.721779	0.857143	0.783726	0.105836	-0.784838	TACCTGCGTACTCGTA-6
0.0802034	-0.476234	0.666667	0.684364	0.164713	-0.479936	AGGGTCCAGCGATTCT-6
0.105733	-0.110567	0.47619	0.522792	0.281671	-0.0571612	CTAACCCGTCCTGGTG-6
0.109173	-0.0493694	0.47619	0.495893	0.304612	0.0102959	GAAGAATTCGAGTTGT-6
0.0656865	-0.575284	0.714286	0.726081	0.139015	-0.601001	CCTTGTGTCGTGGGAA-6
0.0858039	-0.416183	0.666667	0.658281	0.181589	-0.407775	CATTTCATCTGTCAGA-6
0.102979	-0.281428	0.47619	0.598733	0.222767	-0.250069	CATCCACTCAAACCTG-6
0.0930997	-0.311212	0.571429	0.611912	0.213311	-0.284307	GGTGATTGTGTGAATA-6
0.0557567	-0.66177	0.857143	0.760918	0.118662	-0.709259	AATGAAGTCCGTCACT-6
0.100471	-0.142901	0.428571	0.536914	0.270095	-0.0926624	TACGTCCAGCGTCTCG-6
0.0812038	-0.366466	0.666667	0.636434	0.196246	-0.348944	CTTCTCTGTGACTAAA-6
0.055039	-0.71537	0.809524	0.781374	0.107141	-0.776841	GTCACGGTCTGTGCGG-6
0.0785044	-0.410643	0.666667	0.655861	0.183189	-0.401192	AAACCCAGTACAGAAT-6
0.0657491	-0.504281	0.714286	0.696303	0.157202	-0.513797	ATTCCCGGTCTCTCTG-6
0.0952661	-0.210821	0.52381	0.567135	0.246314	-0.169085	TTAATCCAGGTCGCCT-6
0.0844122	-0.315024	0.571429	0.613555	0.212146	-0.288597	ATCTCTACAAAGCAAT-6
0.065817	-0.539505	0.666667	0.711253	0.147976	-0.557049	TACGCTCTCCTGTTGC-6
0.0757695	-0.387252	0.714286	0.645626	0.190019	-0.373538	TGTCAGAAGTAACGAT-6
0.0789928	-0.327046	0.666667	0.618937	0.208354	-0.302689	ATGGGTTTCCACGTGG-6
0.0628305	-0.502928	0.619048	0.695725	0.157562	-0.512144	ATCCCTGGTCTCGGGT-6
0.0671484	-0.463327	0.666667	0.678846	0.168229	-0.464474	TGATGGTTCACCACAA-6
0.0790182	-0.308109	0.571429	0.610562	0.21427	-0.280784	CTGTGAAAGCGATTCT-6
0.0773424	-0.259568	0.52381	0.588902	0.229957	-0.224721	TCTTGCGCATGTTCAG-6
0.0698057	-0.381817	0.619048	0.64317	0.191674	-0.366946	GGGTAGAGTTAAGCAA-6
0.060071	-0.503049	0.714286	0.695777	0.15753	-0.512292	ATTCCCGGTCTTTCAT-6
0.0913899	-0.119622	0.619048	0.526735	0.278408	-0.0670641	CAACAACTCACTACGA-6
0.0769318	-0.239943	0.47619	0.580225	0.236403	-0.202471	CGAGGAATCACCTTGC-6
0.0497314	-0.546024	0.761905	0.714007	0.146297	-0.565129	CTCCGATCACGGTGAA-6
0.0649092	-0.417945	0.571429	0.659048	0.181083	-0.409866	TATTGCTCATCTGGGC-6
0.0736033	-0.282614	0.571429	0.599273	0.222375	-0.251466	TCAGGTAAGAGAATCT-6
0.0609864	-0.45581	0.714286	0.675557	0.170338	-0.45531	GCGTGCATCGGCATTA-6
0.060245	-0.449092	0.619048	0.672577	0.172258	-0.447039	TGATGGTAGGAGACCT-6
0.0327278	-0.73483	0.904762	0.788511	0.103192	-0.801265	CGTAGTAAGCGACTAG-6
0.0446086	-0.571759	0.714286	0.72459	0.139907	-0.596533	CTGGCAGAGGACGCTA-6
0.0376554	-0.770348	0.952381	0.801458	0.096119	-0.846842	GTCGAATTCTTCGTGC-6
0.0578729	-0.424704	0.666667	0.662045	0.179112	-0.418051	AGTCACATCTGCGGAC-6
0.0572491	-0.434195	0.619048	0.666099	0.176461	-0.429166	CACTTCGTCGAAATCC-6
0.0563157	-0.470893	0.666667	0.682037	0.166192	-0.473401	ATGGGAGGTGGTCAAG-6
0.0711235	-0.247229	0.571429	0.583446	0.233999	-0.210718	TCAGTCCGTAGAGTTA-6
0.0464828	-0.449974	0.666667	0.672943	0.172022	-0.448055	CTCTGGTGTATGCTTG-6
0.0385878	-0.557942	0.714286	0.719005	0.143268	-0.579887	CACGTGGTCACCATCC-6
0.0371293	-0.630909	0.809524	0.748602	0.125749	-0.670098	CGTGTCTGTGCATGTT-6
0.0610722	-0.316846	0.619048	0.614339	0.211592	-0.290647	TCTACCGGTTAAGGGC-6
0.0384904	-0.551941	0.714286	0.716465	0.144805	-0.572373	AGGACGACACCTCAGG-6
0.0638979	-0.317551	0.619048	0.614664	0.211362	-0.291496	AGACTCAAGCTTTGTG-6
0.0332286	-0.702347	0.857143	0.776491	0.109864	-0.760396	CTCATTAGTTCGAAGG-6
0.0315087	-0.654966	0.809524	0.758204	0.120214	-0.700537	ACGTACACATACACCA-6
0.0467279	-0.416584	0.666667	0.658442	0.181482	-0.408215	CCACGTTTCAGACATC-6
0.0463308	-0.437713	0.714286	0.667672	0.175437	-0.433493	AGTCAACAGAAATGGG-6
0.0467162	-0.419992	0.666667	0.659948	0.180491	-0.41232	CATAAGCTCCGTCACT-6
0.0481626	-0.401874	0.666667	0.652073	0.185704	-0.390923	CGTCAAAAGGATACGC-6
0.0559343	-0.282047	0.571429	0.599009	0.222567	-0.250783	TTGCATTGTGTAGTGG-6
0.0426433	-0.442065	0.666667	0.669589	0.174192	-0.438778	ACCTACCCAGGTCAGA-6
0.0374842	-0.48627	0.714286	0.688616	0.162023	-0.491932	CGGGTGTGTTCATCGA-6
0.0266747	-0.699555	0.809524	0.775475	0.110432	-0.756999	CGGTCAGGTAATCAGA-6
0.0374754	-0.553558	0.666667	0.717156	0.144386	-0.574415	GTACAACTCGTCAAAC-6
0.0358579	-0.502279	0.714286	0.695455	0.157731	-0.511373	TGATTCTAGCGTGTCC-6
0.0290677	-0.587298	0.761905	0.73106	0.136047	-0.616021	AAGTGAATCGCTTACC-6
0.0518286	-0.275957	0.52381	0.596295	0.224539	-0.243768	GATGACTCACGCTTAA-6
0.0381211	-0.439937	0.666667	0.668687	0.174777	-0.436291	GCTTGGGAGTCTGTAC-6
0.0422241	-0.44912	0.666667	0.672591	0.172249	-0.44708	TACCTCGTCCTTGACC-6
0.0347799	-0.579783	0.761905	0.727944	0.137902	-0.606607	GTCCCATTCAACGTGT-6
0.0234365	-0.604506	0.761905	0.737938	0.13198	-0.637002	TGACGCGTCTCGTGAA-6
0.0292371	-0.495484	0.714286	0.692544	0.159553	-0.503074	GTCCTCAGTCGTAATC-6
0.0265629	-0.490053	0.666667	0.690258	0.160988	-0.496582	TCCTGCACAGCTGTCG-6
0.0314371	-0.5318	0.714286	0.70802	0.149954	-0.54761	AATGCCACATCGCCTT-6
0.0478642	-0.276031	0.571429	0.596331	0.224513	-0.243861	AGAGAATTCTCCACTG-6
0.0380117	-0.402614	0.666667	0.652386	0.185495	-0.39177	AGGATCTGTCCAGAAG-6
0.0378678	-0.414318	0.666667	0.657473	0.182122	-0.405577	TTTGTTGTCTGGACTA-6
0.0195629	-0.6563	0.809524	0.758732	0.119912	-0.702229	AGCCAGCAGCACCGTC-6
0.0373124	-0.461195	0.666667	0.677906	0.16883	-0.461852	GTATTGGAGAGTGACC-6
0.51946	1.5083	0.0952381	0.0655375	1.18351	1.50988	AGACAGGCACTCCACT-7
0.532787	1.64331	0.142857	0.0532286	1.27385	1.61432	GGCACGTGTGTCCATA-7
0.541673	2.11012	0.0476191	0.0215919	1.66571	2.02193	TCCATGCAGGCAGTCA-7
0.390119	-0.270009	0.619048	0.593607	0.226501	-0.236833	TTATTGCCAAGATGGC-7
0.386227	0.533615	0.285714	0.280723	0.551722	0.580696	ACACAGTCACTCATAG-7
0.485411	2.47801	0.0476191	0.00527351	2.2779	2.55736	AGATCGTTCGGTCGGT-7
0.382119	0.767144	0.333333	0.207915	0.682114	0.813676	CCAATTTGTCTTTCTA-7
0.425795	1.51926	0.142857	0.0644607	1.19071	1.51837	CCCTAACAGCTCTTCC-7
0.395997	0.721461	0.190476	0.221699	0.654237	0.766469	CCTCAGTAGGTCGTCC-7
0.379777	0.520874	0.190476	0.284696	0.545619	0.568947	TTCTTGACAACACGTT-7
0.393774	0.633742	0.380952	0.249184	0.603479	0.677058	GTCATGACATGACTGT-7
0.413394	1.88971	0.0476191	0.0351863	1.45363	1.8095	ATCCATTAGTCGTCTA-7
0.336524	-0.140633	0.619048	0.535907	0.27091	-0.0901279	TACACCCCAACACACT-7
0.432142	2.25334	0.0476191	0.0119387	1.92304	2.2591	AATGACCTCTCTCAAT-7
0.372148	0.510532	0.380952	0.287914	0.540737	0.559488	GGTCACGCATTCACAG-7
0.382745	0.713248	0.238095	0.224203	0.649359	0.758077	ATCCACCCAATTAGGA-7
0.413029	1.03601	0.142857	0.133505	0.874501	1.10997	ATAGACCCACCTTCCA-7
0.408849	1.66446	0.0952381	0.0514616	1.28852	1.63084	TACGTCCCAAGAGCTG-7
0.313836	-0.160654	0.571429	0.544765	0.263791	-0.112445	TTGCTGCCAGTTCTAG-7
0.330054	0.213436	0.380952	0.389476	0.409519	0.280685	CATCCGTTCAACACGT-7
0.42871	1.9717	0.0952381	0.0300897	1.52158	1.87948	ATTTCACCATCGTGCG-7
0.376378	1.18518	0.142857	0.105992	0.974726	1.24813	ATTCTACTCATTCATC-7
0.377339	1.18313	0.0952381	0.106334	0.973329	1.24626	GCTGCAGTCGACTCCT-7
0.390048	1.19643	0.142857	0.104192	0.982164	1.25802	ATGAAAGAGTCATTGC-7
0.378265	0.953406	0.238095	0.153787	0.813081	1.02033	CACATGAAGTACTCGT-7
0.34155	0.559303	0.333333	0.272586	0.564497	0.605012	TATCTTGTCGCTGCGA-7
0.338293	0.733628	0.238095	0.217989	0.661566	0.779004	CTTCCTTAGCTCAGAG-7
0.319927	0.0428563	0.428571	0.456511	0.340549	0.109227	CGAGGAACAATTGTGC-7
0.359546	0.93444	0.142857	0.159022	0.798542	0.998484	TGTGCGGCAAGCGAAC-7
0.348663	0.948297	0.190476	0.155175	0.809178	1.01449	TAACCAGGTGGACTGA-7
0.34086	0.720704	0.285714	0.22192	0.653804	0.765726	TAGGAGGTCGAAACAA-7
0.363553	1.27087	0.190476	0.0934279	1.02952	1.31994	GCACGTGCACCGGCTA-7
0.319694	0.730648	0.238095	0.21887	0.659813	0.776014	CCTCATGAGATCCAAA-7
0.291444	-0.0636242	0.47619	0.502139	0.299176	-0.0053604	TTGCATTCATAAGATG-7
0.360672	1.63459	0.0952381	0.0539629	1.26791	1.60759	GACACGCGTTGCCATA-7
0.340584	0.722043	0.238095	0.221531	0.654565	0.767032	CCTGTTGCACAGTGAG-7
0.310591	0.457674	0.333333	0.304989	0.515717	0.510106	GGTAGAGGTCCGATCG-7
0.315606	0.437563	0.428571	0.311509	0.50653	0.491578	TCCACCATCGACACCG-7
0.346756	1.4586	0.0952381	0.0706263	1.15103	1.47114	CAGTTAGTCGCAGTGC-7
0.32156	0.735277	0.190476	0.21749	0.662561	0.780699	CTGGCAGTCCTGTTAT-7
0.346021	1.27057	0.142857	0.0934632	1.02936	1.31973	ACAACCAGTGAATGAT-7
0.374126	1.71678	0.0952381	0.0473503	1.32468	1.67111	CGTAGTAAGTTTGGCT-7
0.301603	0.635815	0.238095	0.248507	0.604661	0.679195	ATCGGATCATATAGCC-7
0.320134	1.11491	0.0952381	0.118032	0.928001	1.18488	GAGCTGCGTGGTACAG-7
0.357943	1.64936	0.0952381	0.0527109	1.2781	1.61912	GAGAGGTCAAGCGCTC-7
0.3354	1.39739	0.0952381	0.0773796	1.11137	1.42292	CATGCTCGTCATACCA-7
0.323443	0.692779	0.380952	0.230624	0.637096	0.736795	ACGTTCCCAAACTGCT-7
0.348048	1.55947	0.142857	0.06066	1.2171	1.54926	CTTGATTGTAGCGATG-7
0.297651	0.421579	0.333333	0.316838	0.499162	0.476558	GAAGTAACACGCACCA-7
0.346497	1.4974	0.0952381	0.06661	1.17646	1.50152	GGGATGAAGGACAGCT-7
0.295162	0.449372	0.380952	0.307667	0.511919	0.502475	GGAATCTTCTAGTGAC-7
0.307077	0.730626	0.285714	0.218882	0.659789	0.775973	CCACGTTGTTACGATC-7
0.276158	0.377788	0.428571	0.331344	0.479721	0.436205	TCAGTGAGTGGTCTCG-7
0.302063	0.812688	0.142857	0.194266	0.711604	0.862284	AAAGGGCCAATTCTCT-7
0.213185	-0.683458	0.714286	0.769352	0.113875	-0.736715	TATCTTGTCCATACAG-7
0.289605	0.579643	0.238095	0.26614	0.574891	0.624531	GTCTAGACAGTCTACA-7
0.293416	0.546979	0.333333	0.276565	0.558203	0.593077	CTGCATCCACCAAATC-7
0.255551	-0.0205046	0.52381	0.48337	0.315721	0.041698	GCATCTCAGGAAAGGT-7
0.280102	0.38415	0.380952	0.329238	0.48249	0.442019	TCGACCTAGCACTAAA-7
0.293868	0.786514	0.190476	0.202013	0.694621	0.834453	ACATGCAGTACGGCAA-7
0.291784	0.575983	0.285714	0.267281	0.573032	0.621057	GAAACCTCAACTCATG-7
0.244478	-0.395256	0.571429	0.649124	0.187673	-0.382956	TGGATCACACCCTTAC-7
0.270312	0.32949	0.47619	0.347902	0.458543	0.39099	TCGGTCTAGACGCCCT-7
0.265994	0.546261	0.285714	0.27681	0.557818	0.592345	TATCTGTGTGCCTTTC-7
0.272995	0.205816	0.380952	0.392326	0.406353	0.273262	ATGAGGGGTACCTAAC-7
0.209372	-0.660265	0.809524	0.760336	0.118995	-0.707383	GTCCACTTCAAAGAAC-7
0.254658	0.262952	0.47619	0.371359	0.430206	0.328257	ATCGTCCGTTCCACAA-7
0.256797	0.00777744	0.333333	0.471202	0.326793	0.0722478	CGAGTTAGTTATCTTC-7
0.263078	0.261958	0.380952	0.371738	0.429763	0.327253	TCGCAGGGTACTTCCC-7
0.239321	-0.211013	0.619048	0.567228	0.246242	-0.169322	CTTACCGAGCAGAAAG-7
0.282465	0.461096	0.333333	0.303943	0.517208	0.513094	CATCCGTCAGCAAGAC-7
0.250029	0.0563192	0.619048	0.450811	0.346006	0.123613	GTTCTATAGACCCGCT-7
0.316472	1.3017	0.142857	0.0892855	1.04922	1.34517	GACTCAAGTGAACGGT-7
0.270258	0.522886	0.333333	0.284103	0.546524	0.570695	GTAGATCAGTATAGGT-7
0.224026	-0.34124	0.666667	0.625153	0.204014	-0.319043	CAGAGCCAGTTGGACG-7
0.285114	0.722102	0.238095	0.221522	0.654583	0.767064	CTGGACGAGTCATCGT-7
0.239486	-0.111729	0.571429	0.523265	0.281278	-0.0583505	GCACGGTCAAGAAATC-7
0.254151	0.203258	0.380952	0.393284	0.405293	0.270769	AGTACTGGTGACTGAG-7
0.246954	0.277547	0.380952	0.366108	0.436391	0.34218	TATCCTAAGCGGCTCT-7
0.303301	1.1047	0.190476	0.119927	0.921081	1.17535	GTAACCAGTATGCGTT-7
0.224879	-0.175442	0.571429	0.551317	0.258599	-0.12899	ACTCTCGCAGACTCTA-7
0.298749	1.21278	0.142857	0.1017	0.992681	1.27193	GTAGGAGCAACTGAAA-7
0.2653	0.454233	0.380952	0.30607	0.514179	0.50702	TGCTTCGGTCCCTGTT-7
0.254139	0.499002	0.380952	0.291757	0.534978	0.548258	AGGTCATGTTGCCATA-7
0.250422	0.593086	0.238095	0.261916	0.581838	0.637449	CTCCAACTCAAGAAAC-7
0.260911	0.572841	0.285714	0.268288	0.571399	0.617999	TTACGTTTCTATTCGT-7
0.182089	-0.650038	0.761905	0.756274	0.121321	-0.694366	AGTGCCGCAACTTCTT-7
0.254677	0.426853	0.333333	0.315062	0.501604	0.481553	GGGTGTCGTAGAGACC-7
0.196311	-0.412758	0.666667	0.656774	0.182584	-0.403675	TGAGGTTTCACTCGAA-7
0.252747	0.377615	0.333333	0.331397	0.479651	0.436058	TGACTCCGTGCTGTCG-7
0.226155	0.164372	0.333333	0.408001	0.389338	0.232689	CGTCAAAGTCAGCTTA-7
0.280018	1.00464	0.238095	0.140702	0.851699	1.07717	TGAGGGACAGCCCACA-7
0.26791	0.823914	0.190476	0.190982	0.719008	0.874284	CATCAAGTCAGGTAAA-7
0.283929	1.30454	0.0952381	0.0889136	1.05103	1.34747	TTGTGGATCCTACACC-7
0.21754	0.0655755	0.428571	0.44699	0.349702	0.13327	GGAAGTGCAGCTGAGA-7
0.20402	-0.194046	0.571429	0.559667	0.25207	-0.150126	GTAAGTCGTTGGCTAT-7
0.225089	0.157664	0.428571	0.41063	0.386549	0.225924	GTAGGTTAGGCACGAT-7
0.235981	0.503404	0.238095	0.290291	0.537166	0.552534	GTCAAGTTCGGCTATA-7
0.313375	1.59856	0.0952381	0.0570586	1.24368	1.57995	CATACAGGTAACATCC-7
0.235347	0.397363	0.380952	0.324856	0.488308	0.454161	CCGATGGTCGAAGCCC-7
0.214823	0.128867	0.380952	0.421687	0.375009	0.197579	CTCAGTCGTCTGATCA-7
0.18834	-0.361103	0.619048	0.634056	0.197872	-0.342616	GTTGTAGTCCAGTACA-7
0.216487	0.030341	0.47619	0.461686	0.335653	0.0961861	TCTTTGAGTCGGCCTA-7
0.259737	0.722673	0.190476	0.221333	0.654954	0.7677	AAGTACCAGACGGAAA-7
0.183288	-0.562416	0.857143	0.720877	0.142139	-0.585448	CGGGCATGTTATGTCG-7
0.184274	-0.314146	0.619048	0.61317	0.212419	-0.287592	ATGGGTTGTGGCCTCA-7
0.191262	-0.300832	0.571429	0.607331	0.216575	-0.272369	TTGTTGTAGTATAGGT-7
0.19862	-0.315369	0.571429	0.613718	0.212031	-0.289023	ACTGTGACAGTCGGAA-7
0.232873	0.539739	0.238095	0.278812	0.554689	0.586375	GTGTGGCGTGAGTAGC-7
0.235757	0.657035	0.238095	0.241777	0.616585	0.700597	AAGTGAAGTGTTTCTT-7
0.167598	-0.678447	0.714286	0.767352	0.115005	-0.730155	GGGACCTGTGCCTTCT-7
0.230003	0.325642	0.333333	0.349246	0.456868	0.387356	TTCCGGTAGGGAGGGT-7
0.220846	0.336684	0.333333	0.345449	0.461616	0.397636	GACAGCCCATGTGACT-7
0.232044	0.412804	0.333333	0.319713	0.495239	0.468501	CAAGCTATCGCTCTCA-7
0.184204	-0.0977199	0.619048	0.517138	0.286394	-0.0429708	AAGATAGTCTCCGAAA-7
0.21185	0.0518811	0.47619	0.452669	0.344219	0.118921	GGAGAACCACAATGTC-7
0.229593	0.453746	0.333333	0.306233	0.513948	0.506557	TTACCGCAGGGCTAAC-7
0.204439	0.0834073	0.571429	0.439659	0.356884	0.151834	CTATAGGAGCATGCGA-7
0.160075	-0.648605	0.857143	0.755684	0.12166	-0.692485	GGTGTTAGTCGTGCCA-7
0.225216	0.358679	0.380952	0.337904	0.471207	0.41819	TTCTAGTGTTTCCATT-7
0.222773	0.275261	0.380952	0.366933	0.435413	0.339987	GTGTAACCAATCCTAG-7
0.225665	0.426015	0.333333	0.31533	0.501235	0.480798	CCGTGAGAGCGTATAA-7
0.206075	0.171408	0.428571	0.405251	0.392276	0.239779	TTAGGGTAGGGACAGG-7
0.218385	0.284561	0.428571	0.36366	0.439305	0.348693	CCATAAGCATATAGCC-7
0.179116	-0.254105	0.619048	0.586515	0.231721	-0.21859	AGGCTGCTCATGTCTT-7
0.183307	-0.396141	0.619048	0.64956	0.187381	-0.384134	ATATCCTTCTTGGTGA-7
0.198161	0.0969171	0.47619	0.43421	0.3623	0.165665	AACAAAGCATTCTCTA-7
0.20489	0.29115	0.333333	0.361332	0.442094	0.354901	GGATCTAGTTTACGAC-7
0.199681	0.117482	0.428571	0.426122	0.370466	0.186256	TCTCACGCAAGCGCAA-7
0.182103	-0.0506243	0.619048	0.496393	0.304174	0.0090415	CTCAGGGCAACCGTGC-7
0.183851	0.0181333	0.47619	0.466762	0.330904	0.0834111	GGAACCCTCTACCAGA-7
0.161357	-0.358231	0.714286	0.632753	0.198766	-0.339153	TCCATCGCAAGTGCAG-7
0.182	-0.0363891	0.47619	0.490192	0.309634	0.0245875	CCTCAGTTCGCACGGT-7
0.146011	-0.392228	0.619048	0.647801	0.188558	-0.37939	ACAGCCGGTTTGATCG-7
0.169008	-0.0630963	0.52381	0.501885	0.299396	-0.00472454	AAGCCATAGTCGGCCT-7
0.175914	0.0885726	0.52381	0.437529	0.358994	0.157238	AGAGCAGCACCCTTAC-7
0.181809	-0.0164478	0.428571	0.481676	0.317245	0.0459475	TACGCTCTCAACCTTT-7
0.162239	-0.194752	0.52381	0.559995	0.251816	-0.150957	GTTACAGTCTAAGCGT-7
0.176389	0.0668009	0.428571	0.446466	0.350212	0.134596	CGCCAGATCATTGCTT-7
0.212368	0.543177	0.333333	0.277739	0.556363	0.589571	CACTGGGAGGCTAGCA-7
0.157152	-0.246487	0.571429	0.583122	0.234241	-0.209887	ATTTCACTCTGTCGTC-7
0.18935	0.104201	0.428571	0.431314	0.365207	0.173031	TGACCCTTCATCGGGC-7
0.194176	0.430032	0.285714	0.313976	0.503103	0.48461	TATTGCTAGATCCCGC-7
0.17887	0.21099	0.333333	0.3904	0.40849	0.278277	TCCGAAATCCCGAACG-7
0.15836	-0.0504628	0.619048	0.496324	0.304235	0.00921452	AGAACAATCAAATGCC-7
0.174595	0.20411	0.428571	0.392954	0.405658	0.271628	TATCTTGAGGAAGTGA-7
0.152303	-0.0146176	0.428571	0.480899	0.317946	0.0478962	TCCCATGTCCACGTAA-7
0.157624	-0.203593	0.571429	0.563951	0.248758	-0.160995	TTAATCCTCTCTTAAC-7
0.169378	0.123498	0.428571	0.423819	0.372819	0.192132	ACTGCAATCAGGCGAA-7
0.142747	-0.287091	0.571429	0.601267	0.220933	-0.256628	CTTACCGGTGCAGATG-7
0.138634	-0.272116	0.571429	0.594565	0.2258	-0.239305	CTTAGGATCTCACGAA-7
0.148855	-0.23086	0.47619	0.576127	0.239482	-0.191996	TGTGATGGTTCGGTCG-7
0.145339	-0.143261	0.666667	0.537082	0.269959	-0.093086	TGTTGGACAACCTAAC-7
0.116998	-0.646423	0.809524	0.754807	0.122164	-0.689695	CTTCTAAGTCAAGCCC-7
0.115517	-0.480196	0.761905	0.686064	0.163635	-0.484725	TCCGGGAAGACAAGCC-7
0.145233	-0.166229	0.619048	0.547224	0.261835	-0.11865	ATCCGTCTCCGGACGT-7
0.209491	0.727915	0.190476	0.219699	0.658173	0.773211	CTACGGGTCGATAACC-7
0.154338	-0.0852881	0.47619	0.511627	0.291047	-0.0291483	GATTCTTGTGGGTATG-7
0.143557	-0.0764766	0.47619	0.507872	0.294246	-0.0197331	TGTTCATAGCGACCCT-7
0.128695	-0.292635	0.571429	0.603704	0.219176	-0.262947	GGAAGTGTCTCAATCT-7
0.129969	-0.296468	0.571429	0.605402	0.217956	-0.267356	TGTCAGACATTCCTAT-7
0.116176	-0.417783	0.666667	0.658964	0.181138	-0.409637	TTCACGCAGTATGACA-7
0.131829	-0.130813	0.52381	0.531583	0.274429	-0.0792492	GCTACAACAGCAGGAT-7
0.111426	-0.242184	0.571429	0.581197	0.235677	-0.204957	ACACTGACAGATCACT-7
0.113158	-0.415174	0.666667	0.657846	0.181876	-0.406591	AGGGTGACAGAGGTAC-7
0.122443	-0.19999	0.666667	0.562396	0.249958	-0.157046	TAGGAGGGTCGGAAAC-7
0.13894	0.0634458	0.47619	0.447815	0.348901	0.131184	TCACATTCAGCTTTCC-7
0.101659	-0.360777	0.619048	0.633911	0.197971	-0.342231	TGCAGGCCACATACTG-7
0.142717	0.0747854	0.47619	0.443209	0.353391	0.142837	GTTTACTGTAGGACTG-7
0.109849	-0.279644	0.52381	0.597965	0.223324	-0.248083	CAGAGCCGTCTGATCA-7
0.0894093	-0.638812	0.857143	0.751803	0.123896	-0.680176	TGACGCGGTCACTCAA-7
0.101545	-0.408896	0.619048	0.655091	0.183698	-0.399102	CAAGCTAGTTGGGACA-7
0.103039	-0.399888	0.666667	0.65124	0.186259	-0.388671	TTGTTGTCAAGTCCCG-7
0.0859721	-0.462997	0.714286	0.678695	0.168325	-0.464052	GCCTGTTTCTGGACCG-7
0.110141	-0.13321	0.47619	0.532674	0.273538	-0.081994	ATTGGGTAGCGCAATG-7
0.0841274	-0.475265	0.761905	0.683951	0.164975	-0.478776	TCTATCATCGACCATA-7
0.104388	-0.271612	0.571429	0.594329	0.225973	-0.238695	CTTGAGAGTCACTTCC-7
0.0703405	-0.566052	0.809524	0.722317	0.141272	-0.589738	AGAAATGAGTAAGAGG-7
0.0953528	-0.179911	0.571429	0.553278	0.257056	-0.133948	TTACGTTAGTGGTTGG-7
0.0872602	-0.329308	0.571429	0.619942	0.207649	-0.305328	GTCGCGAGTGATACCT-7
0.0842182	-0.38657	0.619048	0.645302	0.190237	-0.372668	AGTTAGCCACTACCCT-7
0.0962271	-0.194908	0.47619	0.560074	0.251755	-0.151156	CCACGAGTCAACACGT-7
0.0595195	-0.599388	0.857143	0.735923	0.133168	-0.630825	GTTGCGGAGATAACGT-7
0.0817812	-0.289023	0.571429	0.602121	0.220316	-0.258841	GTCAAGTAGAGTGACC-7
0.067993	-0.372428	0.571429	0.639019	0.194486	-0.355839	GCCTGTTGTAAGCTCT-7
0.0611588	-0.47924	0.714286	0.685648	0.163899	-0.483552	CGTAGTATCCATAGAC-7
0.0726396	-0.30512	0.52381	0.609262	0.215196	-0.277395	TCGTGCTTCAAGCTGT-7
0.0550152	-0.476233	0.666667	0.684364	0.164713	-0.479936	AGACCCGGTCTGCCTT-7
0.0848567	-0.0600912	0.52381	0.50053	0.30057	-0.00132901	GAGGGATGTACGAAAT-7
1.08554	2.25729	0.0952381	0.0117248	1.9309	2.26603	TGATGCACAATGCAGG-8
0.799936	2.35453	0.0952381	0.00798101	2.09794	2.40978	TCTGTCGGTAGTATAG-8
0.830822	3.06429	0.0476191	0.000596203	3.22461	3.24069	GAAGGACCACCATAAC-8
0.831931	2.01705	0.0476191	0.0273615	1.56286	1.92107	GGTGTCGCACTTTAGG-8
0.735013	2.22273	0.0952381	0.013717	1.86274	2.20529	CTCCATGTCATATGGC-8
0.753871	1.30145	0.238095	0.0893088	1.04911	1.34502	CAACAACAGCTCGACC-8
0.738407	1.9708	0.0952381	0.0301423	1.52082	1.87871	CGCATGGTCCAATCCC-8
0.669698	1.33534	0.142857	0.084949	1.07084	1.37253	TACACCCGTCCGGACT-8
0.586332	0.487935	0.380952	0.295231	0.529838	0.538167	CCTCCTCTCCTCACTG-8
0.726778	1.70847	0.0952381	0.0479542	1.31917	1.66502	TTACCGCGTTACGCCG-8
0.733882	2.92948	0.0476191	0.00108197	2.96579	3.06676	ACTTCGCTCGGCTTGG-8
0.685672	2.23447	0.0476191	0.0129663	1.88718	2.22722	GCAGCTGAGACCAGCA-8
0.678445	1.71125	0.0952381	0.0477515	1.32101	1.66706	CTCCAACCAGGATCTT-8
0.657782	2.12508	0.0952381	0.0205807	1.68654	2.0419	CTGTACCTCTTCGGAA-8
0.66361	1.63512	0.0952381	0.0539059	1.26836	1.60811	CGGGCATGTATGATCC-8
0.603932	0.98684	0.238095	0.145042	0.838506	1.05794	TTCGATTTCTAGTGAC-8
0.692391	2.16204	0.0952381	0.017987	1.74504	2.09722	TGACGCGCACTTCCTG-8
0.697384	2.72269	0.0476191	0.00233736	2.63127	2.82863	TTCCTAATCACCCTTG-8
0.658412	1.55447	0.0952381	0.0611268	1.21377	1.54538	CATGCTCCAGAGTAAT-8
0.545971	0.684423	0.285714	0.233214	0.632246	0.728304	ATCCTATTCAAGCCCG-8
0.542809	1.28468	0.238095	0.0915797	1.0382	1.33109	GATCGTAAGCTGACCC-8
0.644583	3.14612	0.0476191	0.000426229	3.37036	3.33517	TTATTGCAGCACACAG-8
0.57108	2.10637	0.0476191	0.0218171	1.6612	2.01759	TAACGACGTCACTGAT-8
0.616997	2.30359	0.0952381	0.00969197	2.01359	2.33806	AGACACTAGTCACTCA-8
0.531292	1.13292	0.238095	0.114745	0.940265	1.20167	TTCCAATTCTTTGCGC-8
0.580276	1.61854	0.0952381	0.0553865	1.2566	1.59473	CTGCATCAGCGTGCCT-8
0.468116	0.522548	0.285714	0.284203	0.546371	0.570399	TTTACTGTCGATTGGT-8
0.543384	2.00614	0.0952381	0.0280172	1.55257	1.91077	AGGCCACTCATTGGTG-8
0.492815	1.03182	0.238095	0.134412	0.871561	1.10577	TGACGCGCAGTAGGAC-8
0.529543	1.44956	0.142857	0.0715806	1.1452	1.46412	ATTGTTCAGACGGAAA-8
0.594253	2.1666	0.0476191	0.0176342	1.75365	2.10526	GACGCTGGTCTACAAC-8
0.556668	2.50963	0.0476191	0.004761	2.3223	2.59272	ATCTTCAAGCAATAAC-8
0.435774	0.251787	0.47619	0.37546	0.425436	0.317425	CATACTTGTGTCTCCT-8
0.530752	1.10244	0.142857	0.120299	0.919737	1.17349	TAGTGCAGTGGCTAGA-8
0.543138	2.38016	0.0952381	0.00728213	2.13774	2.44304	GGCTTTCCACGGTCTG-8
0.51341	1.29201	0.190476	0.0905426	1.04315	1.33742	TTTATGCAGGCTTCCG-8
0.584833	2.46249	0.0476191	0.00556341	2.25466	2.53869	TATCCTAGTAACAGGC-8
0.55089	2.25019	0.0476191	0.0120975	1.9173	2.25402	TCGGTCTTCCTCGATC-8
0.491327	1.03746	0.238095	0.133193	0.875518	1.11142	AACACACCACATTGTG-8
0.49176	0.936881	0.190476	0.158375	0.800313	1.00116	TAATTCCAGACCAACG-8
0.474593	0.912896	0.238095	0.165067	0.782339	0.973843	GACCTTCTCATAGCAC-8
0.503965	1.48538	0.142857	0.0678308	1.16857	1.49214	GAAGCCCAGCCGATCC-8
0.538984	2.47383	0.0476191	0.00535375	2.27134	2.5521	TCGACCTTCGGCTCTT-8
0.493984	1.37261	0.190476	0.0803511	1.09501	1.40271	TCGGTCTCAAATGGTA-8
0.498508	1.4151	0.190476	0.0753778	1.12276	1.43687	TCATCATAGAGTTGTA-8
0.503236	2.32127	0.0476191	0.00902933	2.04434	2.36441	GTCTCACAGAGAGGGC-8
0.408487	0.362662	0.333333	0.336497	0.473019	0.422043	CTTCAATAGTGGATAT-8
0.523442	1.79012	0.142857	0.041937	1.3774	1.72864	ACAACCAAGCGTGCTC-8
0.528991	1.76008	0.0952381	0.0441035	1.35553	1.70493	ACCCTCAAGTGCCAGA-8
0.395702	0.164398	0.47619	0.407999	0.389341	0.232696	CATTTCATCACGGAGA-8
0.481262	1.48262	0.0476191	0.0681087	1.1668	1.49003	AAGTGAAGTCCACAGC-8
0.425367	0.585924	0.333333	0.264135	0.578174	0.630648	CAGTTAGAGCTGTTCA-8
0.459865	1.42131	0.190476	0.0746876	1.12675	1.44174	ACCCAAAAGGTTAAAC-8
0.481586	2.23091	0.0952381	0.0131864	1.87988	2.22068	GCCAACGAGTGGTGAC-8
0.422294	1.13612	0.142857	0.114213	0.942284	1.20442	CTGTGAAGTATTTCGG-8
0.369541	-0.552541	0.761905	0.716729	0.144645	-0.573153	ATTACTCTCTGTGTGA-8
0.396022	0.226064	0.333333	0.384826	0.414735	0.292829	TCGGGACTCTGATTCT-8
0.487242	1.41838	0.142857	0.0750181	1.12483	1.4394	ACTTTCAGTTCGGACC-8
0.527871	3.11981	0.0476191	0.000480586	3.31823	3.30165	ATCCTATCATTGAAAG-8
0.466552	1.89277	0.0476191	0.0350138	1.45576	1.81173	TAGGGTTAGCTACGTT-8
0.436388	1.57692	0.0952381	0.0590457	1.22881	1.56284	GTACAGTCAAGCTACT-8
0.460345	1.35523	0.142857	0.0824684	1.08371	1.38866	AGGTCTACAATGCAGG-8
0.428097	0.701715	0.238095	0.227806	0.642436	0.746093	TACTTACGTGCGTGCT-8
0.470944	1.50569	0.190476	0.0658179	1.18166	1.50768	GTTATGGCAGTTCCAA-8
0.430837	0.911256	0.285714	0.165499	0.781206	0.972107	TCGCACTTCGTGGGAA-8
0.437984	1.32408	0.142857	0.0864029	1.06347	1.36324	TGGGAGAGTTCCACGG-8
0.487517	2.21331	0.0476191	0.0143175	1.84413	2.18848	ACATCCCGTGATAGAT-8
0.450445	2.26739	0.0952381	0.0112088	1.95044	2.28322	CATTCATCACTCTAGA-8
0.450472	1.79125	0.0952381	0.0418507	1.3783	1.7296	GGTCTGGAGAAACCCG-8
0.417241	1.09764	0.142857	0.121201	0.916494	1.169	TGTTGGAGTCCAGTTA-8
0.45593	1.73359	0.142857	0.0460621	1.33666	1.6843	TGTTCATCATGGGTCC-8
0.466815	1.79438	0.0952381	0.0416359	1.38053	1.73201	TTTACGTCAGAGAAAG-8
0.433018	1.69024	0.0476191	0.0493856	1.3064	1.65084	GGCTTTCAGGAGTCTG-8
0.407131	1.24301	0.0952381	0.0973364	1.01172	1.29688	CGAAGGAAGATGCCGA-8
0.402736	0.790703	0.285714	0.200786	0.697267	0.838818	ACAACCATCGCTCCTA-8
0.418108	1.12353	0.142857	0.116416	0.933988	1.1931	GATCATGTCGCGGTAC-8
0.33751	-0.303316	0.666667	0.608451	0.215775	-0.275283	GGATGTTAGCGTTCCG-8
0.411377	0.982893	0.142857	0.146027	0.835565	1.05362	AACAAAGTCGAACCTA-8
0.462991	2.02614	0.0476191	0.0268283	1.57141	1.9296	TCTCTGGGTGGGTCAA-8
0.367971	0.565904	0.238095	0.270477	0.56787	0.611371	CAACCAACAAACTAGA-8
0.344374	-0.00219606	0.47619	0.475477	0.322871	0.0615095	CGTCCATCAGTGTGCC-8
0.331155	-0.147511	0.666667	0.538972	0.268434	-0.097844	TTCAGGAAGCCGAACA-8
0.382457	0.781983	0.238095	0.203406	0.691636	0.829516	TAGGTACTCTTTCGAT-8
0.391184	0.912915	0.238095	0.165063	0.782351	0.973861	TTGTTCAAGGCCCGTT-8
0.439256	1.77031	0.0952381	0.043358	1.36293	1.71298	CCCTCAATCGTGGTAT-8
0.411144	0.931082	0.190476	0.159952	0.796009	0.994653	GGACGTCCAATCGCGC-8
0.419784	1.62959	0.0952381	0.0544098	1.26432	1.60352	TTTGTTGTCGAAGCCC-8
0.460024	2.67983	0.0476191	0.00271441	2.56633	2.78042	CACTGAAAGGGTTGCA-8
0.436675	1.98587	0.0952381	0.0292329	1.53413	1.89219	AGGAAATGTCGCACAC-8
0.359132	1.09964	0.142857	0.12081	0.917897	1.17095	CAACGGCAGGCACGAT-8
0.344875	0.662019	0.333333	0.240192	0.619441	0.705684	GGGTCACCAGAGTGAC-8
0.380822	1.24312	0.0952381	0.09732	1.0118	1.29697	CTAACCCAGTTCCGGC-8
0.426328	2.40806	0.0476191	0.00663934	2.17788	2.47621	TTGCGTCAGCCAAGTG-8
0.370455	1.23462	0.0952381	0.0985297	1.00643	1.28997	GGGCTCACATGGAACG-8
0.455845	1.8963	0.0952381	0.0347886	1.45856	1.81465	TCACGGGTCGTCCTTG-8
0.346616	0.957494	0.190476	0.152691	0.816187	1.02496	GTGCACGCAGCGTAGA-8
0.352103	0.899809	0.285714	0.16878	0.772679	0.958998	TCATGAGGTTTCGATG-8
0.390239	1.5382	0.0952381	0.0626341	1.20319	1.53303	GACTCAATCGGATACT-8
0.318055	0.0580454	0.52381	0.450085	0.346705	0.125447	GGGTTTAAGAAGCGCT-8
0.30054	-0.209687	0.619048	0.56664	0.246693	-0.167825	TCTCACGTCTTGAACG-8
0.349702	1.11936	0.238095	0.117178	0.931155	1.18921	AGACCCGGTTGTACGT-8
0.380506	1.35426	0.0952381	0.0825642	1.08321	1.38803	AGTCATGCACCCATAA-8
0.28287	-0.373063	0.619048	0.639274	0.194313	-0.356518	GGGTGAAAGATGACCG-8
0.345138	0.81401	0.238095	0.193902	0.712417	0.863605	TTACGTTCAGGTTCCG-8
0.444613	2.88126	0.0476191	0.00130198	2.88539	3.01099	TCTATCAGTAAGTTAG-8
0.303992	-0.325542	0.619048	0.618258	0.20883	-0.30091	TACACCCGTTTCGGCG-8
0.339705	1.05373	0.190476	0.129732	0.886952	1.12766	TCTCACGAGTCTGGAG-8
0.349522	0.890898	0.238095	0.171337	0.766148	0.948894	GGCACGTCATAGATCC-8
0.348573	1.12984	0.238095	0.115306	0.938147	1.19878	TGACTCCTCCGCAGTG-8
0.337297	0.943378	0.190476	0.15658	0.805265	1.00861	ACTGTCCTCGGAATGG-8
0.307526	0.397537	0.47619	0.324802	0.488381	0.454312	AAATGGATCATAGCAC-8
0.362456	1.34598	0.0952381	0.083572	1.07794	1.38144	CCTCACATCTTCGTAT-8
0.336936	0.868625	0.238095	0.177905	0.749812	0.923379	TCCCATGTCGTGAGAG-8
0.282221	0.128098	0.47619	0.42201	0.374677	0.196754	CAGCGTGAGTTGCTCA-8
0.30075	0.823153	0.238095	0.191199	0.718514	0.873486	TGTTACTCACTCATAG-8
0.268687	-0.416269	0.714286	0.658311	0.181569	-0.407858	ACCTGTCAGCGATCGA-8
0.280841	0.0127198	0.52381	0.469101	0.328734	0.0775311	CGGGTGTAGTGCTACT-8
0.362949	1.69676	0.0476191	0.0488912	1.31077	1.6557	AGTCATGCAAATACAG-8
0.300072	0.478	0.285714	0.298459	0.525116	0.528838	GGGTTATTCATAGACC-8
0.302455	0.664426	0.190476	0.239463	0.620761	0.708031	CTCCACACATCAGCGC-8
0.273199	0.0254854	0.52381	0.463716	0.333748	0.0910769	GTGCTTCTCATTTGCT-8
0.286575	0.0753039	0.47619	0.443012	0.353585	0.143338	CTGGTCTAGTCATGAA-8
0.292572	0.598718	0.285714	0.26021	0.584676	0.642697	TCTTTGAGTAGGAAAG-8
0.309183	0.54728	0.285714	0.276476	0.558342	0.593342	TTGCCTGGTACTGCGC-8
0.323174	1.09108	0.0952381	0.12246	0.912007	1.16278	ATGAGGGTCGCACGAC-8
0.309327	0.756912	0.238095	0.211046	0.675624	0.802799	CATGCGGGTGGACCAA-8
0.251083	-0.335345	0.619048	0.622566	0.205814	-0.312228	GTAGTACAGGTAGCAC-8
0.304926	0.933432	0.190476	0.159292	0.797805	0.997371	CACTTCGAGTCTGTAC-8
0.352996	1.73543	0.0952381	0.0459197	1.338	1.68577	ATGATCGTCAGTGATC-8
0.377261	1.80875	0.0476191	0.0406143	1.39132	1.7436	CAGATACAGGTTAAAC-8
0.28607	0.551075	0.285714	0.275228	0.560307	0.597076	AATCGACCAGGCTATT-8
0.295319	0.851356	0.285714	0.182825	0.737965	0.904653	AAACCCAAGAGCAGAA-8
0.323929	1.16478	0.142857	0.109291	0.961417	1.23031	TCATGCCGTCGAGTGA-8
0.338346	1.40794	0.0952381	0.0762208	1.11793	1.43096	CAAGACTGTAGGCAAC-8
0.329606	1.69859	0.0952381	0.0487515	1.31201	1.65708	GGGCGTTGTGGACCAA-8
0.320771	0.972662	0.238095	0.14868	0.827748	1.04211	CTGTACCAGAGCATAT-8
0.250991	0.319662	0.333333	0.351274	0.454354	0.381883	CATAAGCTCTGCTGAA-8
0.212596	-0.780608	0.904762	0.805092	0.0941547	-0.85995	TCATATCCACAAATCC-8
0.251862	0.23176	0.428571	0.382709	0.417131	0.298374	TAAGCACGTATCTCGA-8
0.27263	0.547535	0.380952	0.2764	0.558462	0.593569	TTGAGTGTCTGGGCGT-8
0.209819	-0.391146	0.666667	0.647339	0.188869	-0.378145	AGGTAGGGTATGCTAC-8
0.226296	-0.383941	0.714286	0.644136	0.191023	-0.369536	ACTGTCCGTTGTATGC-8
0.210935	-0.45897	0.714286	0.676944	0.169447	-0.459171	TGTAACGAGATGACAT-8
0.252064	0.341145	0.380952	0.343889	0.463581	0.401872	TGTCCTGTCTAACGGT-8
0.281053	0.818277	0.142857	0.192653	0.715224	0.868161	CGTAAGTGTACGGGAT-8
0.247997	0.423263	0.333333	0.316242	0.49998	0.478233	TTGAGTGGTGGCTTAT-8
0.28269	1.03004	0.142857	0.134817	0.870255	1.10391	GAAGGGTTCAAGCCAT-8
0.213171	-0.465332	0.666667	0.679703	0.167681	-0.466867	TCTACCGGTAGAATAC-8
0.266649	0.780565	0.238095	0.203821	0.690751	0.82805	AATGACCTCTTGAGCA-8
0.274877	0.698315	0.238095	0.228862	0.640427	0.742601	TTGTGGACATTAAAGG-8
0.221775	-0.453255	0.809524	0.674453	0.171048	-0.452244	CTAGACACACTGGCCA-8
0.257088	0.51908	0.142857	0.285233	0.544801	0.567366	AATGGAAGTCACCGCA-8
0.205802	-0.224094	0.52381	0.573086	0.24178	-0.184236	GCGGATCTCAAGTAAG-8
0.206734	-0.213114	0.666667	0.568176	0.245517	-0.171733	AGAAATGGTGGTCAAG-8
0.237231	0.291425	0.333333	0.361221	0.442228	0.355198	TAGTGCACAGTCCGTG-8
0.272136	0.959608	0.190476	0.152141	0.817753	1.02729	ATTCCTAAGATGGCGT-8
0.234134	0.299381	0.285714	0.358382	0.445654	0.362787	TTACAGGAGATGCTAA-8
0.275514	0.992863	0.142857	0.143501	0.843145	1.06472	TTGTGTTAGTAACCGG-8
0.212414	-0.202478	0.619048	0.563498	0.249107	-0.159845	CAGATTGCACCTGCGA-8
0.150625	-1.10918	0.904762	0.89811	0.0466706	-1.27085	AGTCACATCAACACCA-8
0.19623	-0.0206607	0.52381	0.483443	0.315655	0.041514	TTGTGTTTCTTGTGCC-8
0.186927	-0.12015	0.571429	0.526981	0.278205	-0.067684	ATTCAGGTCTTCCTAA-8
0.234171	0.56554	0.238095	0.270594	0.567681	0.611017	GCAGCTGCAGATCCTA-8
0.249725	0.765885	0.190476	0.208293	0.681325	0.812358	ACGCACGCATAGATGA-8
0.212133	0.172039	0.380952	0.405028	0.392515	0.240353	CCTACGTCAAACACCT-8
0.193529	-0.041792	0.52381	0.492588	0.307516	0.0185802	CCTAAGATCTACTCAT-8
0.159324	-0.630561	0.761905	0.74847	0.125825	-0.669684	GGGTGTCTCGTTTACT-8
0.162232	-0.611537	0.761905	0.740836	0.130278	-0.645926	GTAGGAGCAAACCACT-8
0.216991	0.435114	0.333333	0.312309	0.505415	0.489315	GACCCTTAGGTGCGAT-8
0.180494	-0.22761	0.666667	0.574702	0.240557	-0.188358	GATGCTAAGCGACTTT-8
0.219789	0.513586	0.285714	0.286942	0.542206	0.562341	ATGCGATGTTGGGTAG-8
0.150205	-0.514135	0.857143	0.700475	0.154607	-0.525767	TCAGTCCAGTAATACG-8
0.220114	0.695214	0.190476	0.229845	0.638564	0.739356	TCACGGGCAATGAGCG-8
0.167044	0.0992167	0.380952	0.433304	0.363207	0.167968	ACTATTCCAACCGTGC-8
0.134652	-0.409581	0.666667	0.655375	0.18351	-0.399872	TGCACGGTCTCCGATC-8
0.198979	0.521628	0.285714	0.28447	0.545964	0.569613	CAACAGTGTCATCGGC-8
0.134069	-0.560912	0.809524	0.720256	0.142513	-0.583604	TAACCAGAGCATACTC-8
0.141529	-0.322462	0.52381	0.616883	0.209797	-0.297305	AAACGCTCAGTGTGCC-8
0.110888	-0.757043	0.809524	0.796648	0.0987335	-0.829708	TTCAATCGTTTACCAG-8
0.140376	-0.148802	0.571429	0.539516	0.267995	-0.0992154	AGTACCAGTACGAGTG-8
0.141011	-0.22735	0.47619	0.574581	0.240649	-0.188049	ACACCAAAGCGCTGCT-8
0.163387	0.0796816	0.52381	0.4412	0.355365	0.147928	TTCGCTGAGGCTAACG-8
0.130837	-0.331514	0.571429	0.620868	0.207001	-0.307762	AATAGAGAGTATGGAT-8
0.143714	-0.26833	0.571429	0.592859	0.227049	-0.234905	ATTCGTTTCTTCCCAG-8
0.147884	-0.245218	0.619048	0.582553	0.234664	-0.20843	TGTTCTATCCAAATGC-8
0.114265	-0.645842	0.809524	0.75459	0.122289	-0.689006	TCTAACTAGCCTGACC-8
0.137071	-0.19471	0.619048	0.559977	0.25183	-0.150911	GTAGAGGTCCAGTTCC-8
0.14394	-0.0815792	0.52381	0.510052	0.292385	-0.0251998	TCACGGGTCATCCCGT-8
0.141387	-0.110641	0.47619	0.522824	0.281644	-0.0572435	ACGCACGAGAGGCGGA-8
0.140334	-0.0404022	0.428571	0.491975	0.308057	0.0201182	CTGTACCTCTCTAAGG-8
0.150194	0.264109	0.333333	0.370919	0.43072	0.329419	CTCCGATAGCGTCAAG-8
0.137143	0.0495263	0.380952	0.453641	0.343288	0.116468	CAGATTGTCTGGACCG-8
0.129168	-0.149754	0.52381	0.53992	0.26767	-0.100233	AGACACTTCACAATGC-8
0.128921	0.00742877	0.428571	0.471342	0.326664	0.0718965	CCTACGTCAGTTCACA-8
0.146598	0.322667	0.380952	0.350259	0.45561	0.38462	TCGGGACCATCCGCGA-8
0.109221	-0.203462	0.47619	0.563896	0.248801	-0.160854	CGCGTGAAGGGCAAGG-8
0.0878086	-0.412817	0.666667	0.656798	0.182568	-0.403739	TCACAAGGTGGGTTGA-8
0.114584	-0.027765	0.47619	0.486528	0.312893	0.0337767	TTCCTTCCATCATCTT-8
0.106984	-0.000372543	0.428571	0.47471	0.323572	0.0634359	CCCTCAAGTGCACAAG-8
0.0875787	-0.309044	0.666667	0.610937	0.214003	-0.281763	CAGCGTGAGCCGATCC-8
0.0921012	-0.282585	0.619048	0.599263	0.222382	-0.251441	GTAAGTCAGCGCGTTC-8
0.0757695	-0.426581	0.809524	0.662867	0.178574	-0.420299	GTTAGTGCAGCCCACA-8
0.0683733	-0.439101	0.619048	0.668301	0.175028	-0.435228	TGATTTCAGCTGAGCA-8
0.0606424	-0.433258	0.666667	0.665693	0.176726	-0.428051	ATGAGGGTCTTGGTGA-8
0.0628625	-0.307832	0.714286	0.610427	0.214367	-0.280431	AACGTCAGTGTCCACG-8
0.0639353	-0.328851	0.619048	0.619729	0.207798	-0.30477	AGACCATTCGAGTGGA-8
0.0589733	-0.34788	0.52381	0.628075	0.201988	-0.32676	TCAGTGAAGTTTCGAC-8
0.0422592	-0.606912	0.809524	0.738906	0.131411	-0.639977	CTTGATTAGCTGTTCA-8
0.0359166	-0.582858	0.761905	0.729218	0.137143	-0.610449	GTGCTTCGTGATACTC-8
0.0477649	-0.425896	0.666667	0.662562	0.178774	-0.419465	GAGTGTTAGAATTGCA-8
0.0488857	-0.411938	0.666667	0.656409	0.182825	-0.402683	TTCTTCCAGTATGAGT-8
0.0662008	-0.185985	0.52381	0.555963	0.254954	-0.140742	GGAGGATTCCCAAGTA-8
0.0216206	-0.65776	0.809524	0.75932	0.119575	-0.704118	CATGGTACAACGGCTC-8
0.0386598	-0.421559	0.619048	0.660637	0.180037	-0.414202	TACCTCGGTATACAGA-8
0.0390736	-0.367422	0.666667	0.636865	0.195953	-0.350091	AGACACTTCATCGCTC-8
0.0298428	-0.502594	0.714286	0.695586	0.157649	-0.511747	GAATCGTCAAAGGCGT-8
0.033468	-0.469946	0.666667	0.681637	0.166447	-0.472281	CCTCTAGTCCACGGAC-8
0.0230514	-0.584773	0.714286	0.730009	0.136672	-0.61284	TGGTACAAGTTTGGCT-8
0.0207144	-0.567181	0.809524	0.72276	0.141006	-0.591062	GGTGTCGCACAGCTTA-8
0.0118856	-0.68544	0.809524	0.770149	0.113425	-0.739339	TCACACCAGGGCAAGG-8
0.662286	1.45272	0.142857	0.0712303	1.14734	1.46669	CATTTCAAGTTCATGC-9
0.703828	2.2493	0.0952381	0.0121415	1.91573	2.25262	CTCAACCTCAGCTTCC-9
0.5487	1.25236	0.190476	0.0959982	1.01774	1.3047	ATTTCACGTTACGTAC-9
0.510112	1.28962	0.190476	0.090899	1.04144	1.33524	CACTGGGCATGACAAA-9
0.525992	1.65533	0.0952381	0.0522364	1.28203	1.62355	AACAAGATCCCGTGTT-9
0.544684	1.85233	0.0952381	0.0375919	1.42491	1.77934	AACTTCTAGCGAAACC-9
0.484243	1.37593	0.142857	0.0799283	1.0973	1.40555	AGAAGCGCACACCTAA-9
0.489522	1.36698	0.142857	0.0810828	1.09107	1.39783	TAAGCACTCACCGGTG-9
0.517066	1.67593	0.0952381	0.0504978	1.29673	1.64005	ACTACGATCCACTTCG-9
0.562245	4.67364	0.0476191	8.62812e-07	6.06408	4.78316	GAGAGGTTCCTACGAA-9
0.609904	3.52475	0.0476191	5.86712e-05	4.23158	3.85161	TAGAGTCTCAAACCTG-9
0.415933	0.815864	0.238095	0.193392	0.713562	0.865466	CAACCTCAGGTGGTTG-9
0.406903	0.715541	0.333333	0.223505	0.650714	0.760411	TAAGCCACAATTTCCT-9
0.609186	3.59255	0.0476191	4.05522e-05	4.39199	3.94111	ATACCTTTCCACAGGC-9
0.401789	0.0956789	0.52381	0.434707	0.361803	0.164403	AGCGCTGCACGCACCA-9
0.429453	0.736877	0.238095	0.217039	0.663461	0.782231	TATCGCCGTGGCTTAT-9
0.395583	0.169133	0.380952	0.406206	0.391254	0.237316	CAGTTAGGTCAAGTTC-9
0.448931	1.48912	0.0952381	0.0674581	1.17097	1.49499	AGACCATTCCCTAGGG-9
0.357514	-0.191851	0.571429	0.558694	0.252826	-0.147659	ACTGTCCAGGCCTGAA-9
0.421499	0.699616	0.238095	0.228473	0.641166	0.743886	ATCCACCGTGACATCT-9
0.500083	2.796	0.0476191	0.00179465	2.74602	2.91217	TCGGTCTTCCTAGCTC-9
0.470077	2.76582	0.0476191	0.00198706	2.70179	2.88021	TCCACCAGTAGGAGTC-9
0.456105	1.60947	0.0952381	0.0561138	1.25093	1.58826	GAACGTTAGGGTCACA-9
0.359649	-0.231962	0.666667	0.576622	0.239109	-0.193258	AACAACCCAACTTGCA-9
0.368417	0.185756	0.428571	0.399838	0.398116	0.253766	CTTGATTGTTGTTTGG-9
0.486641	3.26983	0.0476191	0.000213977	3.66963	3.52222	TCAAGTGCATTACTCT-9
0.345302	0.0387841	0.619048	0.458179	0.338965	0.105022	ATCCATTTCCCTGTTG-9
0.442054	1.73438	0.0952381	0.0460051	1.33719	1.68489	GTCATCCTCTCATTAC-9
0.394982	1.46866	0.142857	0.0695349	1.1578	1.47926	TTGTTTGAGTCTAACC-9
0.425591	1.94313	0.0476191	0.0317782	1.49787	1.85528	CGAGGAAAGTCGGCAA-9
0.397726	1.12322	0.142857	0.116467	0.933798	1.19284	AGAAGTATCACAAGAA-9
0.335178	0.10449	0.428571	0.431196	0.365326	0.173331	TCCTTTCTCGGAACTT-9
0.392239	0.851337	0.238095	0.182832	0.737947	0.904623	AAGATAGTCAACCGAT-9
0.415142	1.76378	0.0476191	0.0438447	1.35808	1.70771	AAACGAACAGCTTCCT-9
0.347844	0.310298	0.52381	0.354506	0.450376	0.373183	GGGACAAGTATAGCTC-9
0.40552	1.71543	0.0476191	0.0474581	1.32369	1.67002	CAACCAATCTCCGCAT-9
0.416412	1.80883	0.0952381	0.0406082	1.39139	1.74367	GTAACCAGTTTACCTT-9
0.401515	1.34921	0.142857	0.0831803	1.07998	1.38399	CCGATGGGTACGTTCA-9
0.353705	0.0471597	0.380952	0.454649	0.342323	0.113923	GTGGAGACACATGGTT-9
0.355517	0.725756	0.238095	0.220343	0.6569	0.771035	ATGCCTCTCCAGTGTA-9
0.387659	0.784905	0.285714	0.202516	0.693541	0.832669	ACCATTTCATCGAGCC-9
0.321286	0.304839	0.47619	0.356406	0.448055	0.368082	CAGCAGCCACTGTCGG-9
0.348844	0.475865	0.428571	0.29916	0.524096	0.526817	AGACAGGTCATCACAG-9
0.391791	1.43236	0.0952381	0.0734624	1.13393	1.45048	GTAGTACCACAGTACT-9
0.369014	0.965591	0.190476	0.150532	0.822371	1.03415	CGTCCATAGGGTTAAT-9
0.361103	0.710841	0.142857	0.22492	0.647971	0.75568	TTCACCGGTCAGGAGT-9
0.325841	0.274339	0.428571	0.367232	0.43506	0.339194	CGTCAAAAGTTTGCTG-9
0.365769	1.03731	0.190476	0.133224	0.875417	1.11128	CAATCGAAGCTCCACG-9
0.33788	0.626183	0.238095	0.251567	0.599347	0.669568	TCGTCCACAACATACC-9
0.364462	1.28695	0.190476	0.0912622	1.03971	1.33302	CCGTTCATCAGATGCT-9
0.403396	1.66799	0.0952381	0.051163	1.29104	1.63368	GTTAGACAGACAGCGT-9
0.318365	0.69093	0.190476	0.23119	0.63603	0.734932	TAGGAGGAGTCCGCGT-9
0.376788	1.13994	0.142857	0.113555	0.944795	1.20784	GATCATGTCCTATGGA-9
0.334515	0.824164	0.190476	0.190926	0.719136	0.87449	CCTATCGTCCGCAACG-9
0.370922	1.60879	0.142857	0.0561794	1.25042	1.58768	GGGTATTGTGAGCAGT-9
0.276527	-0.565799	0.761905	0.722225	0.141328	-0.589463	CTATCTAAGCGGATCA-9
0.354098	1.30687	0.0952381	0.0886315	1.05241	1.34923	TTTCCTCAGATAGGGA-9
0.324162	0.708208	0.285714	0.225765	0.646343	0.752866	GAGGGATAGTTACGGG-9
0.316821	0.170673	0.380952	0.40556	0.391944	0.23898	ATCACGACAATTGCAC-9
0.300628	0.0838758	0.571429	0.439491	0.35705	0.152259	ATTTCTGAGTATGCAA-9
0.331476	0.548147	0.333333	0.276197	0.558781	0.594176	GCATCGGTCTTGGAAC-9
0.302936	0.387669	0.428571	0.32809	0.484007	0.445193	AGGTTGTTCACCGGTG-9
0.289182	0.110943	0.47619	0.428661	0.367886	0.179785	CGGACACGTTCCCACT-9
0.297353	0.237874	0.428571	0.38051	0.419633	0.30414	CCCATTGTCCAGCTCT-9
0.360033	1.58857	0.0952381	0.057949	1.23695	1.57223	TCATTCACATGGAAGC-9
0.340846	1.3485	0.0952381	0.0832691	1.07952	1.38341	CAACAGTAGTATTCCG-9
0.311989	0.663465	0.190476	0.239757	0.620228	0.707083	GGTGAAGTCTGCACCT-9
0.254324	-0.516914	0.666667	0.701653	0.153877	-0.529162	AGTTAGCCAGTCTCTC-9
0.304671	0.692487	0.238095	0.230722	0.636911	0.736471	CTACGGGAGCAAGTCG-9
0.316496	0.729255	0.190476	0.219291	0.658978	0.774588	CATCCCAAGCAACAGC-9
0.314328	0.647782	0.285714	0.244731	0.61131	0.691163	TGTCAGATCTGCTTAT-9
0.303899	0.26044	0.333333	0.372293	0.429115	0.325786	AGGAAATAGAGTCTGG-9
0.274224	-0.0244122	0.52381	0.485123	0.314148	0.0372998	TAGACCATCTCGAACA-9
0.296545	0.617664	0.285714	0.254201	0.594823	0.661329	TTCGGTCTCAAGGAGC-9
0.267858	0.107716	0.428571	0.429912	0.36662	0.176597	TCGGGCAAGACCATGG-9
0.290607	-0.00655047	0.47619	0.477374	0.321141	0.0567453	TGTGGCGGTGAACCGA-9
0.332246	0.988038	0.190476	0.144713	0.839494	1.05938	TTCACGCAGCAAATCA-9
0.309459	0.679065	0.285714	0.234844	0.629221	0.722988	ACAGAAAAGCATATGA-9
0.304092	0.85313	0.238095	0.182302	0.739209	0.906628	AAGCCATAGGAAGTGA-9
0.346918	1.63435	0.0952381	0.0539879	1.2677	1.60736	CTCAGAAGTTGGTAGG-9
0.297793	0.671979	0.285714	0.237106	0.625058	0.715643	AACCATGAGCATATGA-9
0.296192	0.700222	0.238095	0.228278	0.641537	0.744531	ATAGAGATCACGGAGA-9
0.252699	-0.0364533	0.47619	0.490213	0.309615	0.0245356	GATGAGGAGGGTGAAA-9
0.245568	-0.258142	0.619048	0.588261	0.23043	-0.223074	CTTCGGTGTTGTGTTG-9
0.240045	-0.457401	0.666667	0.676252	0.169891	-0.457244	CTTTCGGGTAGACAGC-9
0.217454	-0.601781	0.809524	0.736845	0.132624	-0.633649	TCGGATAAGCACACAG-9
0.238596	-0.409512	0.666667	0.655344	0.183531	-0.399788	CTTCTAAAGGTCGTCC-9
0.32844	1.73217	0.0952381	0.0461665	1.33567	1.68322	TTGGGATTCATAAGGA-9
0.193508	-0.969748	0.904762	0.864288	0.0633414	-1.09979	GGCACGTCAGAAGCTG-9
0.305032	1.12772	0.0952381	0.115694	0.936687	1.19679	TGGGCGTAGAGTCAGC-9
0.241101	0.0990315	0.52381	0.433381	0.36313	0.167773	GGAGGATAGGTTCAGG-9
0.299091	1.24684	0.142857	0.0967782	1.01422	1.30013	TGGGAAGAGTCATTGC-9
0.246172	0.197405	0.428571	0.39549	0.402865	0.265039	GAGCTGCTCGAGTGAG-9
0.275597	0.548176	0.238095	0.276193	0.558787	0.594188	TTCCAATCACGGCACT-9
0.272352	0.48638	0.238095	0.295734	0.529099	0.53671	GGGATCCCAACGGGTA-9
0.255081	0.49386	0.333333	0.293399	0.532541	0.543481	GAGGGTAAGATACCAA-9
0.284809	0.736813	0.238095	0.217058	0.663423	0.782166	GTGGTTAGTACAAGTA-9
0.24158	0.0831169	0.428571	0.439787	0.356758	0.151511	GATGATCGTCAACCAT-9
0.323865	1.47942	0.0952381	0.0684339	1.16473	1.48756	CGAGAAGCAGACAATA-9
0.235842	0.188105	0.428571	0.398952	0.399079	0.25606	GCCGTGACAAGGCAAC-9
0.295217	1.45937	0.0952381	0.0705487	1.15151	1.47172	TTGAGTGAGGAGATAG-9
0.213183	-0.112214	0.52381	0.523469	0.281109	-0.0588618	ACTGCAAAGCGTCTCG-9
0.234546	0.251079	0.47619	0.375728	0.425127	0.31672	GCAGCTGGTGTGTACT-9
0.231482	0.0380831	0.47619	0.45847	0.338689	0.104289	CATGCAACAGGACTAG-9
0.24246	0.535123	0.190476	0.280235	0.552477	0.582143	TCATACTAGAGCCTGA-9
0.243428	0.38423	0.333333	0.329209	0.482529	0.4421	ATCACAGAGAGGGTAA-9
0.202852	-0.390655	0.761905	0.647106	0.189024	-0.37752	GATCCCTGTAACACCT-9
0.213235	-0.115399	0.571429	0.524889	0.279932	-0.0624283	CTATAGGCACACCTTC-9
0.220485	0.155883	0.428571	0.411279	0.385863	0.224256	GAGAAATAGACAGCGT-9
0.251544	0.657069	0.238095	0.241769	0.616599	0.700622	CATGAGTGTCGAGATG-9
0.207073	0.166306	0.428571	0.40726	0.390128	0.234598	AGCATCAGTTTGGGAG-9
0.192769	-0.209445	0.571429	0.566524	0.246782	-0.167532	CATCCGTAGGCTTCCG-9
0.18884	-0.428591	0.761905	0.66371	0.178021	-0.422611	GACCCTTAGAGGTGCT-9
0.208086	0.159033	0.47619	0.410064	0.387148	0.227379	CCTCATGAGAAGGGAT-9
0.190031	0.0252739	0.47619	0.463802	0.333667	0.0908598	TCGTGGGGTGTGTTTG-9
0.199008	0.154754	0.333333	0.411717	0.385402	0.223131	AGAGAGCGTGCGCTCA-9
0.176053	-0.338411	0.619048	0.623881	0.204898	-0.31569	TGAGCATCATTGCTTT-9
0.182937	-0.0348089	0.52381	0.489534	0.310217	0.0262382	ATCGGATAGCAATAGT-9
0.22543	0.810877	0.142857	0.194791	0.710431	0.860375	GTCCTCACAAGGTCGA-9
0.182065	0.0560438	0.47619	0.450924	0.345897	0.123328	ACTTCGCAGAGTCACG-9
0.155738	-0.493614	0.761905	0.691751	0.16005	-0.500819	CATCAAGCATACCATG-9
0.222234	0.526749	0.238095	0.282886	0.548389	0.57429	TTACGTTTCCCAGGCA-9
0.120087	-0.642207	0.809524	0.753179	0.123102	-0.684527	TCGCACTCATCAGTCA-9
0.144751	-0.207225	0.619048	0.565549	0.24753	-0.165054	GATAGAATCGGCTTGG-9
0.142074	-0.388476	0.714286	0.646128	0.189681	-0.374888	AGTGATCGTTGACTGT-9
0.171679	0.210354	0.333333	0.390638	0.408225	0.277656	GTAGTACCACAAATCC-9
0.109492	-0.710703	0.857143	0.779606	0.108125	-0.770863	TTGGGCGTCCGCGGAT-9
0.183038	0.538202	0.285714	0.279265	0.553984	0.585027	CTCAATTCAATTTCGG-9
0.164186	0.139051	0.380952	0.417787	0.379045	0.207557	CCCGAAGTCGCTTGAA-9
0.138205	-0.152639	0.571429	0.541194	0.266647	-0.103441	TTACTGTCATGTCGTA-9
0.119466	-0.411764	0.666667	0.656335	0.182874	-0.402481	CGCCATTCATGAAGCG-9
0.111664	-0.482658	0.619048	0.687068	0.163	-0.487558	GGGCGTTTCGACGCGT-9
0.134844	-0.123374	0.47619	0.528408	0.277031	-0.0712677	GTCTACCTCTTAGTTC-9
0.0928273	-0.571195	0.857143	0.724349	0.140052	-0.59581	GGGTGTCAGTTTCTTC-9
0.106729	-0.392141	0.666667	0.647757	0.188588	-0.379272	CCGGTAGCAGCGAACA-9
0.114021	-0.326643	0.571429	0.618753	0.208483	-0.302207	TAGACTGTCGTGGCTG-9
0.107573	-0.291422	0.571429	0.603156	0.219571	-0.261524	TTTCGATGTACTCGCG-9
0.0860864	-0.686825	0.809524	0.770659	0.113138	-0.74102	TTAGTCTTCGACCAAT-9
0.100731	-0.52442	0.714286	0.704902	0.151871	-0.538552	GTGGCGTTCGTCACCT-9
0.130134	0.122448	0.380952	0.424221	0.372407	0.191106	CGACAGCCACAGTGAG-9
0.0916781	-0.398117	0.619048	0.650471	0.186772	-0.386593	ATTCGTTTCTTCTGGC-9
0.0862186	-0.513725	0.666667	0.700297	0.154718	-0.525255	AGACAAAAGTGTTCCA-9
0.0880926	-0.417954	0.714286	0.65905	0.181081	-0.409873	TGAATCGGTGACACAG-9
0.101181	-0.239285	0.571429	0.579918	0.236634	-0.201683	GATTCGATCGGTTGTA-9
0.0890273	-0.549936	0.714286	0.715617	0.145319	-0.56987	CCACGTTGTAGGACCA-9
0.094821	-0.189487	0.52381	0.557598	0.253679	-0.144883	CAGATTGTCAGACCGC-9
0.0852344	-0.33829	0.619048	0.62383	0.204933	-0.315556	CTGTACCAGACTCTTG-9
0.0526059	-0.859306	0.952381	0.831645	0.0800622	-0.960685	TGGTTAGCAAATTGGA-9
0.0656326	-0.504391	0.761905	0.696345	0.157176	-0.513916	GTGGAGAAGCTAGCCC-9
0.0584629	-0.543469	0.761905	0.712907	0.146967	-0.561897	TATGTTCAGCTGAGTG-9
0.0613287	-0.541407	0.714286	0.712067	0.147479	-0.559432	TACTTACAGGTACAAT-9
0.0518891	-0.530581	0.761905	0.707521	0.150261	-0.546156	TCACTATGTACTGCGC-9
0.0469346	-0.458897	0.619048	0.676923	0.169461	-0.459111	CAGCCAGTCGTTATCT-9
0.0693972	-0.261323	0.619048	0.589716	0.229357	-0.226814	CACCAAACAGCTTTGA-9
0.0657611	-0.26379	0.619048	0.590806	0.228555	-0.229619	TCACAAGGTCTGGTTA-9
0.0398935	-0.51553	0.714286	0.701077	0.154234	-0.527501	TGCAGGCAGGTCGTAG-9
0.0373867	-0.508572	0.761905	0.698066	0.156104	-0.518846	ATTACCTGTACGCGTC-9
0.041062	-0.483432	0.666667	0.687396	0.162793	-0.488484	GAAGGACAGCAGCAGT-9
0.0251141	-0.59901	0.809524	0.735765	0.133261	-0.630345	AGAGCAGCAACTAGAA-9
0.0390063	-0.515564	0.761905	0.701091	0.154226	-0.52754	ATTCGTTTCACTCCGT-9
0.041257	-0.407482	0.619048	0.654458	0.184118	-0.397386	TTGTTTGTCCCGTTGT-9
0.0402342	-0.405642	0.714286	0.653663	0.184646	-0.395229	ATCGTAGTCTCATAGG-9
0.02293	-0.556794	0.809524	0.718536	0.143551	-0.578498	TTCGATTAGGGCGAGA-9
0.0529398	-0.252655	0.52381	0.585838	0.232222	-0.216852	TAATCTCCATCGCCTT-9
0.0280877	-0.482484	0.714286	0.68701	0.163037	-0.487392	TCTCACGCAGCGCTTG-9
0.0323713	-0.447202	0.666667	0.671768	0.172781	-0.444801	GTGTCCTAGAAACCAT-9
0.0308635	-0.516171	0.714286	0.701354	0.154063	-0.528299	TGAACGTGTTCAGGTT-9
0.0333158	-0.465635	0.714286	0.679818	0.167607	-0.467191	AGTACTGAGTACTGGG-9
0.019909	-0.549271	0.714286	0.715351	0.145481	-0.569087	ACTTAGGTCCTGTTAT-9
0.0281087	-0.431258	0.666667	0.664851	0.177276	-0.425739	TGTACAGTCTGAGATC-9
0.0314071	-0.421245	0.714286	0.660482	0.180139	-0.413778	TGCTTGCCACAGAGAC-9
0.0102985	-0.660046	0.857143	0.760241	0.119049	-0.707078	GTGTGGCCAGCAGGAT-9
0.666978	1.80855	0.0952381	0.0406272	1.39118	1.74345	CCACACTTCGCAATTG-10
0.704481	1.47494	0.238095	0.0688938	1.16182	1.48408	GTCGCGACAATTCACG-10
0.512764	0.401542	0.380952	0.323479	0.490153	0.457991	ATTCATCTCCATTGCC-10
0.598367	1.10515	0.238095	0.119844	0.921385	1.17577	GCAACATCATCCTTGC-10
0.663131	2.69578	0.0476191	0.002566	2.59074	2.79863	TCACGCTTCCTCGCAT-10
0.557126	0.980525	0.285714	0.146635	0.833763	1.05098	GTCTCACCATCAGTGT-10
0.644203	2.19464	0.0476191	0.015635	1.8059	2.15362	TTCCTTCCATGTGGCC-10
0.595084	2.52598	0.0476191	0.00450215	2.34658	2.61189	CACACAAAGGTCATAA-10
0.549571	1.27175	0.190476	0.0933347	1.02996	1.3205	TTCTCTCTCAAACCCA-10
0.63367	2.56634	0.0476191	0.00396548	2.4017	2.65499	GTTATGGGTGAATGAT-10
0.473093	0.803077	0.190476	0.197144	0.705217	0.851867	CTCCCAATCATCACTT-10
0.575143	2.32472	0.0952381	0.00889818	2.0507	2.36983	TGAGCATTCACCATAG-10
0.566911	2.07754	0.0476191	0.0236747	1.62572	1.98316	TGCATCCCAATATCCG-10
0.586825	3.00274	0.0476191	0.00078257	3.10648	3.16233	GTCCACTGTGGTCTAT-10
0.61155	2.35753	0.0952381	0.00788869	2.103	2.41403	GCTTTCGGTTACCTGA-10
0.494292	1.35952	0.190476	0.0819594	1.0864	1.39201	TCCTGCATCGACGCTG-10
0.505003	1.55896	0.142857	0.060704	1.21678	1.54889	AACACACAGCTCCGAC-10
0.460339	1.02445	0.285714	0.136055	0.866285	1.09822	ACATGCATCTGTCCCA-10
0.459606	0.865589	0.333333	0.178736	0.747788	0.920193	GTACAGTTCCATCACC-10
0.495513	1.71935	0.0952381	0.0471708	1.32633	1.67293	CTCGAGGCACAACGTT-10
0.454315	1.05574	0.190476	0.129289	0.888439	1.12976	TTTGACTTCGCTGATA-10
0.392733	-0.0295831	0.47619	0.487342	0.312166	0.0317339	CATACCCTCTACGGTA-10
0.500171	1.33618	0.190476	0.0848291	1.07146	1.3733	GACTTCCCACTCTGCT-10
0.397093	-0.0649128	0.47619	0.502752	0.298646	-0.00689814	TTACTGTCACAATCTG-10
0.402081	0.724018	0.238095	0.220904	0.655796	0.769144	TTGGGATGTCAACATC-10
0.422633	0.626925	0.285714	0.251339	0.59974	0.670283	ACTTCCGTCCCATAAG-10
0.447908	2.03223	0.0476191	0.0264961	1.57682	1.93498	GGATGTTAGTAAGACT-10
0.425221	0.877137	0.238095	0.175403	0.755964	0.933028	TTTCACACAGTCACGC-10
0.46132	1.221	0.190476	0.100495	0.997855	1.27874	GATTTCTCAGCTATAC-10
0.434509	1.31816	0.142857	0.0871552	1.05971	1.35848	GAGTTACAGAGCAACC-10
0.431079	1.06183	0.285714	0.12804	0.892653	1.1357	CCATAAGTCATTTGTC-10
0.445239	1.20615	0.142857	0.102712	0.98838	1.26625	ACATCCCTCAAACCTG-10
0.464576	1.36044	0.142857	0.0818394	1.08704	1.3928	CAGGGCTTCTAGCCAA-10
0.473946	1.61296	0.0952381	0.055836	1.25309	1.59072	GGTGAAGCAAGCTCTA-10
0.41452	1.18348	0.0952381	0.106277	0.973561	1.24657	ACGGGTCCAGACACCC-10
0.453809	1.3672	0.142857	0.0810534	1.09123	1.39802	GAGAAATCAACACAGG-10
0.431401	1.0249	0.190476	0.135945	0.866638	1.09872	CATCCACCAAGGTCAG-10
0.395306	1.24676	0.0952381	0.096792	1.01416	1.30005	GTAACCACACTCATAG-10
0.371286	0.166275	0.428571	0.407267	0.390121	0.234581	GACGCTGCACTGCATA-10
0.432305	1.41066	0.0952381	0.0758999	1.11976	1.4332	AATGAAGGTCAATGGG-10
0.421532	1.3051	0.142857	0.0888394	1.05139	1.34794	CACACAATCACATTGG-10
0.430164	0.99814	0.190476	0.142214	0.847058	1.07043	TCAAGTGCACCCTTAC-10
0.477264	1.96406	0.0952381	0.0305185	1.51544	1.87323	AGTCAACAGACCCGCT-10
0.448345	1.63675	0.0952381	0.0537739	1.26943	1.60931	TCACGCTCACCTGCAG-10
0.419936	1.31406	0.142857	0.0876764	1.05712	1.3552	CTCATTAGTTAAGCAA-10
0.461256	2.40202	0.0952381	0.00678602	2.16838	2.4684	GATCCCTTCGAATCCA-10
0.415494	1.73244	0.0952381	0.0461466	1.33586	1.68342	TGAGACTGTCACTGAT-10
0.446813	1.73582	0.142857	0.0458956	1.33823	1.68602	AGATGCTAGCGTGCTC-10
[truncated: 7,905 more rows]
